# Supplementary material for: Transcriptomic Analysis Reveals Panicle Heterosis in an Elite Hybrid Rice ZZY10 and Its Parental Lines
Source: Plants (Basel). 2023 Mar 14;12(6):1309. doi: 10.3390/plants12061309 (PMC10059593; doi:10.3390/plants12061309)
Supplement: Supplementary file 1 [file plants-12-01309-s001.zip]

Archive with 4 entries (4 files):
- Supplementary Material-plants.docx
- Table S2.RPKM of annotated transcripts.xlsx
- Table S3.List of differentially expressed genes.xlsx
- Table S4. List of novel transcripts.xlsx
