# Supplementary material for: Transcriptomic Analysis Reveals Panicle Heterosis in an Elite Hybrid Rice ZZY10 and Its Parental Lines
Source: Plants (Basel). 2023 Mar 14;12(6):1309. doi: 10.3390/plants12061309 (PMC10059593; doi:10.3390/plants12061309)
Supplement: Supplementary file 1 [file plants-12-01309-s001.zip › Table S2.RPKM of annotated transcripts.xlsx]

## Sheet: Sheet1
ID	ZZB_1	ZZB_2	ZZB_3	Z7_10_1	Z7_10_2	Z7_10_3	ZZY10_1	ZZY10_2	ZZY10_3	gene_name	gene_chr	gene_start	gene_end	gene_strand	gene_length	gene_biotype	gene_description
4338720	9761.19	5720.29	11122.5	11531.1	2865.28	10045	11024.6	1089.33	5661.74	Os05g0399700	NC_008398.2	19452714	19454300	+	1303	-	supported by AK071196
4352014	7729.33	6499.56	6211.11	2151.82	5089.54	2964.53	3138.24	4637.23	2672.46	Os12g0291100	NC_008405.2	11261648	11262654	+	896	-	supported by AK068555
4344899	7590.55	3407.62	5639.25	2518.21	5341.27	4505.92	1096.53	1869.44	1274.77	Os08g0200300	NC_008401.2	5805466	5807329	-	710	-	supported by AK121083
4351061	3962.98	5308.53	3384.34	2605.98	3128.98	2622.17	3889.99	3888.07	3735.17	Os11g0660500	NC_008404.2	28353580	28355835	-	970	-	supported by AK105453
4339593	7568.65	3409.22	5374.3	1879.03	4062.23	4157.41	1321.04	1671.81	1160.94	Os05g0560000	NC_008398.2	27960244	27961125	+	676	-	supported by AK061603
4326562	7066.7	3746.65	2439.79	1288.15	4298.48	2654.02	2189.34	2634.54	1791.49	Os01g0642200	NC_008394.4	27556514	27557089	-	458	-	supported by AK105174
4327065	6621.45	4262.32	2764.92	1030.27	5443.75	1160.02	1108.62	3489.36	1589.22	Os01g0200700	NC_008394.4	5477525	5478729	+	565	-	supported by AK058313
4339485	1.26915	5.17867	7.64915	3705.06	11894.5	445.314	2052.72	7777.08	1145.09	Os05g0543000	NC_008398.2	27009633	27010979	+	922	-	supported by AK107100
4326386	8.4666	27.4672	29.7896	10131.8	307.669	7682.57	3810	20.3368	4640.35	Os01g0594500	NC_008394.4	24948505	24949507	-	926	-	supported by AK069454
4339833	5901.64	2827.9	4391.77	1366.02	3232.74	2902.23	1151.4	2090.96	1221.07	Os06g0101600	NC_008399.2	148486	149187	-	702	-	supported by AK070447
4343445	5222.86	4018.8	2901.35	1197.71	2313.66	1419.17	2462.99	2853.52	2604.38	Os07g0529800	NC_008400.2	21393394	21395424	-	748	-	supported by AK120697
4328121	2874.48	2208.28	2280.32	2888.16	2890.18	2213.63	2090.37	2944.89	2240.06	Os02g0121300	NC_008395.2	1116066	1116952	+	887	-	supported by AK061894
4349301	1.98687	4.67725	6.54186	5485.92	9206.75	683.387	2746.41	2560.09	1606.6	Os10g0548600	NC_008403.2	21920288	21922067	+	1119	-	supported by AK070187
4340771	1.20947	1.66086	5.3056	1825.91	9282.94	191.628	1707.28	7129.75	987.646	Os06g0284900	NC_008399.2	10125836	10126222	+	387	protein_coding	ab initio prediction with EST support
4328073	1586.03	2972.88	1432.79	387.896	1481.22	398.431	1217.96	6129.58	2252.25	Os02g0115700	NC_008395.2	825046	827640	-	1872	-	supported by AK065094
4330523	1988.77	2259.6	2843.99	1600.67	2317.71	1702.17	1577.3	1614.67	1492.9	Os02g0716500	NC_008395.2	30612207	30617211	-	1852	-	supported by AK065239
4324933	4050.03	1560.8	3436.57	744.248	2412.19	1988.61	645.254	1049.11	620.191	Os01g0869800	NC_008394.4	39452871	39455429	+	1064	-	supported by AK058284
4350176	5967.42	1735.47	3502.12	700.266	1916.73	1870.28	74.0725	297.004	120.852	Os11g0242800	NC_008404.2	7661629	7664108	+	1185	-	supported by AK061295
4334386	2739.45	2928.5	1919	1090.28	1891.86	1048.93	1014.76	1504.37	1087.19	Os03g0791800	NC_008396.2	33780995	33786171	-	881	-	supported by AK067703
4342395	3861.23	1903.85	1902.14	911.347	3630.09	1818.73	73.2334	509.098	122.852	Os07g0147500	NC_008400.2	2486491	2487944	+	775	-	supported by AK120691
4335788	1.03554	2.30231	5.00347	852.382	6513.7	56.4365	1370.98	5064.65	585.506	Os04g0413100	NC_008397.2	20433485	20434162	-	678	protein_coding	supported by AK120745
4342370	3108.58	1821.53	2326.56	900.338	1855.55	1700.9	601.777	980.65	655.779	Os07g0141400	NC_008400.2	2169033	2170487	-	1109	-	supported by AK065248
4335314	821.61	1238.36	741.864	1549.54	2907.47	1389.93	1321.81	1478.45	1288.6	Os04g0253000	NC_008397.2	10040316	10041318	+	890	protein_coding	supported by AK073668
4344564	2015.83	1087.14	1496.2	1690.67	2257.12	1892.19	621.792	820.16	780.571	Os08g0126300	NC_008401.2	1524413	1528194	+	1516	-	supported by AK071097
4352820	0.51777	4.33377	4.21345	570.642	5054.52	22.7702	886.179	5181.17	415.628	Os12g0621400	NC_008405.2	26732868	26733545	-	678	protein_coding	ab initio prediction with EST support
4328767	1274.4	1293.29	797.558	691.311	569.469	637.439	2035.1	2639.75	2145.6	Os02g0223700	NC_008395.2	6944413	6945639	+	1227	-	supported by CI327832 and CI577059
4343899	992.023	417.751	1941.83	1306.05	1622.08	1746.99	1332.56	1135.51	1556.23	Os07g0615200	NC_008400.2	26008217	26010399	+	1321	-	supported by AK065604
4340006	1107.29	998.396	920.148	1507.6	2229.62	1453	1582.31	1075.79	1164.1	Os06g0130900	NC_008399.2	1644435	1645307	-	765	-	supported by AF093633
4347422	1571.51	1653.93	1469.56	953.199	1073.8	1174.37	1340.75	1467.18	1282.21	Os09g0485900	NC_008402.2	19406176	19407907	-	884	-	supported by AK064936
4340639	1159.34	1378.93	1207.9	1182.93	1039.33	1371.43	1437.25	1023.64	1591.58	Os06g0246000	NC_008399.2	7590681	7592323	-	573	-	supported by AK121585
4329034	1466.27	1710.85	1351.67	1050.45	950.946	1016.1	1303.97	1387.46	1149.42	Os02g0284600	NC_008395.2	10729827	10730514	-	688	-	supported by AK121593
4349897	3683.73	1825.56	1735.55	414.378	1314.22	794.745	457.944	689.75	455.384	Os11g0171300	NC_008404.2	3471845	3474815	-	1621	-	supported by AK073758
4330248	2204.55	1423.39	1691.8	1255.67	2149.32	1124.28	603.71	447.679	438.118	Os02g0666200	NC_008395.2	27931202	27934242	+	1204	-	supported by AK103807
4352085	2891.19	873.565	2022.36	689.673	1607.43	1484.25	353.271	817.322	465.029	Os12g0420400	NC_008405.2	13263429	13265386	+	985	-	supported by AK059750
4329321	1875.99	2274.7	1187.13	542.552	1020.38	497.661	1144.85	1416.32	874.845	Os02g0465900	NC_008395.2	16455180	16458320	-	1128	-	supported by AK071205
4337733	1410.4	666.345	1275.29	1510.56	1022.51	1532.26	999.677	850.63	1383.53	Os05g0135700	NC_008398.2	2067081	2069989	+	1584	-	supported by AK103157
4345861	1067.16	850.511	1882.57	1068.79	1728.11	1240.01	1028.23	605.058	848.905	Os08g0482700	NC_008401.2	23946728	23948126	-	910	-	supported by AK060044
4332805	2053.68	1564.01	2202.68	570.59	1035.95	1606.27	403.927	452.58	407.187	Os03g0343900	NC_008396.2	12864217	12864881	+	665	-	supported by AK105813
9270098	1166.48	1055.36	1221.55	1055.23	1162.71	1224.21	921.021	1060.73	1032.36	Os11g0456300	NC_008404.2	17285928	17288794	+	859	-	supported by AK111678
4334225	2205.18	1211.86	1604.91	432.555	1062.19	852.903	748.818	1036.03	652.955	Os03g0765900	NC_008396.2	32575890	32576553	+	581	-	supported by AK058858
4330034	2186.39	959.814	918.424	1143.68	572.884	1491.58	1327.05	345.863	831.186	Os02g0626100	NC_008395.2	25860311	25864148	-	2501	-	supported by AK102817
4324479	2267.7	1517.02	1701.94	601.998	1308.4	1121.54	344.808	561.029	351.901	Os01g0501800	NC_008394.4	19006182	19007629	+	1331	-	supported by AK067715
4332474	997.09	814.244	991.98	1441.44	1122.1	1238.94	1006.64	1018.05	1062.05	Os03g0285700	NC_008396.2	9893999	9897333	+	1073	-	supported by AK061841
4344516	1157.74	1144.93	1115.27	972.673	891.743	1036.29	1154.87	1065.12	1095.5	Os08g0116500	NC_008401.2	903130	904611	+	631	-	supported by AK058240
4336855	778.469	797.774	880.458	1181.79	881.905	1302.84	1413.29	928.416	1379.64	Os04g0598000	NC_008397.2	30570666	30572725	-	786	-	supported by AK121673
4333966	729.539	850.773	1128.8	1502.73	590.561	1020.66	1222.68	661.581	1675.24	Os03g0726100	NC_008396.2	30287946	30290829	+	1744	-	supported by AK102194
4329783	1668.13	1399.01	1936.72	566.2	1070.16	1641.42	312.864	423.909	324.581	Os02g0581100	NC_008395.2	23248310	23248669	+	360	protein_coding	ab initio prediction with EST support
4340240	773.978	523.296	900.716	1403.46	1033.61	1546.61	757.49	990.806	1297.11	Os06g0165800	NC_008399.2	3313115	3314453	+	1050	-	supported by AK065744
4331945	1201.57	714.724	928.371	802.868	1355.46	849.242	1360.95	946.349	867.809	Os03g0197100	NC_008396.2	5125578	5127975	+	2299	-	supported by AK070417
4348608	1035.34	1299.73	1047.5	775.311	716.379	828.864	1080.92	1053.58	952.041	Os10g0411800	NC_008403.2	14688088	14688823	+	736	-	supported by AK059434
4346934	179.445	166.305	161.023	3132.01	1088.39	2157.89	862.477	74.3331	951.875	Os09g0381400	NC_008402.2	13502283	13504260	-	1880	-	supported by AK070060
4352560	1040.25	1281.9	990.915	745.013	704.823	759.293	1075.86	1053.83	910.753	Os12g0567700	NC_008405.2	23553703	23555531	+	1071	-	supported by AK070647
4336303	0.347229	1.49857	2.38413	588.939	4500.06	1.68628	481.435	2675.81	267.201	Os04g0500300	NC_008397.2	25371702	25372590	+	674	-	supported by AK121460
4343275	959.532	660.692	845.559	992.725	1048.2	993.99	946.195	973.719	847.243	Os07g0492000	NC_008400.2	18995155	18997638	-	865	-	supported by AK121796
9271223	3.22063	2.69568	3.27605	350.494	3074.36	24.1561	443.31	4046.81	221.441	Os05g0405400	NC_008398.2	19747073	19747617	+	545	-	Non-protein coding transcript%2C unclassifiable transcript~supported by AK108019
4342593	1175.45	799.604	741.572	1083.39	1648.26	1241.64	356.701	627.782	410.678	Os07g0186000	NC_008400.2	4606471	4608381	-	730	-	supported by AK121423
4332603	1020.41	1128.73	1058.35	772.811	929.388	1155.28	555.665	685.094	721.872	Os03g0306800	NC_008396.2	10961231	10961852	+	622	-	supported by AK103722
4337621	652.335	427.2	656.523	1588.46	483.87	1349.39	802.02	694.617	1272.97	Os05g0116000	NC_008398.2	851219	854136	-	1505	-	supported by AK121775
4332169	1102.94	968.562	1062.06	563.179	787.375	714.608	819.995	1100.17	781.069	Os03g0234200	NC_008396.2	7151486	7153970	-	611	-	supported by D12629
4346137	809.361	876.542	774.226	1139.89	1040.17	1062.13	635.62	727.076	829.896	Os08g0532300	NC_008401.2	26623226	26625307	-	672	-	supported by AK119730
4351966	3298.04	1074.81	1204.13	43.5364	559.482	330.384	322.891	850.972	210.151	Os12g0274700	NC_008405.2	10079566	10080649	-	981	-	supported by AK121444
4334517	957.18	907.279	616.081	355.13	666.219	508.332	1787.24	1038.02	995.775	Os03g0808300	NC_008396.2	34641741	34643466	-	1234	-	supported by AK109389
4325027	1020.24	699.467	928.481	895.769	1011.83	999.241	675.087	783.823	758.345	Os01g0905800	NC_008394.4	41189255	41191543	-	1483	-	supported by AK073770
4351694	2044.57	1058.75	1535.05	462.377	1005.42	961.853	163.788	249.612	157.583	Os12g0189400	NC_008405.2	4505833	4506770	+	656	-	supported by AK059037
4327150	1882.36	911.587	1343.71	459.867	990.741	1028.16	266.374	485.633	252.921	Os01g0773700	NC_008394.4	34464380	34465125	-	637	-	supported by AK119161
9266629	0.212756	1.50254	0.811567	407.755	3926.99	16.1873	444.083	2543.76	244.285	Os03g0337100	NC_008396.2	12567013	12567562	+	550	-	supported by AK107981
4331516	968.146	1098.42	556.162	507.239	1480.31	546.75	1004.89	762.044	583.31	Os03g0132200	NC_008396.2	1809682	1811387	+	1122	-	supported by AK099870
4352791	1585.8	872.105	1029.64	426.504	823.85	670.269	549.019	934.263	546.369	Os12g0615400	NC_008405.2	26327627	26329990	-	1366	-	supported by AK103998
4337622	935.053	541.265	1543.81	878.154	796.689	722.253	467.202	764.66	741.424	Os05g0116100	NC_008398.2	854992	858482	-	1197	-	supported by AK070895
4350379	782.545	726.922	555.628	838.163	1324.67	810.977	648.968	894.107	684.578	Os11g0425600	NC_008404.2	15330001	15330818	-	576	-	supported by AK121882
4351318	668.292	865.165	749.421	765.187	1117.94	848.824	686.519	907.22	654.948	Os12g0115100	NC_008405.2	736356	737258	+	765	-	supported by AF017360
4337928	1047.35	929.935	937.508	554.421	725.154	674.346	785.531	896.142	711.337	Os05g0169100	NC_008398.2	4121509	4123393	+	909	-	supported by AK066128
4348846	727.092	928.823	807.548	805.237	694.299	815.548	883.017	768.37	829.195	Os10g0466700	NC_008403.2	17684586	17686581	-	632	-	supported by AK120324
4340704	1748.93	963.218	1472.5	337.926	792.039	971.952	254.66	447.426	263.66	Os06g0264800	NC_008399.2	8750319	8751599	-	908	-	supported by AK105959
4345388	902.005	734.128	780.673	905.408	1118.51	838.144	570.959	642.37	589.909	Os08g0366100	NC_008401.2	17070284	17073264	+	823	-	supported by AK120339
4338014	1077.55	1058.78	664.395	368.445	547.125	556.605	1011.32	1020.76	765.11	Os05g0188100	NC_008398.2	5396888	5397520	+	633	-	supported by CI033803 and CI297882
4337257	851.113	685.747	676.819	497.801	666.467	548.285	949.231	1114.04	995.218	Os04g0656100	NC_008397.2	33856278	33863384	+	3558	-	supported by AK100435
4332431	1424.21	839.112	932.633	264.705	823.355	565.575	619.615	835.605	564.006	Os03g0278900	NC_008396.2	9542159	9543140	-	982	-	supported by AK066019
4333083	779.354	921.408	743.132	632.227	644.291	665.914	860.922	860.401	758.255	Os03g0408300	NC_008396.2	17423153	17423929	+	777	-	supported by CI422747 and CI649522
4345019	727.694	528.405	1032.28	479.367	730.076	829.92	1298.87	545.884	658.999	Os08g0237000	NC_008401.2	8327025	8328402	+	1280	-	supported by AB110604
4343709	1751.12	851.987	1347.77	388.477	845.876	955.019	143.974	292.281	161.835	Os07g0577600	NC_008400.2	24017935	24019524	+	1080	-	supported by AK119176
4351208	1555.2	1322.4	1063.69	356.166	439.833	346.245	559.9	565.889	506.757	Os11g0703900	NC_008404.2	30612818	30617110	+	2379	-	supported by AK065431
4350697	855.07	628.542	802.854	935.76	1135.15	706.751	495.9	611.137	525.966	Os11g0546900	NC_008404.2	22047164	22050168	+	1344	-	supported by AK070548
9272607	1253.88	924.624	837.646	665.825	774.707	680.221	443.091	617.969	487.484	Os03g0249800	NC_008396.2	7957745	7958475	-	731	-	supported by AK120462
4326810	0.228101	1.07394	1.7402	442.796	3235	20.5857	421.844	2328.47	200.838	Os01g0341300	NC_008394.4	13585162	13586187	+	1026	-	supported by AK070629
4351320	758.035	472.758	907.502	770.809	865.729	823.616	625.148	717.096	667.904	Os12g0115500	NC_008405.2	759948	761381	+	592	protein_coding	supported by CI348688 and CI592013
4326993	6.53323	9.79635	9.03087	501.397	3323.82	50.0527	242.338	2291.62	158.33	Os01g0323100	NC_008394.4	12475454	12479884	-	1809	-	supported by AK065231
4334545	739.97	750.048	651.011	760.983	1076.02	691.952	579.594	758.688	577.304	Os03g0811900	NC_008396.2	34857732	34860364	+	896	-	supported by AK122007
4344581	538.846	1075.31	667.634	560.792	582.749	543.585	981.339	758.663	834.34	Os08g0129200	NC_008401.2	1644025	1645006	-	982	-	supported by AK101577
4336027	585.866	552.574	662.653	784.136	778.983	933.672	925.353	579.28	717.331	Os04g0456700	NC_008397.2	23227847	23228831	+	894	-	supported by AK065178
novel.17199	705.171	1022.74	679.483	425.668	732.479	534.216	1091.16	545.396	761.56	-	NC_008399.2	5044308	5045030	+	723	-	PF07911:Protein of unknown function (DUF1677)
novel.18858	745.663	326.683	851.688	1108.25	348.689	1029.11	480.068	343.714	1259.35	-	NC_008399.2	29572071	29576700	-	744	-	-
4332813	701.198	796.435	765.412	634.265	587.792	715.708	744.899	774.486	744.953	Os03g0345200	NC_008396.2	12921435	12923134	+	521	-	supported by AK073724
4350455	598.876	515.382	782.639	1032.94	643.256	953.917	585.882	493.891	852.001	Os11g0455500	NC_008404.2	17246592	17249427	-	1883	protein_coding	supported by AK122115
4343570	1363.38	872.094	802.626	230.392	644.348	452.448	603.605	948.371	526.274	Os07g0556200	NC_008400.2	22844565	22847048	+	1081	-	supported by AK071634
4343219	1669.48	659.812	960.137	376.631	927.857	783.731	246.48	513.975	257.516	Os07g0476900	NC_008400.2	17928940	17930107	+	1168	-	supported by AK066045
4349653	782.252	942.435	776.893	552.813	497.09	572.064	781.127	786.719	695.76	Os11g0127900	NC_008404.2	1267323	1268122	-	800	-	supported by AK059550
4334840	1839.53	855.944	703.708	195.444	697.767	381.77	769.964	502.31	398.239	Os03g0856500	NC_008396.2	36983143	36985312	+	1330	-	supported by AK061449
4332568	437.046	188.344	784.46	1246.63	212.598	1035.27	406.449	376.622	1543.96	Os03g0300400	NC_008396.2	10612894	10613940	+	879	-	supported by AK121376
4341982	0.550849	1.48199	2.64155	402.837	2622.66	19.7451	392.999	2477.81	217.089	Os06g0703000	NC_008399.2	30552123	30555083	-	1487	-	supported by AK072944
4330800	785.679	543.351	611.587	646.953	881.663	687.945	521.893	798.149	648.85	Os02g0760300	NC_008395.2	32904622	32906699	-	630	-	supported by AK063850
4335547	807.537	907.605	725.808	541.832	500.83	565.957	686.135	724.623	652.091	Os04g0349500	NC_008397.2	16666703	16669355	-	1021	-	supported by AK068316
4325791	985.978	616.336	619.597	166.908	362.394	209.992	767.545	1515.32	841.961	Os01g0303000	NC_008394.4	11250565	11251287	-	723	-	supported by AK058929
4333580	836.823	939.594	581.671	584.869	659.432	565.148	649.979	632.726	633.724	Os03g0648400	NC_008396.2	25887567	25891285	+	1817	-	supported by AK102263
4347799	455.306	764.92	519.818	662.102	698.835	652.662	922.537	483.375	798.258	Os09g0553100	NC_008402.2	22743724	22744310	-	587	-	supported by CI061342 and CI307523
4335992	641.368	873.599	670.581	537.671	532.414	594.186	764.334	571.402	719.025	Os04g0449900	NC_008397.2	22813028	22817638	+	1634	-	supported by AK069926
4345934	619.214	314.722	848.21	911.103	585.79	1336.68	528.256	145.289	576.609	Os08g0498100	NC_008401.2	24674618	24675913	-	1097	-	supported by AK071482
4324360	540.607	589.404	503.513	476.765	847.456	570.046	705.409	899.848	711.64	Os01g0918300	NC_008394.4	41820255	41822222	-	642	-	supported by AK058869
4344776	0.0794946	0.686168	1.51618	362.851	2641.04	6.17691	305.996	2347.2	160.166	Os08g0171800	NC_008401.2	4210446	4211917	-	1472	-	supported by AK068909
4338293	0.221621	0.869524	1.35261	978.198	2826.64	48.8811	756.8	778.354	412.154	Os05g0283200	NC_008398.2	12080569	12081624	+	1056	-	supported by AK120717
4336502	1087.57	527.816	774.546	531.478	932.59	650.366	428.224	476.204	352.652	Os04g0533300	NC_008397.2	27063286	27066766	-	1013	-	supported by AK106182
4344590	731.564	812.938	678.759	760.134	428.498	578.246	583.009	567.913	585.21	Os08g0130500	NC_008401.2	1719424	1722140	-	1235	-	supported by AK064857
4351374	616.479	752.608	605.151	505.589	499.231	586.747	766.598	722.324	653.407	Os12g0124200	NC_008405.2	1168734	1169456	-	723	-	supported by AK058697
4352472	988.274	958.701	715.973	203.519	326.979	253.687	593.376	891.482	668.509	Os12g0552500	NC_008405.2	22633118	22635475	-	846	-	supported by AK066459
4334213	1477.11	504.201	886.937	233.315	307.905	476.019	989.017	353.977	334.21	Os03g0764100	NC_008396.2	32455678	32456911	-	1234	-	supported by AK072942
4344497	407.456	286.256	476.078	1353.04	314.073	993.316	536.79	302.95	854.143	Os08g0113100	NC_008401.2	700252	702992	+	1421	-	supported by AK070120
4327617	515.732	872.138	672.117	672.004	507.3	707.265	627.472	450.719	472.842	Os01g0822900	NC_008394.4	36885860	36886760	-	815	-	supported by AK120044
4333860	649.964	723.869	474.725	396.943	604.912	364.507	637.312	1037.83	598.62	Os03g0707600	NC_008396.2	29273085	29275580	+	2496	-	supported by AB030956
4330036	502.271	359.319	726.367	1006.99	478.046	959.107	461.197	332.662	645.908	Os02g0626400	NC_008395.2	25872155	25876249	-	2593	-	supported by AK120127
4334518	477.738	500	598.72	528.813	47.5913	2035.19	781.013	46.5438	453.758	Os03g0808500	NC_008396.2	34649739	34650207	+	375	protein_coding	ab initio prediction with EST support
4348905	728.446	549.543	606.217	701.88	793.343	713.888	367.132	535.976	416.5	Os10g0478200	NC_008403.2	18371042	18374976	+	1390	-	supported by AK066396
4328485	550.886	388.726	754.511	994.799	346.067	941.749	461.973	215.999	746.086	Os02g0177600	NC_008395.2	4280499	4285926	+	2043	-	supported by AK070083
4324321	148.417	227.918	164.04	396.07	1902.45	192.007	416.037	1630.83	308.374	Os01g0913100	NC_008394.4	41557322	41558364	-	954	-	supported by AK070387
4347415	375.677	752.109	528.944	587.925	602.008	405.884	477.319	973.213	669.117	Os09g0484200	NC_008402.2	19339390	19340509	+	974	-	supported by AK073885
4331501	394.766	483.515	328.383	706.995	1299.73	589.401	713.904	402.54	451.204	Os03g0130300	NC_008396.2	1692920	1693537	+	538	-	supported by AK120826
4326337	711.785	746.458	661.793	449.415	466.669	437.17	575.409	627.68	687.083	Os01g0566900	NC_008394.4	23355847	23361027	-	1244	-	supported by AK100223
4325511	1008.31	581.339	855.276	436.446	558.949	601.241	414.93	456.331	447.848	Os01g0675100	NC_008394.4	29501676	29503733	-	770	-	supported by AK058509
4333880	675.608	580.397	677.891	668.909	781.925	513.37	455.778	524.693	432.327	Os03g0710800	NC_008396.2	29424463	29428373	+	1449	-	supported by D16140
4334216	1275.44	1214.37	720.385	142.297	453.067	176.193	515.766	473.514	335.64	Os03g0764600	NC_008396.2	32494605	32496558	+	1496	-	supported by AK105625
4343996	666.337	733.857	559.897	473.93	749.879	486.495	486.73	617.595	518.266	Os07g0631100	NC_008400.2	26830115	26832613	+	769	-	supported by AK120972
4337962	608.608	694.96	654.506	499.339	804.359	454.898	713.911	336.993	459.048	Os05g0176700	NC_008398.2	4572676	4573426	-	751	-	supported by AK071729
4326887	403.76	224.234	515.527	1373.08	685.418	996.076	268.598	259.169	483.976	Os01g0764000	NC_008394.4	33904005	33907880	-	1070	-	supported by AK059818
4348607	549.314	575.914	540.682	525.691	510.899	566.268	696.741	600.922	641.76	Os10g0411700	NC_008403.2	14680989	14682263	-	566	-	supported by AK058209
9266628	971.858	562.082	1063.97	542.86	1155.7	757.056	50.4269	50.9625	39.5218	Os03g0100200	NC_008396.2	5526	6406	-	881	-	supported by AK072547
4351612	543.902	406.249	490.128	781.141	951.379	620.073	388.512	514.969	396.08	Os12g0168900	NC_008405.2	3498550	3501287	-	1077	-	supported by AK071641
4347092	774.94	607.014	393.72	211.666	531.245	282.528	909.603	810.867	570.661	Os09g0422000	NC_008402.2	15905722	15910036	-	1706	-	supported by AK101900
4332264	996.884	318.176	732.212	63.6118	1011.97	96.5988	265.03	1410.77	193.358	Os03g0250400	NC_008396.2	7997141	7997843	-	703	-	supported by AK121385
4346540	687.673	734.377	619.74	388.56	458.11	458.945	566.363	597.773	545.238	Os09g0258600	NC_008402.2	4956594	4959569	-	933	-	supported by AK072488
4326901	1890.31	573.791	1125.73	192.903	403.406	632.49	55.3202	116.955	49.9885	Os01g0279100	NC_008394.4	9873341	9875899	+	1944	-	supported by AK059435
4348185	696.98	654.278	602.62	422.143	435.945	495.204	561.596	621.758	541.732	Os10g0170200	NC_008403.2	4512648	4515625	+	709	-	supported by AK121628
4337699	872	681.178	890.19	417.865	686.058	475.08	474.817	185.364	347.331	Os05g0129300	NC_008398.2	1695754	1697127	+	1374	-	supported by AK065180
4337596	891.443	580.128	360.141	345.676	688.704	389.124	540.747	640.344	588.833	Os05g0111300	NC_008398.2	583910	584806	+	673	-	supported by AK119630
4333753	450.201	451.549	425.078	714.622	723.373	682.971	512.605	502.645	558.768	Os03g0685900	NC_008396.2	28125350	28129459	+	583	-	supported by AK062981
4327677	12.1823	13.2798	18.387	214.896	2240.5	21.6395	197.197	2196.15	102.897	Os01g0706900	NC_008394.4	31083428	31090637	-	1777	-	supported by AK105646
4332059	568.321	609.025	892.574	515.937	633.874	433.747	249.872	612.161	460.219	Os03g0215400	NC_008396.2	6080198	6088697	-	1187	-	supported by AK070981
9267475	1094.28	1213.86	528.871	283.713	807.101	447.733	37.8076	478.8	67.3603	Os02g0160600	NC_008395.2	3271377	3272036	-	660	-	Non-protein coding transcript%2C unclassifiable transcript~supported by AK067196
4339108	678.393	586.953	498.094	156.966	782.577	679.745	703.552	468.441	373.76	Os05g0477900	NC_008398.2	23555237	23555998	+	390	protein_coding	ab initio prediction with EST support
4348316	0.66562	0.731231	1.3203	985.964	2261.63	143.847	298.129	979.243	246.51	Os10g0323600	NC_008403.2	9125266	9126371	+	879	-	supported by AK070595
9269934	422.478	568.186	472.568	683.274	584.354	572.433	542.162	462.937	604.854	Os03g0417800	NC_008396.2	17983287	17986462	-	729	protein_coding	supported by AK121654
4334409	613.926	740.553	550.499	355.852	410.469	338.807	577.025	742.006	577.933	Os03g0794900	NC_008396.2	33912052	33915605	+	2150	-	supported by AK102390
4349409	539.086	613.038	495.71	517.349	459.101	485.271	624.912	598.544	560.504	Os10g0564300	NC_008403.2	22743941	22744660	-	720	-	supported by AK066340
4342404	1406.93	555.989	994.068	265.072	617.69	724.022	74.4939	142.242	73.5632	Os07g0148900	NC_008400.2	2578617	2579450	+	599	-	supported by AK058788
4337638	826.442	487.072	656.239	370.244	816.865	430.4	465.075	436.621	342.341	Os05g0119300	NC_008398.2	978641	980800	-	926	-	supported by AK099495
4329339	623.65	588.732	544.134	379.293	361.479	351.426	515.81	872.938	590.987	Os02g0469600	NC_008395.2	16670452	16674109	+	1523	-	supported by AK119670
4345850	631.236	582.92	563.711	356.001	485.499	359.595	605.408	714.71	528.792	Os08g0480800	NC_008401.2	23838342	23840513	+	1151	-	supported by AK101599
9267077	0	1.29067	1.07557	862.324	2118.14	156.808	374.325	1043.95	260.214	Os12g0541900	NC_008405.2	21903687	21904682	+	996	-	supported by AK069047
4336947	840.627	372.64	451.833	365.142	460.657	425.004	1104.05	474.247	320.95	Os04g0610400	NC_008397.2	31337819	31338487	+	669	protein_coding	ab initio prediction with EST support
4345962	1210.81	654.714	638.132	122.888	443.055	187.49	305.25	946.932	295.262	Os08g0502700	NC_008401.2	24916148	24918860	-	1566	-	supported by AK064774
4333393	474.268	460.934	571.604	730.662	665.39	657.089	452.506	370.967	418.853	Os03g0599800	NC_008396.2	23141523	23144088	-	1509	-	supported by AK061813
4330837	458.62	795.561	415.39	350.278	440.038	348.627	573.513	799.752	606.024	Os02g0766600	NC_008395.2	33160734	33162102	+	1078	-	supported by AK059779
4334588	496.084	395.765	726.496	552.498	291.09	536.633	492.51	406.417	863.24	Os03g0819600	NC_008396.2	35245241	35246371	-	877	-	supported by AK061390
4337539	818.28	472.576	600.228	371.598	601.329	531.99	420.385	548.727	389.847	Os05g0103200	NC_008398.2	163696	166526	+	1125	-	supported by AK119201
4336044	1629.42	537.813	826.567	145.91	578.082	399.931	123.068	374.438	133.737	Os04g0459500	NC_008397.2	23335706	23337556	+	1568	-	supported by AK071685
4339811	0.157069	0.739504	0.95863	68.681	2286	4.95811	87.347	2230.29	42.9078	Os05g0595000	NC_008398.2	29706616	29707360	-	745	-	supported by AK071326
4332846	514.701	565.569	573.909	661.655	660.366	704.168	335.874	312.866	390.819	Os03g0351500	NC_008396.2	13233403	13236503	+	828	-	supported by AK120692
4349048	2.67835	7.82695	5.84815	313.427	2331.51	10.8393	279.508	1606.15	158.056	Os10g0503100	NC_008403.2	19655945	19657929	-	1267	-	supported by AK072520
4337884	896.891	712.542	678.79	475.878	445.793	730.177	252.731	286.815	207.856	Os05g0160300	NC_008398.2	3517667	3519013	-	671	-	supported by CI561152 and CI776723
4325981	671.763	589.406	606.585	475.696	416.934	437.875	520.76	442.13	489.372	Os01g0131600	NC_008394.4	1745423	1747469	+	1871	-	supported by AK101133
4349890	497.518	457.944	457.075	594.621	696.963	490.658	444.309	537.733	470.775	Os11g0169900	NC_008404.2	3361242	3363521	-	1025	-	supported by AK105044
4352516	351.994	421.638	426.163	747.602	767.324	550.481	478.995	387.865	491.79	Os12g0561000	NC_008405.2	23173121	23176000	-	495	-	supported by AB027123
4331499	449.561	546.36	468.844	656.339	636.964	547.059	449.731	413.08	444.987	Os03g0129900	NC_008396.2	1663909	1667885	-	683	protein_coding	supported by AK059624
4333233	1038.33	427.911	705.218	244.57	476.053	437.58	408.195	538.231	330.012	Os03g0452300	NC_008396.2	20048960	20053032	-	1295	-	supported by AK065820
4327858	953.391	605.32	641.595	426.923	756.284	450.205	194.498	345.132	222.967	Os01g0662600	NC_008394.4	28803338	28806273	-	888	-	supported by AK119723
4330855	695.229	382.186	396.949	336.131	550.632	281.74	598.615	806.839	542.271	Os02g0769100	NC_008395.2	33305354	33306222	+	869	-	supported by AK107987
4340025	1163.69	430.059	729.339	242.081	420.885	404.742	333.153	489.696	366.026	Os06g0133800	NC_008399.2	1807970	1811084	-	2279	protein_coding	supported by AK067452
4337750	736.92	383.007	453.647	473.386	865.541	544.636	619.852	237.925	249.751	Os05g0138300	NC_008398.2	2197781	2198645	-	625	-	supported by AF503583
4350636	389.39	180.468	591.657	941.024	283.721	737.728	372.06	354.901	695.308	Os11g0530600	NC_008404.2	21105397	21108815	-	1764	-	supported by AB000801
4343744	736.25	334.548	727.948	338.863	484.054	468.066	559.055	413.802	470.096	Os07g0585500	NC_008400.2	24442321	24443985	+	603	protein_coding	supported by AK070285
4334266	411.716	389.542	422.575	604.621	718.86	531.485	479.379	474.981	497.947	Os03g0772800	NC_008396.2	32868344	32870220	+	623	-	supported by AK121608
4332548	498.69	871.328	512.118	398.157	661.284	493.426	344.369	385.894	348.571	Os03g0297600	NC_008396.2	10469324	10470496	-	1173	-	supported by AK108414
4330589	507.885	698.667	461.152	311.414	432.657	259.682	505.852	783.319	538.547	Os02g0726300	NC_008395.2	31093825	31095164	-	1340	-	supported by AK101321
4333306	568.204	762.024	585.088	348.092	354.005	405.808	525.912	467.759	479.483	Os03g0576700	NC_008396.2	21846478	21848711	-	1047	-	supported by AK104259
4346331	0.10765	0.844726	1.06766	214.02	2205.65	0.435661	163.392	1816.02	94.1052	Os08g0561900	NC_008401.2	28225554	28226715	+	1087	-	supported by AK070505
9268074	567.857	573.19	479.598	347.3	476.241	415.752	596.308	566.023	466.242	Os09g0475800	NC_008402.2	18888683	18889375	+	693	protein_coding	ab initio prediction with EST support
4335227	1500.28	529.076	809.848	152.252	508.111	361.737	156.08	305.136	165.217	Os04g0234600	NC_008397.2	9126625	9129281	-	1605	-	supported by AK119209
4329493	696.29	564.789	558.273	371.859	419.042	410.519	456.355	544.04	453.147	Os02g0519900	NC_008395.2	19774849	19779646	+	2922	-	supported by AK100313
4334439	270.42	370.666	230.653	609.467	1010.89	567.251	459.622	483.257	437.501	Os03g0799000	NC_008396.2	34155192	34156657	+	1386	-	supported by AK067840
4328016	635.665	612.145	606.851	360.781	418.058	384.03	457.166	519.818	436.037	Os02g0105900	NC_008395.2	316700	319119	-	1152	-	supported by AK102423
4331562	508.234	474.059	494.087	465.192	405.871	504.791	536.542	503.407	495.794	Os03g0139100	NC_008396.2	2121061	2123862	+	737	-	supported by CI397703 and CI628207
4345687	638.204	703.35	734.522	234.79	312.826	198.722	554.111	541.838	464.895	Os08g0441100	NC_008401.2	21555459	21556599	+	1141	protein_coding	supported by AK108225
9272217	427.299	456.347	478.581	534.784	344.216	531.245	595.223	426.218	583.739	Os03g0781501	NC_008396.2	33249099	33250527	-	399	-	Non-protein coding transcript%2C uncharacterized transcript~supported by CI541756 and CI758703
4334554	527.193	318.304	697.454	615.266	267.123	476.229	369.88	456.611	626.913	Os03g0815200	NC_008396.2	35018557	35024061	-	2167	-	supported by AK121351
4340383	633.395	427.771	482.476	310.491	425.474	313.75	468.781	740.356	552.237	Os06g0194000	NC_008399.2	4730371	4732912	+	1676	-	supported by AK069833
4330649	504.763	359.025	488.99	687.064	556.194	693.849	344.819	239.251	431.043	Os02g0735200	NC_008395.2	31561641	31565336	-	1556	-	supported by AK109397
4325006	512.54	522.108	604.958	459.108	720.182	478.777	372.567	373.381	260.075	Os01g0884300	NC_008394.4	40154843	40157328	-	1526	-	supported by AK068392
4349402	702.411	514.021	534.516	447.057	544.852	500.866	363.298	330.402	344.913	Os10g0563600	NC_008403.2	22710059	22712351	+	1117	-	supported by AK067167
4325311	307.973	782.363	278.824	353.689	1027.54	199.531	270.653	885.275	155.495	Os01g0611000	NC_008394.4	25837957	25840825	+	1687	protein_coding	supported by AK072500
4344210	357.593	313.296	443.926	575.238	506.887	623.191	415.183	531.062	480.116	Os07g0665200	NC_008400.2	28735747	28737763	-	733	-	supported by CI470913 and CI691684
4340008	620.32	534.294	648.087	470.808	707.511	457.259	284.72	331.134	191.382	Os06g0131300	NC_008399.2	1673359	1675792	-	2434	-	supported by AY604047
4342864	0.611582	0.799841	0.777634	471.532	2239.29	6.10517	656.855	525.93	337.227	Os07g0259000	NC_008400.2	9035946	9036519	-	574	-	supported by AK106951
4335865	572.064	510.892	526.002	390.4	402.07	433.002	492.322	480.006	430.959	Os04g0430100	NC_008397.2	21351857	21354419	+	899	-	supported by AK102190
4330946	478.491	540.93	471.995	423.93	423.093	441.144	468.237	517.134	464.801	Os02g0785800	NC_008395.2	34246205	34248244	+	707	-	supported by AK121768
9271792	1.10653	7.1634	6.33138	916.824	1624.96	128.299	818.002	233.729	477.373	Os06g0612500	NC_008399.2	25359362	25360775	+	423	protein_coding	ab initio prediction with EST support
4329955	656.908	471.994	372.862	417.704	874.064	327.072	392.803	386.974	302.174	Os02g0611200	NC_008395.2	24903105	24906137	+	1981	-	supported by AK070259
4344001	613.751	355.079	500.96	135.119	367.217	249.239	568.729	893.001	511.779	Os07g0631900	NC_008400.2	26871906	26873999	+	1053	-	supported by AK061072
4325559	605.989	440.399	501.773	288.771	566.621	332.929	476.084	620.458	335.774	Os01g0210600	NC_008394.4	6009842	6010798	-	957	-	supported by AK060099
4343519	418.861	342.396	377.418	485.208	761.299	486.116	452.137	434.411	401.609	Os07g0545400	NC_008400.2	22252651	22253715	+	830	-	supported by AK059228
4326977	520.53	494.727	498.419	393.616	381.458	409.03	502.831	487.37	467.262	Os01g0328400	NC_008394.4	12788267	12789060	-	794	-	supported by AK061988
4341944	502.898	457.643	980.928	493.974	521.219	431.914	325.116	144.246	289.972	Os06g0697000	NC_008399.2	30033459	30034876	-	1253	-	supported by AK105513
4326365	828.9	392.793	691.778	255.622	370.939	418.58	353.854	438.671	391.897	Os01g0239200	NC_008394.4	7717250	7721197	-	1602	-	supported by AK099799
4333019	576.942	394.481	532.637	426.751	525.515	492.529	380.508	408.233	400.036	Os03g0390600	NC_008396.2	16196565	16199101	+	834	-	supported by AK063199
4335607	460.561	458.95	431.819	475.902	368.697	480.622	498.093	471.454	488.381	Os04g0376000	NC_008397.2	18390343	18392110	-	577	-	supported by AK064842
4340155	486.787	333.283	442.446	494.033	576.035	513.037	399.879	443.46	441.532	Os06g0152100	NC_008399.2	2689220	2692032	+	775	-	supported by AK058798
4344858	570.138	306.17	412.377	447.39	579.43	512.416	320.586	584.04	383.384	Os08g0191700	NC_008401.2	5372365	5376128	-	1253	-	supported by AK066092
4344494	387.183	406.94	346.213	536.505	613.237	464.88	436.983	451.419	458.569	Os08g0112800	NC_008401.2	681645	683136	-	829	-	supported by AK121176
4345973	729.952	410.442	629.629	286.074	591.892	377.791	535.066	290.868	229.936	Os08g0504700	NC_008401.2	25041942	25042924	+	983	-	supported by AK101969
4336951	746.003	449.152	554.38	228.673	377.066	416.915	433.694	503.684	368.292	Os04g0610800	NC_008397.2	31360555	31363918	+	1162	-	supported by AK070391
4332844	740.582	476.132	617.085	364.75	655.16	287.566	516.488	128.17	290.765	Os03g0351300	NC_008396.2	13214036	13215690	+	1575	protein_coding	ab initio prediction with EST support
4333308	608.181	469.866	527.893	340.846	406.345	381.122	439.444	486.008	409.764	Os03g0577000	NC_008396.2	21857746	21860158	-	1084	-	supported by AK061051
4335371	452.254	562.302	463.266	494.404	571.303	569.439	415.458	251.283	283.698	Os04g0281900	NC_008397.2	12075108	12077541	+	977	-	supported by AK061149
4336306	679.191	537.206	524.001	550.08	435.919	674.072	278.574	131.686	233.339	Os04g0500700	NC_008397.2	25392550	25398076	+	1880	-	supported by AK072528
4324303	21.3152	44.4431	40.2224	1336.91	1224.69	401.384	277.34	384.099	312.405	Os01g0975900	NC_008394.4	44910593	44912018	-	1345	-	supported by AK111768
4338768	1213.92	577.211	793.467	299.591	541.956	355.972	57.9149	127.984	70.8178	Os05g0408900	NC_008398.2	19963984	19969855	-	2575	-	supported by AK064944
4326912	129.48	142.134	99.4282	234.068	1737.2	78.0058	148.763	1353.67	110.888	Os01g0281000	NC_008394.4	10002908	10006698	+	2347	-	supported by AK064952
4338938	520.804	384.805	498.485	432.229	447.584	490.177	403.072	442.994	407.159	Os05g0445500	NC_008398.2	21881246	21883476	+	781	-	supported by AK121459
4337341	718.202	516.707	501.818	272.651	373.481	359.354	593.804	373.577	317.357	Os04g0669200	NC_008397.2	34532259	34533079	-	821	-	supported by AK067373
4344579	490.786	628.667	489.351	389.774	351.561	402.575	452.033	422.524	396.679	Os08g0128500	NC_008401.2	1618222	1620390	+	515	-	supported by CI032288 and CI297243
4352083	1209.72	507.259	666.458	109.218	398.136	243.07	192.66	475.963	216.574	Os12g0420200	NC_008405.2	13251736	13254339	+	1476	-	supported by AK111521
4337155	21.78	80.213	9.48372	311.888	1591.06	50.4746	562.301	1129.03	261.568	Os04g0638800	NC_008397.2	32863474	32864612	+	1139	-	supported by AK070319
4339683	472.836	362.919	468.03	517.828	566.641	473.747	301.64	482.168	369.368	Os05g0574500	NC_008398.2	28704072	28706319	-	1030	-	supported by AK121699
4341879	0.0570254	0.671212	0.870101	150.02	1961.54	0.830813	65.1412	1773.13	41.9891	Os06g0685100	NC_008399.2	29428662	29430713	+	2052	protein_coding	ab initio prediction with EST support
4329299	0	0.397153	0.540577	93.5234	1350.86	0.737382	141.534	2337.3	64.3241	Os02g0461500	NC_008395.2	16237885	16239040	-	1156	-	supported by AK108772
4333328	313.799	358.732	327.563	596.998	609.27	465.769	448.704	398.334	465.215	Os03g0581800	NC_008396.2	22138320	22142385	+	644	-	supported by AK121839
4343366	969.381	373.003	596.82	156.722	377.648	313.551	330.509	569.403	295.074	Os07g0513000	NC_008400.2	20316241	20317718	-	1478	-	supported by AK064835
4326996	302.795	368.745	420.689	724.1	490.962	649.074	390.199	131.893	458.874	Os01g0323600	NC_008394.4	12506500	12508973	-	1763	protein_coding	supported by AK071516
4330425	459.041	473.048	461.528	365.849	369.587	369.037	507.431	447.554	454.698	Os02g0699600	NC_008395.2	29659796	29660969	+	830	-	supported by AK121709
4325282	482.795	562.49	468.997	364.225	328.126	382.881	466.719	411.265	434.763	Os01g0679700	NC_008394.4	29721568	29723953	-	564	-	supported by AK119702
4341520	522.891	671.18	407.712	280.07	384.547	250.424	399.601	599.523	383.173	Os06g0612800	NC_008399.2	25369000	25371122	+	1208	-	supported by AK069720
novel.10187	0.101665	0.398878	0.542925	117.285	1606.72	0.493724	169.78	1913.58	89.0435	-	NC_008396.2	25987501	25988651	-	1151	-	-
4328132	731.614	910.979	541.666	183.142	501.859	281.365	216.647	264.054	245.23	Os02g0122600	NC_008395.2	1187408	1187851	-	444	protein_coding	ab initio prediction with EST support
4341966	647.694	492.789	474.015	323.079	414.678	365.56	364.346	405.994	355.447	Os06g0701100	NC_008399.2	30380819	30384315	-	1753	-	supported by AK119234
4324115	557.897	460.734	483.822	266.856	365.942	339.876	464.955	502.84	386.904	Os01g0686800	NC_008394.4	30086646	30089163	+	1356	-	supported by AK121587
4346326	987.357	301.115	616.315	255.261	568.601	547.266	127.142	258.634	145.113	Os08g0560900	NC_008401.2	28171393	28172244	-	852	-	supported by AK120372
4324333	580.899	332.527	482.55	251.979	368.332	353.679	594.451	377.825	457.686	Os01g0916400	NC_008394.4	41703961	41707366	+	1791	-	supported by AK071710
4347423	591.354	336.445	613.089	329.202	578.139	291.392	464.543	284.81	305.19	Os09g0486500	NC_008402.2	19414421	19415334	+	914	-	supported by AK106128
4335882	361.565	327.729	376.192	574.02	556.592	436.813	398.539	345.141	414.479	Os04g0432600	NC_008397.2	21488722	21490833	-	701	-	supported by AK058925
4350456	462.201	232.266	589.217	583.025	273.791	578.417	235.502	242.315	581.588	Os11g0455800	NC_008404.2	17263193	17266498	+	1896	protein_coding	supported by AK101450
4338409	478.181	269.823	550.392	667.581	358.859	668.757	242.589	146.548	391.4	Os05g0320700	NC_008398.2	14877800	14882359	-	1839	-	supported by AK100598
4347111	1262.54	386.542	515.959	240.901	525.699	341.386	253.328	139.853	101.998	Os09g0425900	NC_008402.2	16097951	16100227	+	1216	-	supported by AK061801
4343945	466.215	505.361	447.69	386.575	325.354	388.445	426.888	434.555	383.925	Os07g0622100	NC_008400.2	26383041	26385559	+	1076	-	supported by AK069465
4336676	529.192	505.81	539.939	316.13	349.517	349.165	373.669	410.93	372.88	Os04g0564600	NC_008397.2	28691705	28694633	+	871	-	supported by AK120614
4343946	562.106	243.286	616.189	486.999	422.639	721.907	236.873	133.519	301.578	Os07g0622200	NC_008400.2	26386594	26390184	-	1966	-	supported by AK105687
4341515	0	0.794729	0.772664	72.2024	1808.39	0.882808	78.8312	1710.58	48.3277	Os06g0611500	NC_008399.2	25261028	25263067	+	1502	-	supported by AK072708
4345689	275.638	139.646	506.373	812.08	355.462	873.461	237.094	76.5523	437.761	Os08g0441500	NC_008401.2	21594479	21601661	-	1440	-	supported by AK072872
4339022	435.364	463.301	404.946	353.865	394.705	382.137	419.659	447.045	411.307	Os05g0461400	NC_008398.2	22702650	22703820	-	1095	-	supported by AK067406
4342714	906.894	329.556	484.806	86.6617	310.599	245.344	423.716	602.302	311.305	Os07g0212200	NC_008400.2	6166168	6168892	+	1521	-	supported by AK071575
4352832	427.126	299.593	587.677	653.917	223.308	533.328	218.888	239.614	501.537	Os12g0623900	NC_008405.2	26871476	26877527	+	2664	-	supported by AK065255
4334952	293.164	408.01	341.481	512.639	389.627	485.478	460.273	284.5	486.966	Os04g0117100	NC_008397.2	995278	997298	-	469	-	supported by AK121763
4328166	0.229443	0.180043	0.700176	680.458	1890.92	71.6845	344.987	438.825	229.309	Os02g0127500	NC_008395.2	1430330	1430839	+	510	-	supported by AK120793
4330274	534.65	462.762	683.366	436.021	764.414	315.739	211.753	91.4885	143.152	Os02g0670900	NC_008395.2	28131710	28133795	+	2086	-	supported by AK100650
4347994	801.718	387.326	1241.97	0.226334	0.262144	0.191985	310.557	358.218	534.057	Os10g0118200	NC_008403.2	1141925	1143491	-	1480	-	supported by AK069308
4344524	445.566	428.633	419.609	401.088	286.708	375.493	425.895	437.36	407.377	Os08g0117300	NC_008401.2	961589	963533	-	931	-	supported by AK059505
4347522	479.71	462.068	421.061	301.398	336.611	350.661	444.011	434.171	394.83	Os09g0507800	NC_008402.2	20337396	20339585	-	1055	-	supported by AK061725
4332364	827.987	435.186	572.121	109.149	346.106	196.742	238.934	584.948	305.78	Os03g0267300	NC_008396.2	8891931	8893659	-	1424	-	supported by AB007194
4334169	618.04	242.841	644.536	448.171	596.343	555.4	185.027	159.767	165.973	Os03g0757900	NC_008396.2	32166605	32169063	+	1942	-	supported by AK098880
4328169	0.975759	4.47624	3.03492	178.983	1646.62	4.37416	189.935	1482.02	94.4464	Os02g0127800	NC_008395.2	1443911	1446402	+	1559	-	supported by AK073018
4332401	337.187	327.515	527.914	617.913	414.289	557.882	305.512	231.159	280.42	Os03g0273800	NC_008396.2	9253205	9255380	+	1376	-	supported by AK100173
4338723	301.943	347.447	323.453	515.023	581.959	450.054	379.887	317.829	382.015	Os05g0400400	NC_008398.2	19481899	19485145	-	560	-	supported by AK062745
4329857	376.592	597.065	334.445	246.125	333.72	336.23	488.917	448.531	426.898	Os02g0595400	NC_008395.2	23963579	23964398	-	820	-	supported by AK069935
4334512	497.669	499.721	469.69	300.023	283.247	355.063	392.775	426.127	353.834	Os03g0807800	NC_008396.2	34619713	34621588	+	1083	-	supported by AK064984
4326388	0.1154	1.08665	1.7608	1260.86	26.4005	1041.65	584.041	0.792702	656.011	Os01g0594900	NC_008394.4	24968051	24969427	-	1014	-	supported by AK070921
4348334	994.715	538.058	405.123	74.0164	603.973	217.751	146.848	470.046	104.005	Os10g0330000	NC_008403.2	9512890	9513638	+	749	-	supported by AK070152
4325868	0	0.854156	0.778538	167.487	1857.98	2.75327	123.741	1325.2	74.6263	Os01g0789200	NC_008394.4	35250454	35252538	+	1720	-	supported by AK070450
4330711	1033.3	607.34	711.64	233.822	440.466	394.964	22.4831	77.013	25.558	Os02g0744900	NC_008395.2	32133086	32135662	+	1828	protein_coding	supported by AK061968
4330265	245.112	126.953	284.036	803.268	1033	318.407	297.783	277.126	154.692	Os02g0669100	NC_008395.2	28052356	28053748	-	1299	-	supported by AY587109
4343846	368.729	354.877	290.186	344.385	393.177	359.002	509.856	483.117	426.965	Os07g0604500	NC_008400.2	25419644	25423703	-	1317	-	supported by AK064312
4341223	279.107	238.924	185.946	633.632	774.955	666.613	259.74	253.238	228.08	Os06g0538900	NC_008399.2	21100908	21101691	-	784	-	supported by AK063825
4334034	521.267	378.943	465.442	374.677	383.785	360.325	448.333	360.847	223.471	Os03g0736900	NC_008396.2	30967286	30968057	+	772	protein_coding	supported by AK068443
4324151	468.75	337.038	433.684	467.19	472.043	369.097	301.254	337.032	327.428	Os01g0685800	NC_008394.4	30033545	30037784	+	2049	-	supported by AK064953
4334322	0.612649	1.12173	2.18118	1148.59	20.087	1083.16	499.607	0.901794	740.431	Os03g0782300	NC_008396.2	33276345	33277490	+	1146	-	supported by AK070713
4328634	0.0859149	0.943836	0.983176	58.5345	1507.26	1.46033	113.805	1731.95	61.6723	Os02g0198800	NC_008395.2	5548055	5549534	+	1362	-	supported by AK105560
4339172	341.498	343.383	371.477	517.169	528.252	406.638	320.859	337.012	293.245	Os05g0491100	NC_008398.2	24179600	24182009	-	968	-	supported by AK059534
4349769	593.019	326.675	453.598	375.629	369.4	520.878	218.04	263.144	336.15	Os11g0147800	NC_008404.2	2186173	2189651	-	1135	-	supported by AK119185
4325762	872.586	552.949	870.961	315.92	223.412	153.75	181.864	155.556	120.456	Os01g0949500	NC_008394.4	43620958	43622003	-	1046	-	supported by AK070662
4352308	411.221	446.049	446.753	322.33	259.214	329.111	437.671	371.622	421.626	Os12g0508300	NC_008405.2	19681404	19683060	+	457	-	supported by AK059123
4334307	447.537	357.352	321.737	429.89	392.455	369.897	335.297	391.406	394.878	Os03g0780400	NC_008396.2	33211414	33214532	-	952	-	supported by AK073162
4332664	298.342	263.648	354.83	392.659	811.277	247.372	349.098	460.404	260.628	Os03g0319300	NC_008396.2	11573343	11575120	+	948	-	supported by AK059756
4342697	413.73	429.82	392.775	340.497	274.836	350.552	431.326	389.922	407.199	Os07g0208000	NC_008400.2	5851916	5853929	-	743	-	supported by AK062943
4348475	274.378	480.976	387.023	503.454	329.44	530.346	345.739	224.623	333.881	Os10g0371000	NC_008403.2	11980491	11983423	+	844	protein_coding	supported by AK119798
4331834	885.551	215.59	1096.33	182.413	375.137	415.846	106.627	57.4755	71.4854	Os03g0181100	NC_008396.2	4227220	4228156	+	937	-	supported by AK120087
4344320	465.453	548.137	274.155	237.472	620.389	296.145	292.175	469.562	201.704	Os07g0684000	NC_008400.2	29669035	29670102	+	986	-	supported by AK072989
4334048	995.793	277.28	493.057	199.109	413.077	267	153.552	355.427	243.826	Os03g0738400	NC_008396.2	31062771	31067399	+	1973	-	supported by AK100404
4342076	654.302	676.536	453.444	145.085	417.657	208.608	442.701	135.565	255.067	Os06g0716100	NC_008399.2	31294663	31295847	+	1185	-	supported by AK071515
4335430	305.691	286.135	319.382	309.262	518.832	266.947	511.186	491.649	375.662	Os04g0306400	NC_008397.2	13852399	13853577	+	1179	-	supported by AK103443
4340958	422.48	270.794	364.738	364.458	552.268	381.767	326.183	373.077	328.255	Os06g0342200	NC_008399.2	13753424	13754170	+	747	-	supported by AK099441
9269887	0.547901	2.02683	1.43314	109.455	1469.54	1.71053	93.6004	1628.34	53.6199	Os08g0504800	NC_008401.2	25053859	25055353	+	1495	protein_coding	supported by AK069460
4339209	610.775	337.632	455.673	258.433	315.797	259.528	552.124	304.774	261.058	Os05g0497300	NC_008398.2	24491254	24492346	-	1093	-	supported by AK111755
4344735	716.871	411.497	384.292	360.069	357.71	324.479	262.264	262.714	264.109	Os08g0162800	NC_008401.2	3697333	3699499	-	594	-	supported by AK059406
novel.7090	912.618	380.494	921.259	202.858	374.686	423.612	31.7247	56.1034	34.1334	-	NC_008395.2	31358828	31359350	-	438	-	-
4342826	285.153	256.915	312.172	746.079	488.476	612.104	209.054	164.486	256.762	Os07g0246200	NC_008400.2	8169121	8173211	+	1584	-	supported by AK065341
4336397	355.562	410.337	374.573	331.371	327.532	358.615	371.384	402.922	395.037	Os04g0515300	NC_008397.2	26149909	26151869	-	674	-	supported by AK121631
4338597	0.681647	1.06977	1.73344	103.826	1529.79	2.02299	113.341	1512.39	60.8292	Os05g0372900	NC_008398.2	17968869	17971041	-	1030	protein_coding	supported by AK072757
4336413	362.801	227.413	475.645	582.567	215.351	548.42	322.699	214.508	375.007	Os04g0518100	NC_008397.2	26305431	26308612	-	2509	-	supported by AK100346
4346289	349.105	323.409	341.278	486.856	447.624	399.82	309.994	341.096	320.48	Os08g0556600	NC_008401.2	27944845	27946396	+	542	-	supported by AK121358
4339013	361.051	378.407	305.895	428.039	525.703	325.127	308.465	346.428	333.173	Os05g0460200	NC_008398.2	22661717	22666116	+	1123	-	supported by AK111857
4352491	248.113	186.074	445.18	336.083	675.256	766.477	193.944	231.453	223.702	Os12g0555500	NC_008405.2	22803752	22804903	+	831	-	supported by D38170
4335957	592.281	406.417	409.142	267.207	634.683	333.389	181.107	275.235	202.163	Os04g0445200	NC_008397.2	22302685	22303418	-	650	-	supported by AK062427
4331836	393.833	501.003	418.818	329.974	323.344	345.907	388.703	323.012	264.16	Os03g0181500	NC_008396.2	4245314	4250114	+	1909	-	supported by AK061335
novel.28008	63.3534	62.3551	50.5507	632.845	1311.32	156.58	158.837	710.605	137.253	-	NC_008404.2	23530075	23531040	-	966	-	PF04576:Zein-binding
4330046	338.2	216.37	295.715	479.97	613.853	468.444	299.846	267.675	297.566	Os02g0628800	NC_008395.2	26033546	26034137	-	592	-	supported by AK058725
4343590	534.102	133.265	333.16	325.407	738.033	461.732	314.266	138.472	297.852	Os07g0559700	NC_008400.2	23013520	23015827	-	1593	-	supported by AY342322
9266860	623.76	356.878	620.539	492.269	361.737	388.231	221.4	63.5805	127.466	Os05g0223000	NC_008398.2	7544804	7545641	-	838	protein_coding	supported by AK071661
4328392	427.146	433.873	402.359	289.051	281.676	335.833	367.556	360.932	356.754	Os02g0162500	NC_008395.2	3358926	3360716	-	775	-	supported by AK121223
4328552	291.406	158.529	413.101	606.044	301.447	621.514	268.767	83.9163	485.929	Os02g0187800	NC_008395.2	4870148	4874035	-	1393	-	supported by AK071794
4329831	415.99	372.335	374.592	316.558	309.493	334.835	366.245	385.462	343.233	Os02g0591700	NC_008395.2	23740026	23742017	-	964	-	supported by AK072777
4347336	238.338	285.863	246.399	280.271	254.072	262.957	550.91	578.693	514.831	Os09g0471100	NC_008402.2	18586448	18589522	-	1413	-	supported by AK069281
4346409	364.358	467.151	377.805	366.887	312.815	318.146	337.069	325.943	335.863	Os09g0115400	NC_008402.2	1159676	1164717	-	2409	-	supported by AK101706
4333213	321.174	271.995	286.741	231.935	340.891	438.472	499.376	334.643	478.101	Os03g0440900	NC_008396.2	19271928	19274472	+	1085	-	supported by AK061730
4345634	404.488	326.357	384.119	444.003	347.946	361.645	283.524	304.213	317.244	Os08g0430500	NC_008401.2	20900592	20903633	-	1189	-	supported by AK122149
novel.15450	1.18597	1.24083	1.50798	143.156	1275.77	8.95931	155.378	1488.12	92.3768	-	NC_008398.2	19746771	19747095	-	296	-	-
9271805	190.27	215.744	317.413	540.362	480.147	406.571	432.789	112.65	471.532	Os03g0118450	NC_008396.2	980827	981195	+	369	protein_coding	ab initio prediction with EST support
9267894	263.984	513.267	428.905	241.778	269.751	310.188	292.32	397.062	441.125	Os11g0115466	NC_008404.2	692308	693025	+	629	-	supported by AY327042
4338887	477.326	271.412	339.969	299.667	447.812	364.867	274.202	397.093	281.151	Os05g0432700	NC_008398.2	21221644	21223607	-	657	-	supported by AK058810
4328196	341.479	297.911	312.255	409.86	489.478	343.323	306.09	287.531	332.669	Os02g0131300	NC_008395.2	1637601	1641772	+	1125	-	supported by AK066913
4344188	403.119	417.981	410.027	286.62	289.752	338.365	310.906	336.435	324.955	Os07g0662500	NC_008400.2	28601917	28604320	+	1027	-	supported by AK121942
4341605	0.3514	1.3787	1.34043	651.339	1242.76	93.8594	581.546	225.864	310.729	Os06g0636800	NC_008399.2	26757284	26757616	+	333	protein_coding	ab initio prediction with EST support
4340312	0.325145	1.30404	1.24028	228.453	1507.13	0.760274	123.384	1168.24	76.6457	Os06g0181500	NC_008399.2	4024531	4029376	-	3239	-	supported by AK100878
4328492	310.491	323.289	278.131	388.424	391.402	411.857	363.249	296.423	344.067	Os02g0178400	NC_008395.2	4332269	4334352	+	528	-	supported by AK063815
4328083	338.591	376.126	325.95	310.506	333.197	312.348	395.853	367.243	342.972	Os02g0116900	NC_008395.2	894656	895615	-	883	-	supported by AK121401
4348827	0.24713	1.16353	1.03696	202.152	1444.96	10.3014	125.961	1240.2	61.5906	Os10g0463300	NC_008403.2	17531362	17532508	+	947	-	supported by AK109194
4336354	453.769	393.407	339.173	291.276	440.56	281.493	285.026	327.652	271.386	Os04g0508300	NC_008397.2	25795608	25798354	+	573	-	supported by AK065962
4334274	847.463	362.234	379.977	97.1201	319.665	153.765	197.023	521.66	204.373	Os03g0773800	NC_008396.2	32936752	32940373	-	1490	-	supported by AK067105
4343719	471.654	571.488	529.861	208.526	192.056	157.383	407.81	283.834	258.618	Os07g0580500	NC_008400.2	24144131	24145465	-	1206	protein_coding	supported by AK106748
4333748	149.005	89.4736	148.945	778.284	357.181	772.234	300.986	210.418	270.007	Os03g0685300	NC_008396.2	28094632	28098318	+	1134	-	supported by AK071046
4340386	465.497	304.531	285.543	292.109	364.806	307.986	300.921	413.589	332.4	Os06g0194900	NC_008399.2	4795629	4801510	-	2780	-	supported by AK072074
4342453	339.236	221.246	501.69	470.182	221.853	461.377	292.183	127.2	428.31	Os07g0160600	NC_008400.2	3290477	3294258	+	1912	-	supported by AK065047
4329578	618.405	229.128	447.025	163.137	279.763	292.485	333.687	414.469	283.03	Os02g0537700	NC_008395.2	20739943	20743607	+	1078	-	supported by AK068919
4326294	342.293	287.026	248.421	298.585	359.689	211.298	300.393	603.056	406.947	Os01g0104400	NC_008394.4	225897	228229	+	1390	-	supported by AK071375
4331662	398.601	392.982	397.593	322.137	216.472	306.16	341.183	344.367	337.979	Os03g0154700	NC_008396.2	2964388	2967573	+	972	-	supported by AK061350
4330032	400.119	252.251	543.47	432.288	227.7	406.845	212.741	186.069	386.644	Os02g0625500	NC_008395.2	25827710	25833509	-	1333	protein_coding	supported by AK101791
4327388	536.695	557.508	898.222	386.933	362.942	233.905	14.7582	10.6314	16.6883	Os01g0840100	NC_008394.4	37795553	37799118	+	2387	-	supported by CI074032 and CI310726
4328119	303.025	305.362	251.391	364.318	410.009	337.859	394.708	326.297	323.873	Os02g0121100	NC_008395.2	1103043	1104292	-	1250	-	supported by AK070711
4324176	355.212	320.614	342.423	342.922	282.887	322.787	297.802	370.979	381.064	Os01g0654500	NC_008394.4	28288918	28292954	-	1686	-	supported by AK061752
4330049	286.371	362.976	367.679	493.908	853.178	291.472	104.948	178.958	66.8413	Os02g0629200	NC_008395.2	26049741	26053363	+	1214	-	supported by AK061782
4327281	0.389621	0.611466	1.38714	123.524	1444.38	2.62799	146.945	1203.98	78.5991	Os01g0311700	NC_008394.4	11856309	11857333	+	901	-	supported by AK072493
4334506	239.452	282.846	262.709	429.785	453.516	333.043	321.695	317.108	344.789	Os03g0806900	NC_008396.2	34569255	34571285	+	734	-	supported by AK121708
4342543	677.65	302.406	436.415	130.708	302.957	270.859	246.863	378.07	227.584	Os07g0176900	NC_008400.2	4100156	4102286	-	1077	-	supported by AK060861
4341850	0.243024	1.47792	1.01973	245.796	1255.98	52.0772	112.64	1228.95	68.2786	Os06g0679400	NC_008399.2	29147173	29149932	-	1926	-	supported by AK111697
4341638	416.045	260.106	327.549	321.575	468.506	360.769	272.926	274.127	260.112	Os06g0643300	NC_008399.2	27092503	27095656	+	1100	-	supported by AK061733
4339682	659.398	281.686	449.455	348.126	403.503	338.166	142.677	163.712	172.789	Os05g0574400	NC_008398.2	28699280	28703048	-	1299	-	supported by AK073698
4338825	297.271	207.527	303.189	442.532	445.837	413.953	325.48	230.74	290.567	Os05g0420600	NC_008398.2	20636853	20639132	+	742	-	supported by AK060267
4345839	347.879	226.62	322.367	426.158	460.271	338.216	270.029	285.765	279.622	Os08g0478200	NC_008401.2	23667301	23670150	-	923	-	supported by AK068050
novel.350	345.178	638.043	364.454	195.122	206.025	195.655	356.183	340.133	309.877	-	NC_008394.4	2136733	2137629	+	897	-	PF00467:KOW motif|PF16906:Ribosomal proteins L26 eukaryotic, L24P archaeal
novel.15601	0	5.6842	5.31383	801.347	33.8706	790.625	529.815	2.73401	779.838	-	NC_008398.2	21205360	21205807	-	420	-	-
4330975	252.727	152.525	182.901	214.677	911.407	103.006	197.476	822.605	105.853	Os02g0791500	NC_008395.2	34505451	34506946	+	1496	-	supported by AK071654
4336825	506.196	458.797	335.09	206.204	271.73	274.943	363.252	258.812	263.356	Os04g0591100	NC_008397.2	30293328	30295370	-	1473	-	supported by AK069139
4328797	387.016	403.939	316.489	278.602	216.919	265.433	371.685	375.948	319.287	Os02g0229000	NC_008395.2	7287694	7289380	-	719	-	supported by AK058248
novel.691	275.212	88.1958	430.084	591.458	36.4992	460.803	230.829	50.2791	769.843	-	NC_008394.4	5131204	5132064	+	861	-	PF03168:Late embryogenesis abundant protein
4332424	326.869	250.455	387.472	376.245	297.088	357.501	259.829	292.781	374.902	Os03g0278000	NC_008396.2	9487146	9491239	+	1810	-	supported by AK100908
4341895	260.047	170.28	405.95	550.315	138.562	387.307	277.139	140.46	589.445	Os06g0687900	NC_008399.2	29572802	29575396	+	1120	-	supported by AB054003
4352535	457.874	279.859	520.428	179.828	221.151	294.108	273.9	373.605	306.933	Os12g0563600	NC_008405.2	23319198	23320242	+	1045	-	supported by AK069514
4345627	247.217	384.796	312.889	325.176	308.108	323.542	413.472	241.227	342.921	Os08g0428800	NC_008401.2	20744985	20745975	-	923	-	supported by CI545143 and CI761914
4334438	392.12	354.395	362.529	264.541	258.306	293.923	331.67	332.166	303.151	Os03g0798600	NC_008396.2	34141536	34144004	-	755	-	supported by AK121716
4337051	646.866	225.246	466.43	150.539	221.246	204.017	226.478	459.394	292.181	Os04g0623800	NC_008397.2	32099515	32102113	+	1428	-	supported by AK099234
4339968	0.586633	2.68073	1.44795	188.38	1529.69	3.68684	70.2674	1047.1	41.594	Os06g0126100	NC_008399.2	1397085	1400475	+	3391	-	supported by AK119346
4352670	348.845	337.711	332.847	245.255	271.465	247.436	371.441	342.551	385.633	Os12g0589100	NC_008405.2	24840768	24843497	-	1009	-	supported by AK073627
4334617	424.819	383.676	386.711	150.911	478.825	229.955	373.394	175.396	278.193	Os03g0823400	NC_008396.2	35417842	35418820	-	874	-	supported by AK120562
4342366	253.215	335.425	277.574	375.931	280.202	312.086	371.902	330.681	343.984	Os07g0139600	NC_008400.2	2124930	2125848	-	366	protein_coding	supported by AK103216
4324848	192.275	205.208	201.141	333.446	89.9367	293.413	512.825	599.109	451.304	Os01g0881300	NC_008394.4	40009902	40013442	+	1205	-	supported by AK067960
4339677	692.543	324.36	355.372	177.765	318.435	251.779	219.932	345.919	190.271	Os05g0573700	NC_008398.2	28660876	28664195	-	1923	-	supported by AK065295
4324704	583.272	585.155	321.949	149.977	410.781	120.802	246.505	221.619	232.84	Os01g0720400	NC_008394.4	31781211	31782310	-	1100	-	supported by AK061237
4344739	288.352	407.292	298.933	212.269	549.494	224.599	347.111	303.807	240.487	Os08g0163500	NC_008401.2	3739196	3744388	+	1928	-	supported by AK060560
4327753	247.104	549.938	238.14	158.132	251.308	226.457	405.172	516.935	276.82	Os01g0921800	NC_008394.4	42012873	42014319	-	1110	protein_coding	ab initio prediction with EST support
4332715	338.039	250.205	272.273	447.028	497.051	351.345	286.072	239.427	187.176	Os03g0327600	NC_008396.2	12007999	12010228	-	1763	-	supported by AK069815
novel.14826	260.089	350.636	383.666	210.373	246.808	271.942	514.418	326.647	303.324	-	NC_008398.2	7757451	7759198	-	1693	-	-
4334160	339.228	303.754	288.407	345.266	370.991	356.368	291.423	267.933	279.84	Os03g0756800	NC_008396.2	32106649	32109816	+	594	-	supported by AK120423
novel.9501	334.976	322.427	387.744	290.554	362.555	590.116	241.113	136.884	168.323	-	NC_008396.2	14932286	14938594	+	1791	-	PF00067:Cytochrome P450
9266569	293.352	469.646	339.19	213.002	344.267	238.633	269.379	263.83	397.277	Os03g0835150	NC_008396.2	35941580	35942372	-	793	-	supported by CI554601 and CI770809
4349044	733.84	401.607	608.286	159.062	324.861	314.061	108.85	95.6094	76.3928	Os10g0502400	NC_008403.2	19616379	19619598	-	2127	-	supported by AK099393
4343365	300.723	229.892	295.322	398.024	307.876	379.548	293.359	256.583	358.577	Os07g0512200	NC_008400.2	20285683	20288383	-	951	-	supported by AK059939
4330597	376.486	315.637	317.79	287.072	355.817	302.025	280.535	314.998	268.213	Os02g0727500	NC_008395.2	31163319	31166124	-	736	-	supported by AK121427
9266247	298.415	215.506	282.988	391.6	341.714	360.955	308.217	310.917	306.587	Os01g0802850	NC_008394.4	35773403	35775085	-	1683	-	supported by CI425659 and CI651951
4324827	84.3266	53.3633	59.5746	183.8	1096.64	53.3352	169.981	1008.93	101.867	Os01g0855200	NC_008394.4	38650454	38653053	+	2495	-	supported by AK066597
9272589	339.778	438.223	313.063	222.916	201.407	252.826	370.565	350.133	316.573	Os03g0796501	NC_008396.2	33994326	33996742	-	1464	-	supported by CI065962 and CI308598
4327117	390.6	388.335	296.283	308.663	313.349	262.693	268.21	306.317	267.064	Os01g0253300	NC_008394.4	8381095	8386210	+	2142	-	supported by AK068233
4326228	217.534	142.003	302.592	452.678	124.625	414.781	321.015	185.929	633.751	Os01g0257100	NC_008394.4	8576224	8576911	-	688	-	supported by CI550070 and CI766550
4348839	305.188	346.028	308.033	283.7	236.102	275.816	366.99	338.079	331.975	Os10g0465800	NC_008403.2	17641524	17642975	-	717	-	supported by AF093630
4350516	437.076	389.335	403.314	182.217	223.378	223.398	330.502	316.232	284.966	Os11g0482000	NC_008404.2	18744145	18746219	-	1012	-	supported by AK059558
4335710	236.953	241.383	237.844	371.654	501.678	287.798	267.722	361.774	283.433	Os04g0398500	NC_008397.2	19706243	19708951	+	1242	-	supported by AK059519
4346325	3.6284	2.42011	2.21451	852.497	873.991	214.682	269.594	325.258	245.361	Os08g0560700	NC_008401.2	28165385	28166029	+	645	-	supported by AK121445
4330608	663.254	490.663	639.313	197.806	370.672	330.94	20.2092	43.3007	30.0995	Os02g0729400	NC_008395.2	31248913	31250576	-	1196	-	supported by AY476807
4325650	500.011	459.925	639.417	141.115	187.376	252.747	246.346	177.601	177.044	Os01g0693400	NC_008394.4	30375386	30376960	-	1575	-	supported by CI424576 and CI651129
4338782	332.857	407.639	296.841	256.301	365.259	263.468	305.12	276.086	260.891	Os05g0411600	NC_008398.2	20133969	20137205	+	1338	-	supported by AK101609
4344261	359.983	374.568	320.778	237.212	239.088	248.673	353.341	336.898	293.63	Os07g0674200	NC_008400.2	29161079	29162521	+	681	-	supported by AK058245
4333749	266.999	248.664	257.508	427.858	374.351	338.586	273.323	259.384	310.552	Os03g0685500	NC_008396.2	28103750	28107136	-	788	-	supported by AK062080
4344567	234.032	135.636	292.072	258.209	339.55	464.806	293.006	336.293	393.095	Os08g0127100	NC_008401.2	1560756	1565896	+	1752	-	supported by AK102015
4333895	412.202	279.967	285.961	351.954	425.459	294.687	185.836	264.089	240.207	Os03g0712700	NC_008396.2	29574052	29580522	+	2101	-	supported by AK072313
4332625	0	0.704351	0.560287	205.738	1402.91	0.528383	107.272	947.215	66.1207	Os03g0309400	NC_008396.2	11084185	11086205	-	1434	-	supported by AK100728
4332273	300.61	413.252	313.303	185.411	287.942	235.43	519.236	179.411	286.653	Os03g0252100	NC_008396.2	8061548	8063229	-	1682	-	supported by CI417239 and CI644781
4330642	424.802	385.254	328.956	175.838	431.77	205.107	315.474	287.125	166.922	Os02g0734300	NC_008395.2	31512529	31513726	+	1063	-	supported by AK059780
4328780	724.554	513.728	260.804	102.917	379.99	185.067	165.837	258.783	127.611	Os02g0226200	NC_008395.2	7107755	7108734	+	891	protein_coding	ab initio prediction with EST support
4343571	223.694	297.547	197.44	172.625	256.427	164.033	368.907	562.941	474.351	Os07g0556300	NC_008400.2	22847594	22849265	-	1630	protein_coding	supported by AK109557
4329295	0	0.539599	0.961799	170.194	1074.24	3.33953	199.064	1150.42	114.542	Os02g0461000	NC_008395.2	16215471	16216491	-	1021	-	supported by AK071402
4331018	393.742	347.395	434.267	219.834	358.482	227.348	302.753	227.424	201.993	Os02g0797600	NC_008395.2	34840174	34841664	+	1491	-	supported by AK120644
4338037	387.635	472.226	190.275	148.301	187.015	168.236	540.84	381.317	236.086	Os05g0195200	NC_008398.2	5828758	5830241	-	1484	-	supported by AK106392
4346214	318.391	279.84	313.006	248.795	341.717	218.202	381.671	361.397	248.756	Os08g0544800	NC_008401.2	27384224	27385839	-	1616	-	supported by AK119660
4327039	430.355	402.055	408.783	141.428	168.525	132.006	330.322	348.533	346.581	Os01g0784800	NC_008394.4	35020212	35024171	+	993	-	supported by AK059820
4345009	378.708	339.308	339.12	240.019	221.392	257.115	316.063	326.249	288.172	Os08g0234000	NC_008401.2	8152393	8154819	+	1083	-	supported by AK102873
4344295	206.447	254.168	227.594	378.12	437.145	298.543	305.285	260.22	330.042	Os07g0680300	NC_008400.2	29482082	29484160	-	526	-	supported by AK063800
4330201	347.648	399.857	336.387	276.115	294.028	279.62	253.382	249.676	258.028	Os02g0656500	NC_008395.2	27406198	27410216	+	1824	-	supported by AK066420
4347085	394.781	298.421	249.106	251.654	362.5	258.786	229.44	367.103	279.923	Os09g0420800	NC_008402.2	15814604	15816570	+	792	-	supported by AK099513
4333882	438.429	605.824	341.079	166.167	426.278	199.205	211.026	142.912	156.624	Os03g0711100	NC_008396.2	29447388	29449931	+	1840	-	supported by AK120563
4348838	3.13195	1.14406	1.23589	376.325	1255.7	60.7525	209.212	648.381	127.498	Os10g0465700	NC_008403.2	17637971	17640401	+	2167	-	supported by AK067249
4337337	445.126	349.549	314.99	207.932	321.473	224.712	268.823	293.316	241.025	Os04g0668700	NC_008397.2	34512791	34515440	-	2464	-	supported by AK065237
4347568	232.087	322.903	253.433	302.634	389.792	287.65	307.204	255.794	314.318	Os09g0514600	NC_008402.2	20693262	20694043	-	782	-	supported by CI455288 and CI677305
novel.3313	422.441	322.201	365.415	232.224	329.704	211.667	212.752	325.39	243.795	-	NC_008394.4	36693569	36697647	+	890	-	PF00179:Ubiquitin-conjugating enzyme
4334029	261.088	161.378	338.423	500.784	141.577	474.196	233.814	143.152	401.806	Os03g0736300	NC_008396.2	30944862	30948229	-	2396	-	supported by AK070408
4338771	327.67	248.701	311.186	279.206	286.603	329.633	303.286	259.743	309.355	Os05g0409300	NC_008398.2	19990591	19994477	+	916	-	supported by AK065214
4343584	780.785	367.367	397.266	99.2409	326.513	194.28	158.812	209.305	121.345	Os07g0558500	NC_008400.2	22979321	22983309	-	1151	-	supported by AK064914
4333387	316.875	361.091	328.945	259.476	215.159	263.603	321.276	297.614	282.344	Os03g0598800	NC_008396.2	23096829	23098479	-	904	-	supported by AK121762
4328714	0.0641535	0.855795	0.685205	119.004	1319.33	1.29814	72.3182	1086.21	45.4043	Os02g0214400	NC_008395.2	6428412	6431186	-	1824	-	supported by AK101009
4339546	320.623	220.27	312.25	389.346	360.181	296.091	228.444	253.868	263.219	Os05g0553000	NC_008398.2	27591398	27594858	-	1973	-	supported by AK061681
4350098	313.929	295.623	295.359	315.78	214.873	288.168	329.148	280.408	309.533	Os11g0220800	NC_008404.2	6304197	6306860	+	1034	-	supported by AK060902
4334580	279.075	362.359	304.669	288.22	223.148	264.198	314.065	293.885	312.431	Os03g0818400	NC_008396.2	35197911	35200148	-	969	-	supported by AK102675
4352536	0	0.165943	0.7529	16.2442	1378.63	0.627614	45.8032	1168	23.3452	Os12g0563700	NC_008405.2	23322566	23326406	-	1660	-	supported by AK069927
4333201	319.876	212.295	437.101	312.874	321.969	369.733	219.91	222.319	216.224	Os03g0438100	NC_008396.2	19121644	19122945	-	1205	-	supported by AK071443
4329093	151.024	150.209	203.045	179.685	138.655	147.019	541.996	463.727	655.012	Os02g0301100	NC_008395.2	11621256	11625440	-	1483	-	supported by AK100174
4351513	294.107	335.45	259.581	250.608	223.046	283.151	366.082	280.407	337.081	Os12g0150100	NC_008405.2	2459688	2460359	-	672	-	supported by AK105075
4340504	259.918	79.9036	396.486	539.229	39.5563	447.587	196.483	71.6706	597.031	Os06g0218600	NC_008399.2	6085862	6087131	+	886	-	supported by AK104260
4346249	245.2	178.309	243.987	346.673	370.622	410.815	272.586	280.321	279.021	Os08g0549300	NC_008401.2	27653859	27656600	-	723	-	supported by AK120938
4324749	385.204	311.01	367.223	262.095	311.561	271.221	220.367	260.119	236.877	Os01g0856500	NC_008394.4	38754185	38760359	+	2405	-	supported by AK100090
4334367	238.646	93.3183	364.646	504.751	58.7466	424.862	255.647	73.8959	610.885	Os03g0788600	NC_008396.2	33607732	33611201	-	1902	-	supported by AK069046
4349224	326.553	237.441	401.269	428.912	342.069	536.274	172.666	88.3095	88.9586	Os10g0533500	NC_008403.2	21199806	21201538	+	879	protein_coding	ab initio prediction with EST support
4327297	559.922	348.318	460.842	64.4576	114.185	120.293	245.349	491.382	208.832	Os01g0191200	NC_008394.4	4871180	4872806	-	1307	-	supported by AK100363
4327719	325.61	333.638	274.249	210.867	364.678	308.022	399.078	162.614	233.493	Os01g0256500	NC_008394.4	8545045	8545849	-	805	protein_coding	supported by AK069098
4351300	236.074	45.4929	299.72	422.912	52.2007	325.242	224.665	106.116	888.132	Os12g0112000	NC_008405.2	622582	625113	+	1318	-	supported by AK069456
4339608	391.628	338.158	278.373	223.397	312.541	259.487	271.623	281.483	243.094	Os05g0562200	NC_008398.2	28049218	28052404	-	1387	-	supported by AK061766
4337663	308.884	268.787	277.261	325.839	366.597	278.659	254.746	249.776	266.136	Os05g0122900	NC_008398.2	1237315	1240037	-	605	-	supported by AK104970
4332413	1030.97	197.297	780.43	150.24	247.168	105.601	47.9502	15.5449	21.1734	Os03g0276500	NC_008396.2	9420829	9423738	+	2253	-	supported by AK109474
4335735	207.683	248.277	252.147	222.871	373.756	214.447	287.319	473.769	312.339	Os04g0402700	NC_008397.2	19983965	19984528	+	564	-	supported by AK058995
9267076	145.62	463.817	156.112	277.857	325.411	246.253	344.583	404.942	221.095	Os05g0468900	NC_008398.2	23066444	23067028	+	585	protein_coding	ab initio prediction with EST support
4326782	247.709	325.02	300.151	335.82	191.654	291.928	323.077	258.323	308.983	Os01g0191100	NC_008394.4	4851435	4853387	+	693	-	supported by AK058815
4334701	255.793	211.244	334.328	403.536	387.216	430.915	204.179	130.408	223.635	Os03g0835900	NC_008396.2	35973208	35975074	+	855	-	supported by AK121063
4341660	340.717	222.417	280.24	329.188	379.905	307.589	217.309	274.508	224.94	Os06g0646500	NC_008399.2	27285105	27287842	+	1042	protein_coding	supported by AK071267
4331122	323.683	307.873	332.882	217.469	232.672	241.877	303.533	321.75	292.111	Os02g0814700	NC_008395.2	35797908	35800317	+	697	-	supported by AK121994
4342743	240.325	294.417	267.428	287.382	335.153	280.008	299.823	279.728	288.069	Os07g0222800	NC_008400.2	6831138	6831901	+	688	-	supported by AK100823
4331729	360.854	332.356	238.788	147.708	161.164	172.077	398.93	429.127	330.595	Os03g0165300	NC_008396.2	3491707	3495550	-	2697	-	supported by AK099829
4339104	344.74	330.5	320.947	220.336	237.185	248.295	291.496	313.533	262.635	Os05g0477300	NC_008398.2	23530239	23532929	-	946	-	supported by AK121584
4339379	348.045	335.919	229.159	109.666	74.0477	228.389	567.041	252.77	423.799	Os05g0525900	NC_008398.2	26232343	26233589	-	1247	-	supported by AK108249
4331966	364.538	279.75	352.189	235.677	229.778	248.177	288.641	288.595	278.246	Os03g0200500	NC_008396.2	5302268	5304536	+	1093	-	supported by AK069251
4336487	179.835	312.194	340.997	337.839	438.001	300.588	304.895	191.431	153.749	Os04g0531100	NC_008397.2	26957513	26959787	+	760	-	supported by AK063584
4346329	336.168	198.239	285.018	226.785	257.527	371.733	318.264	309.417	246.843	Os08g0561700	NC_008401.2	28220474	28223510	+	1038	-	supported by AK059841
9267876	132.756	265.797	159.799	332.12	268.645	273.877	426.381	292.208	396.844	Os04g0674050	NC_008397.2	34806632	34808274	+	1643	protein_coding	supported by CI557595 and CI773596
4327457	198.435	297.306	249.761	342.427	259.695	301.609	316.999	275.18	303.032	Os01g0835900	NC_008394.4	37596388	37597005	+	618	-	supported by CI441847 and CI665014
4342058	292.714	284.347	297.84	324.008	333.895	288.225	230.949	240.593	244.87	Os06g0714100	NC_008399.2	31156465	31158743	-	672	-	supported by AK121079
4341121	316.025	327.866	290.174	285.795	394.518	303.312	157.968	314.726	140.499	Os06g0503400	NC_008399.2	18713979	18717767	+	1146	-	supported by AK073583
4334651	551.307	230.176	427.854	120.169	236.919	257.444	234.825	275.713	195.65	Os03g0828100	NC_008396.2	35636212	35637965	+	738	-	supported by AK099043
4324770	399.531	360.531	518.869	172.27	423.402	196.027	237.58	117.274	102.452	Os01g0874300	NC_008394.4	39688105	39689219	+	1033	-	supported by AK060684
4348853	244.623	33.8601	356.777	599.189	21.8246	433.245	174.396	44.758	616.769	Os10g0467800	NC_008403.2	17719262	17723773	+	3425	-	supported by AK072259
4347517	244.945	354.137	345.122	314.405	257.679	284.532	288.595	212.925	217.026	Os09g0507200	NC_008402.2	20307102	20313478	+	1201	-	supported by AK072867
4342446	305.552	257.684	269.843	292.026	289.17	312.079	248.264	261.1	283.319	Os07g0159800	NC_008400.2	3230995	3233887	+	661	-	supported by AK060475
4333065	445.538	94.7156	592.437	244.954	502.646	374.817	97.3548	84.1163	79.1723	Os03g0402800	NC_008396.2	17043659	17045967	-	1174	-	supported by AK061842
4329361	299.097	362.406	323.997	218.624	175.777	232.155	315.217	276.347	305.532	Os02g0478600	NC_008395.2	17219127	17221244	+	696	-	supported by AK119795
4327234	274.295	428.559	267.733	143.436	225.306	220.936	283.084	322.064	341.223	Os01g0925400	NC_008394.4	42367670	42368817	+	1055	-	supported by AK067450
9271366	268.926	368.573	282.289	200.057	293.762	269.416	281.814	255.779	284.313	Os12g0600701	NC_008405.2	25508743	25510764	-	1499	-	supported by CI410523 and CI639376
4347035	330.123	268.444	306.677	225.32	285.122	239.679	266.856	318.142	263.252	Os09g0411700	NC_008402.2	15264527	15266941	-	850	-	supported by AK058290
4337583	360.025	252.355	370.306	301.838	369	335.127	166.34	171.547	176.991	Os05g0108800	NC_008398.2	470434	472245	+	743	-	supported by X75670
4339617	166.991	155.095	401.921	441.245	65.6221	293.072	297.069	101.691	578.208	Os05g0563600	NC_008398.2	28133346	28134490	+	1145	-	supported by AK099313
4347366	0	0.276156	0.402733	405.244	1302.58	30.7638	266.195	322.038	168.022	Os09g0477100	NC_008402.2	18922838	18923502	+	665	-	supported by AK121447
4326391	8.84916	17.1381	10.773	6.19824	8.84357	5.71476	641.45	1124.36	664.134	Os01g0971800	NC_008394.4	44669119	44670361	-	1243	-	supported by AY581256
4332793	300.529	306.271	279.078	235.549	218.455	252.115	308.453	287.146	292.26	Os03g0341100	NC_008396.2	12767986	12770368	-	769	-	supported by AK121580
4348317	0.133124	0.313385	0.507807	588.778	1072.85	80.7051	205.506	349.972	176.127	Os10g0323900	NC_008403.2	9134561	9135675	-	879	-	supported by AK121412
4343884	292.38	364.268	306.828	250.887	200.364	248.848	285.924	249.791	270.956	Os07g0613200	NC_008400.2	25896884	25897613	-	730	-	supported by CI486529 and CI706750
4325073	329.592	255.823	183.546	293.885	393.681	259.053	268.478	234.726	249.318	Os01g0866600	NC_008394.4	39281777	39282593	-	589	-	supported by CI411318 and CI640088
9266545	0.121009	1.80415	1.01551	22.8628	1247.37	1.37123	49.484	1113.02	29.0904	Os06g0150200	NC_008399.2	2586931	2587897	-	967	-	supported by AK072773
4339940	238.837	369.519	274.376	246.209	250.474	122.497	186.353	428.11	349.062	Os06g0118700	NC_008399.2	1010588	1013659	-	1851	-	supported by AK068441
4347093	211.364	40.1293	332.957	564.721	20.7403	426.063	195.548	76.1304	596.49	Os09g0422500	NC_008402.2	15935031	15939604	+	3629	-	supported by AK121170
4326249	289.416	261.024	317.515	282.29	242.282	284.207	246.463	264.013	276.367	Os01g0649100	NC_008394.4	27946600	27950249	+	1367	-	supported by AK071699
4331422	362.417	439.115	633.82	246.761	166.373	190.553	173.05	90.487	160.795	Os03g0119300	NC_008396.2	1012415	1015018	-	2604	-	supported by AK069220
4334077	224.186	212.434	232.946	261.764	282.36	293.114	341.495	322.313	292.46	Os03g0744600	NC_008396.2	31323958	31326830	-	1129	-	supported by AB110189
4339874	600.165	152.88	330.236	64.5918	206.655	154.106	204.191	510.916	236.188	Os06g0107700	NC_008399.2	478208	480591	-	1373	-	supported by D17790
4325980	295.794	329.421	307.723	174.078	364.225	196.978	312.561	239.296	235.006	Os01g0131300	NC_008394.4	1737868	1738820	+	953	-	supported by AK101998
4346084	473.181	210.711	379.376	238.888	238.219	266.237	197.228	258.162	190.612	Os08g0524200	NC_008401.2	26160259	26162645	-	1418	-	supported by AK058714
4342408	297.728	331.961	303.38	230.666	191.781	248.863	292.363	273.051	279.777	Os07g0150200	NC_008400.2	2646087	2648475	+	733	protein_coding	supported by AK121635
4349403	256.382	317.43	296.56	237.864	223.186	263.981	284.22	287.933	278.167	Os10g0563700	NC_008403.2	22713301	22715711	-	733	-	supported by AK072751
4327981	691.987	274.753	408.62	59.3824	229.783	104.832	139.019	372.342	163.942	Os02g0101500	NC_008395.2	78483	82880	-	2836	-	supported by AK072105
4349484	267.075	256.664	380.045	241.261	337.967	292.797	212.438	248.467	207.067	Os10g0575000	NC_008403.2	23312554	23314653	+	2100	-	supported by AY536428
4340027	281.007	244.285	279.506	285.933	256.415	272.963	268.643	266.832	283.186	Os06g0134000	NC_008399.2	1819114	1821029	-	695	-	supported by AK062184
4330040	263.42	122.136	337.862	505.073	181.645	466.16	168.042	142.998	251.068	Os02g0627100	NC_008395.2	25893356	25895879	-	2405	-	supported by AK068993
4334349	689.48	225.849	279.018	46.4128	290.123	116.51	159.246	466.047	165.708	Os03g0786100	NC_008396.2	33479486	33483127	+	1586	-	supported by AK061719
4329203	226.275	132.472	290.051	436.284	136.856	323.736	250.197	155.225	485.736	Os02g0329800	NC_008395.2	13396967	13399416	+	2112	-	supported by AK070014
4330982	400.519	354.036	269.025	157.48	258.575	233.792	212.148	346.427	200.763	Os02g0792800	NC_008395.2	34575529	34577302	+	1774	-	supported by AK105616
4339156	210.283	277.365	238.881	234.152	216.475	360.561	358.544	220.154	314.842	Os05g0489200	NC_008398.2	24092714	24095003	-	1015	-	supported by AK069135
4329181	311.599	302.079	358.575	242.285	235.886	202.778	320.128	157.361	300.414	Os02g0324700	NC_008395.2	13068009	13069248	+	1142	-	supported by AK060405
4332639	217.104	207.152	227.947	357.953	346.993	312.41	231.773	257.211	259.615	Os03g0313000	NC_008396.2	11231689	11234590	+	871	-	supported by AK068580
4325905	316.416	244.069	292.838	220.719	294.604	233.702	256.376	296.855	260.781	Os01g0673600	NC_008394.4	29424431	29427457	-	892	-	supported by AK122067
4339030	0	0.599238	0.582601	149.999	1186.84	1.61658	77.9106	949.353	46.6608	Os05g0463000	NC_008398.2	22790889	22793460	-	1992	-	supported by AK120882
4352128	93.9825	139.239	110.424	347.49	705.862	195.179	215.685	408.946	195.162	Os12g0438000	NC_008405.2	14571928	14572953	-	823	-	supported by AK071511
4339476	215.189	268.711	253.441	331.645	279.474	291.481	259.131	215.503	295.27	Os05g0542100	NC_008398.2	26969174	26972148	-	503	-	supported by AK120879
4324593	287.963	245.555	292.834	300.429	266.927	292.626	232.597	216.426	270.589	Os01g0600000	NC_008394.4	25211114	25214395	-	703	-	supported by AK121212
4333610	238.804	246.649	137.074	169.417	686.06	131.321	379.275	331.455	82.3138	Os03g0655400	NC_008396.2	26323990	26324724	+	564	-	supported by AF010584
4334969	561.125	256.127	583.237	178.348	301.687	255.003	99.8477	84.9214	77.59	Os04g0119500	NC_008397.2	1136024	1139110	-	1866	-	supported by AK065035
4338208	321.379	140.758	294.398	132.355	241.607	238.875	306.052	416.792	303.605	Os05g0247100	NC_008398.2	8913650	8914848	-	1199	-	supported by AK062114
4340725	402.824	234.407	237.044	190.245	301.958	238.376	183.489	366.667	240.236	Os06g0270900	NC_008399.2	9090027	9095473	+	2138	-	supported by AK073079
4324441	287.897	316.566	280.854	241.394	232.784	251.515	275.392	254.081	253.857	Os01g0276000	NC_008394.4	9657130	9660231	-	630	-	supported by AK058917
4331540	180.543	240.1	212.928	273.264	236.238	206.656	312.606	445.233	278.709	Os03g0136200	NC_008396.2	1981584	1983320	+	1737	-	supported by AK121681
4346684	210.736	269.316	285.426	359.56	451.567	281.705	197.236	168.872	161.433	Os09g0309500	NC_008402.2	8760016	8761105	+	1090	-	supported by CI544377 and CI761245
4350605	545.985	326.524	505.911	143.962	258.349	255.779	105.434	129.165	104.157	Os11g0521500	NC_008404.2	20578988	20581075	-	865	-	supported by AK120212
4326943	279.491	265.359	336.919	227.853	263.738	242.373	304.62	203.293	247.974	Os01g0930200	NC_008394.4	42607393	42608975	+	1372	-	supported by AK120760
4344690	233.62	177.83	189.132	212.01	264.757	249.537	285.55	473.855	283.657	Os08g0155400	NC_008401.2	3181344	3189120	-	1990	protein_coding	supported by AK070077
4333095	222.23	239.663	202.483	109.392	141.573	161.932	372.282	480.924	435.534	Os03g0411300	NC_008396.2	17610824	17611636	-	813	-	supported by CI468495 and CI689382
4339162	313.722	275.905	283.906	244.82	218.84	227.492	264.38	276.541	255.856	Os05g0490100	NC_008398.2	24125217	24127004	+	627	-	supported by AK120984
4329538	0	0.544244	1.28504	49.92	1300.8	0.721773	64.7947	904.141	38.477	Os02g0529500	NC_008395.2	20301897	20304275	+	1181	-	supported by AK069978
4345439	641.533	256.359	385.605	123.312	390.287	243.717	91.1108	155.083	73.0678	Os08g0379400	NC_008401.2	17943708	17945514	-	1509	-	supported by AK069608
4351698	378.311	327.451	382.767	294.106	475.573	236.191	91.522	64.6254	109.486	Os12g0190000	NC_008405.2	4532103	4536275	-	2086	-	supported by AK071188
4327535	277.486	156.209	196.382	169.855	436.363	303.152	270.415	343.944	205.152	Os01g0803200	NC_008394.4	35789005	35790770	+	1061	-	supported by AK061770
4345078	195.097	203.626	207.125	372.629	381.46	268.296	236.365	218.505	275.615	Os08g0250200	NC_008401.2	9176341	9179474	-	556	-	supported by CI035260 and CI298697
9267266	389.892	305.564	413.95	117.623	161.253	154.055	277.932	271.11	265.485	Os03g0773150	NC_008396.2	32892317	32894094	-	482	-	supported by CI411275 and CI640063
4328151	618.742	361.249	495.931	113.953	222.627	246.253	85.9693	126.049	84.1657	Os02g0125700	NC_008395.2	1344678	1347023	+	1095	protein_coding	supported by AK071006
4342425	197.502	244.123	203.811	310.124	388.416	243.686	238.847	272.398	252.39	Os07g0154300	NC_008400.2	2914419	2915001	+	583	-	supported by AK105386
4352045	232.85	276.393	278.413	289.085	210.642	293.705	262.182	247.055	259.556	Os12g0405700	NC_008405.2	12388491	12390602	+	396	-	supported by AK061920
4332228	204.408	376.411	279.118	186.25	339.599	223.714	323.726	217.883	190.055	Os03g0244200	NC_008396.2	7676059	7678890	+	1580	-	supported by AK101837
4328925	612.278	275.913	442.262	117.078	271.158	284.006	83.2141	157.739	93.9089	Os02g0257300	NC_008395.2	8902099	8904994	+	1437	protein_coding	ab initio prediction with EST support
4341969	241.87	281.329	257.805	232.056	215.137	267.172	293.108	261.136	284.656	Os06g0701400	NC_008399.2	30404399	30405955	-	642	-	supported by AK121229
4343952	240.634	321.311	200.454	191.583	256.095	225.093	298.671	331.529	266.773	Os07g0623000	NC_008400.2	26434680	26435388	-	709	-	supported by AK063693
4350002	231.035	229.456	224.944	298.018	233.391	280.297	254.089	299.449	281.375	Os11g0199200	NC_008404.2	4954529	4958253	-	1874	-	supported by AK068268
4332101	0.452323	2.09412	1.82893	500.002	1057.39	64.8381	234.481	294.595	172.839	Os03g0222100	NC_008396.2	6420147	6422814	-	2587	-	supported by AK070688
4336796	332.699	214.714	346.529	182.001	166.147	171.577	318.466	268.986	325.921	Os04g0586100	NC_008397.2	30019372	30020098	-	727	-	supported by AK063206
4348328	378.273	712.594	505.078	1.31142	0	0.211885	274.957	198.574	252.386	Os10g0328100	NC_008403.2	9368178	9368624	+	447	protein_coding	ab initio prediction with EST support
4334359	579.569	194.247	554.353	251.069	307.875	216.678	88.9533	58.081	70.1197	Os03g0787300	NC_008396.2	33559109	33562021	+	1550	-	supported by AK061049
4344523	311.907	308.729	292.718	206.257	195.184	235.905	250.413	265.142	249.766	Os08g0117200	NC_008401.2	955316	957683	-	864	-	supported by CI503877 and CI723091
4332802	299.863	254.919	293.436	239.585	216.467	236.842	252.122	272.482	246.952	Os03g0343500	NC_008396.2	12850172	12851741	-	791	-	supported by AK059599
4339188	289.422	153.214	323.642	341.073	232.647	366.306	160.337	160.578	283.292	Os05g0494000	NC_008398.2	24318248	24322302	+	1895	-	supported by AK099695
4330755	143.107	176.58	149.683	577.523	260.378	261.014	277.419	228.121	233.778	Os02g0753300	NC_008395.2	32563335	32564297	+	897	-	supported by AK065736
4347137	234.15	240.639	328.799	204.978	253.704	211.627	258.912	241.44	328.718	Os09g0433800	NC_008402.2	16580750	16581854	+	994	-	supported by AK104973
4340477	167.598	137.733	258.442	397.814	302.249	261.433	219.243	206.499	348.969	Os06g0214800	NC_008399.2	5834563	5835876	+	1314	-	supported by AK070299
4339127	237.186	203.072	232.926	290.845	341.088	272.139	232.9	240.49	248.148	Os05g0481600	NC_008398.2	23732893	23735432	+	742	-	supported by AK063820
4329042	295.788	368.62	297.473	208.68	189.845	213.205	236.657	250.25	234.85	Os02g0287000	NC_008395.2	10851641	10854663	-	1171	-	supported by AK059647
4337587	464.139	291.105	293.735	70.5608	206.752	124.898	245.458	338.411	259.538	Os05g0110100	NC_008398.2	520220	520994	+	775	-	supported by AK121142
4339785	0.254162	1.75506	0.969509	315.912	1283.69	10.039	99.7253	512.588	63.4926	Os05g0590100	NC_008398.2	29463667	29466051	+	2302	-	supported by AK072823
4350359	298.798	283.688	273.202	254.564	268.46	249.445	203.195	232.656	220.755	Os11g0414000	NC_008404.2	14426578	14434068	-	1608	-	supported by AK071277
4345242	307.009	282.59	280.041	235.768	240.833	242.323	211.18	246.572	235.406	Os08g0314800	NC_008401.2	13559780	13567209	+	2410	-	supported by AK098867
novel.8862	230.009	221.388	211.371	173.871	487.334	152.616	175.232	452.105	176.721	-	NC_008396.2	8469081	8469749	+	669	-	-
4334749	532.155	247.516	356.493	83.2642	202.131	188.702	194.029	308.875	167.152	Os03g0843400	NC_008396.2	36295157	36297095	+	1048	-	supported by AK061198
4338729	532.682	274.957	388.024	94.8741	229.182	185.004	138.576	276.897	157.809	Os05g0401100	NC_008398.2	19514352	19515809	-	1264	-	supported by AK067179
4329846	303.068	246.004	253.142	284.027	260.783	319.817	190.182	210.489	199.088	Os02g0593700	NC_008395.2	23839725	23845451	-	3151	-	supported by AK072838
4348580	181.722	283.803	196.316	273.556	228.086	310.821	335.372	167.364	288.662	Os10g0405300	NC_008403.2	14190740	14193654	+	859	-	supported by AK066928
4349127	229.987	284.761	245.664	250.3	231.187	300.859	266.383	207.825	248.445	Os10g0518200	NC_008403.2	20483970	20486534	-	810	-	supported by CI446483 and CI668913
4336856	244.171	262.648	248.158	219.991	186.438	217.805	323.239	271.94	278.74	Os04g0598200	NC_008397.2	30578847	30580517	+	831	-	supported by CI391845 and CI624764
4345858	104.995	410.392	184.814	200.157	173.049	317.269	415.47	177.544	265.912	Os08g0482300	NC_008401.2	23935859	23936627	+	769	-	supported by AK107940
4340558	134.138	125.562	166.419	83.6887	92.4957	101.487	368.369	554.703	622.03	Os06g0228200	NC_008399.2	6647405	6652003	-	1524	-	supported by AK112022
4325510	0.156648	0.450709	0.318688	130.866	1200.39	0.676217	47.159	833.621	34.1027	Os01g0675000	NC_008394.4	29498074	29500987	+	2241	-	supported by AK100701
4328826	270.122	365.653	294.398	204.839	211.091	204.031	240.865	228.703	227.402	Os02g0235600	NC_008395.2	7705838	7716402	+	843	-	supported by AK120417
4334342	222.931	423.793	216.772	270.342	226.152	295.673	246.143	139.855	204.408	Os03g0785100	NC_008396.2	33438086	33438865	+	780	protein_coding	supported by AK063237
4339190	491.033	308.532	218.421	162.569	305.221	190.304	141.413	256.456	170.112	Os05g0494200	NC_008398.2	24327676	24328879	-	647	-	supported by J05595
4330263	116.472	165.813	87.5077	340.525	478.5	331.164	300.278	210.029	212.042	Os02g0668500	NC_008395.2	28024097	28025146	-	860	-	supported by AK071867
4335464	0	0.259383	0	708.036	907.827	67.155	227.222	135.264	183.657	Os04g0317400	NC_008397.2	14585108	14585461	-	354	protein_coding	ab initio prediction with EST support
4329091	605.284	291.429	181.114	120.896	390.299	131.962	166.142	171.141	166.642	Os02g0300700	NC_008395.2	11597275	11598108	+	834	-	supported by AK069347
4336288	532.952	514.834	387.701	117.926	222.003	175.701	88.5187	115.405	69.7114	Os04g0497700	NC_008397.2	25288529	25290016	+	1394	-	supported by AK121024
4325890	232.365	177.178	241.776	264.357	313.5	252.223	233.359	235.528	271.412	Os01g0231000	NC_008394.4	7248801	7253609	+	1193	-	supported by AK066156
4323904	235.104	191.716	226.288	251.844	247.99	272.342	273.671	251.319	271.295	Os01g0304000	NC_008394.4	11297610	11299183	-	546	-	supported by AK121735
4331577	56.1541	10.6821	22.3722	340.455	831.486	36.0854	119.485	736.505	65.4607	Os03g0141200	NC_008396.2	2251302	2254497	+	2063	-	supported by AK068968
4329892	218.553	173.511	187.478	378.769	430.431	305.43	160.364	182.199	181.211	Os02g0601300	NC_008395.2	24385017	24388340	+	1459	-	supported by AK099086
novel.12309	299.49	320.235	296.917	197.098	186.663	217.29	232.473	227.595	237.472	-	NC_008397.2	19733653	19737920	+	724	-	PF01667:Ribosomal protein S27
4330538	84.8474	44.725	240.146	508.024	11.9303	385.84	289.593	34.957	612.832	Os02g0718600	NC_008395.2	30700073	30700614	+	542	protein_coding	supported by AK107893
4332090	291.468	313.381	334.09	172.433	208.604	224.002	298.697	225.214	144.883	Os03g0220100	NC_008396.2	6330128	6332184	-	1964	-	supported by AK066587
4346564	0	0.269799	0.69949	94.2423	1251.82	1.11318	105.139	704.716	53.4659	Os09g0267400	NC_008402.2	5656113	5657133	-	1021	-	supported by AK070630
4333016	318.716	280.702	275.805	200.919	187.692	212.708	233.716	267.256	233.08	Os03g0390000	NC_008396.2	16173160	16175471	-	1017	-	supported by AK121621
4347155	125.772	160.22	84.0345	36.531	209.822	64.8331	538.785	568.87	415.429	Os09g0437500	NC_008402.2	16806892	16808743	+	1176	-	supported by AK099618
4341282	284.039	287.394	274.684	196.404	188.128	234.272	236.357	247.519	255.058	Os06g0555400	NC_008399.2	22040418	22044134	+	585	protein_coding	supported by AK059383
4333413	300.839	247.266	219.475	110.926	225.405	165.644	359.268	347.086	224.969	Os03g0605300	NC_008396.2	23463199	23465715	+	2517	-	supported by AK105749
4339919	179.751	135.987	159.197	374.777	403.954	303.765	225.29	198.439	219.716	Os06g0115100	NC_008399.2	851465	853571	+	526	-	supported by AK059160
9266412	270.018	257.354	288.55	245.636	212.158	232.011	241.265	226.247	227.59	Os03g0141000	NC_008396.2	2243261	2245264	+	943	-	supported by AK120267
4334473	130.682	361.031	276.506	233.504	166.139	348.202	321.421	155.06	207.964	Os03g0803100	NC_008396.2	34363933	34364343	-	411	protein_coding	ab initio prediction with EST support
4331845	261.465	188.952	217.736	129.127	329.226	309.471	279.639	225.79	258.143	Os03g0183000	NC_008396.2	4327072	4328865	-	1574	-	supported by AK101949
4325932	553.242	205.4	344.139	216.756	361.374	241.148	76.8455	84.4001	115.353	Os01g0711400	NC_008394.4	31316297	31322213	+	3102	-	supported by AY346327
4327509	231.391	225.927	444.414	293.386	180.412	297.821	264.628	98.4121	160.896	Os01g0844500	NC_008394.4	38024071	38025399	-	1329	protein_coding	ab initio prediction with EST support
4341861	158.097	144.114	233.64	317.813	58.3448	237.346	320.069	150.308	577.023	Os06g0681600	NC_008399.2	29291036	29302445	+	1259	-	supported by AK070917
4341339	320.934	220.486	259.07	255.031	302.868	233.582	169.82	237.296	195.093	Os06g0568200	NC_008399.2	22840211	22845736	-	1939	-	supported by AK099907
4333855	100.771	196.03	125.892	435.204	346.589	218.396	240.608	280.182	246.319	Os03g0705800	NC_008396.2	29150907	29152181	+	1275	protein_coding	ab initio prediction with EST support
4338077	270.096	279.981	257.573	203.547	163.528	228.035	264.69	284.75	231.544	Os05g0207300	NC_008398.2	6631617	6633874	+	915	-	supported by AK070605
4327483	259.742	270.122	280.434	200.507	176.016	217.997	268.927	251.477	258.044	Os01g0815800	NC_008394.4	36438371	36441220	+	842	-	supported by AK101927
4331703	720.618	257.417	481.802	131.144	201.356	123.88	115.153	64.8966	84.0168	Os03g0161200	NC_008396.2	3249486	3255214	-	2325	-	supported by AK066932
4335903	265.719	210.781	276.965	205.877	184.767	306.738	252.194	213.001	263.96	Os04g0435700	NC_008397.2	21704833	21710342	+	2020	-	supported by AK100857
4330983	347.686	212.298	254.067	221.728	284.959	227.202	199.647	225.697	202.821	Os02g0792900	NC_008395.2	34577652	34580995	-	1740	-	supported by AK068367
4340222	266.985	222.305	311.386	317.058	184.484	400.603	183.537	136.413	153.151	Os06g0163300	NC_008399.2	3194626	3197947	+	1463	-	supported by AK058295
4343694	340.602	192.373	317.448	235.065	291.111	199.034	161.787	249.627	188.619	Os07g0574800	NC_008400.2	23903982	23907373	+	1725	-	supported by AK067721
4352279	214.822	226.798	213.885	313.999	148.492	247.888	243.26	277.915	287.416	Os12g0502200	NC_008405.2	19274658	19278471	+	1066	-	supported by AK064923
4332519	374.256	176.963	224.215	200.822	246.783	258.375	207.636	241.683	243.525	Os03g0293500	NC_008396.2	10268473	10271401	-	2158	-	supported by AK101594
4339810	237.292	290.044	234.371	223.122	239.196	232.033	235.506	229.817	250.69	Os05g0594900	NC_008398.2	29704662	29706688	+	718	-	supported by AK121070
4324103	8.56215	13.5617	10.403	149.672	1095.23	23.1006	134.716	659.408	75.9676	Os01g0604900	NC_008394.4	25486710	25487447	+	738	-	supported by AK120772
4347136	0.249501	0.626502	0.989801	171.023	1248.74	0.282724	74.737	628.839	43.7053	Os09g0433700	NC_008402.2	16575342	16577749	-	2345	-	supported by AK072369
4326022	277.108	304.121	252.033	204.626	160.062	222.003	242.037	249.738	256.586	Os01g0358400	NC_008394.4	14655991	14657909	+	1035	-	supported by AK061826
9269308	120.057	373.512	182.277	215.936	342.38	200.769	245.135	262.094	222.722	Os03g0733332	NC_008396.2	30797262	30800025	-	885	protein_coding	ab initio prediction with EST support
4337284	195.844	176.593	222.168	290.545	309.656	280.502	219.619	220.839	248.727	Os04g0660600	NC_008397.2	34119354	34121915	-	573	-	supported by AK120899
4347427	192.08	227.038	196.003	303.834	300.415	233.204	237.026	239.524	234.748	Os09g0487500	NC_008402.2	19453094	19453768	-	675	-	supported by AK108131
4325586	271.28	157.28	343.526	252.634	433.471	218.37	143.249	157.815	182.908	Os01g0717000	NC_008394.4	31598759	31602669	-	1731	-	supported by AK071968
4344857	269.876	192.346	212.267	263.194	255.806	281.536	224.072	210.571	250.083	Os08g0191600	NC_008401.2	5363397	5365468	+	728	-	supported by AK121169
4337447	415.075	319.679	363.737	221.484	312.29	310.311	123.87	30.9081	61.3585	Os04g0683700	NC_008397.2	35308443	35310342	-	1813	-	supported by AK119512
4334886	285.8	102.347	365.318	362.664	78.3693	316.709	125.024	98.8874	405.67	Os04g0101400	NC_008397.2	90335	92168	-	1736	-	supported by AK100972
4339625	239.125	277.559	243.95	222.159	165.642	211.214	274.399	256.668	249.921	Os05g0565000	NC_008398.2	28199870	28202061	+	965	-	supported by AK102673
4330845	308.556	245.713	304.889	244.525	289.474	258.211	160.419	161.658	164.174	Os02g0767500	NC_008395.2	33206248	33210193	-	1611	-	supported by AK069611
4335756	347.105	142.65	353.276	256.169	175.545	565.712	114.4	77.2432	93.9195	Os04g0406600	NC_008397.2	20236315	20237976	-	1662	-	supported by AK103609
4346301	14.5401	55.7749	22.0087	611.204	100.002	734.023	269.392	90.5553	224.763	Os08g0557800	NC_008401.2	28004318	28010614	+	2020	-	supported by AK069659
4345541	211.363	320.96	154.839	231.925	232.815	180.451	346.301	250.655	192.68	Os08g0408500	NC_008401.2	19635335	19636991	+	1657	-	supported by AK068312
4327004	242.915	293.345	245.131	205.075	166.03	190.467	258.901	280.439	236.535	Os01g0752300	NC_008394.4	33315079	33316682	-	909	-	supported by AK121755
4324873	240.479	173.833	31.8936	71.5805	774.218	388.654	63.7119	290.426	83.4155	Os01g0910900	NC_008394.4	41438682	41439280	-	599	-	supported by CI460651 and CI682433
4329967	362.321	223.353	262.582	134.165	207.867	183.673	210.362	315.748	216.182	Os02g0612900	NC_008395.2	25009980	25010934	-	955	-	supported by AK071108
4344702	192.041	52.1011	280.042	427.775	219.778	518.392	68.5122	55.4789	301.014	Os08g0157500	NC_008401.2	3336807	3339921	-	1424	-	supported by AK064768
4349322	217.666	216.648	215.003	237.293	259.734	254.466	229.241	243.147	241.287	Os10g0551600	NC_008403.2	22107312	22110271	+	715	-	supported by AK062858
4341644	215.764	265.489	215.082	227.203	250.054	256.863	216.148	216.696	242.575	Os06g0644100	NC_008399.2	27140160	27143695	+	948	-	supported by AK059777
4349879	295.183	243.455	270.466	197.246	186.705	203.667	235.696	249.789	216.945	Os11g0168200	NC_008404.2	3277366	3280233	+	1483	-	supported by AK073392
4326647	155.847	252.253	195.387	188.532	205.8	243.527	340.923	210.134	303.142	Os01g0615200	NC_008394.4	26052139	26053602	-	1341	protein_coding	ab initio prediction with EST support
4325160	321.35	196.076	294.377	257.485	216.954	293.569	109.025	66.3035	339.864	Os01g0291500	NC_008394.4	10609296	10613281	-	1647	-	supported by AK070443
4342415	239.366	266.178	202.325	239.54	222.357	247.035	224.843	225.241	227.12	Os07g0151800	NC_008400.2	2753937	2755687	-	702	-	supported by AK105339
4343261	6.30969	15.3036	21.4429	1018.88	45.6438	540.419	158.535	4.22164	283.02	Os07g0489500	NC_008400.2	18792415	18795447	-	408	protein_coding	ab initio prediction with EST support
4351319	638.856	273.958	287.493	47.4187	176.475	91.7147	155.099	287.004	135.718	Os12g0115300	NC_008405.2	745162	746120	+	853	-	supported by AK059737
4329552	163.385	299.826	156.075	253.652	631.885	178.311	74.889	271.448	60.2192	Os02g0532800	NC_008395.2	20472109	20472696	+	588	protein_coding	ab initio prediction with EST support
4343402	363.767	252.288	323.235	71.3034	140.57	160.485	241.21	325.902	210.496	Os07g0520800	NC_008400.2	20773770	20775340	+	828	-	supported by AK062845
4345641	188.706	218.077	198.659	286.512	232.305	242.628	259.436	209.987	251.208	Os08g0431500	NC_008401.2	20961593	20962315	+	648	protein_coding	supported by AK100797
4323842	354.347	146.19	148.508	83.5862	353.454	100.766	229.554	418.088	241.643	Os01g0971000	NC_008394.4	44633822	44634353	+	532	-	supported by AK061660
4330874	228.55	336.457	306.11	271.502	284.432	198.645	183.79	147.466	118.583	Os02g0771700	NC_008395.2	33453939	33456903	-	1921	-	supported by AK058571
4326505	254.696	252.84	261.218	219.763	201.156	217.82	209.976	229.893	228.021	Os01g0938900	NC_008394.4	43009180	43011910	+	974	-	supported by AK101971
4339681	188.037	223.185	243.435	246.632	210.058	225.695	259.061	205.098	272.332	Os05g0574300	NC_008398.2	28693557	28694248	+	692	-	supported by CI445387 and CI668005
4335791	267.371	251.377	262.655	184.378	182.221	213.471	240.428	253.789	216.415	Os04g0413600	NC_008397.2	20454838	20458063	-	709	-	supported by AK121192
4337359	495.474	241.221	248.421	155.831	362.07	180.285	129.318	162.497	96.3546	Os04g0671200	NC_008397.2	34638383	34641629	-	2062	-	supported by AK070003
4328954	220.844	201.797	216.147	274.186	310.773	218.463	202.72	217.812	205.077	Os02g0265400	NC_008395.2	9487445	9492760	-	1047	-	supported by AK060027
4344696	227.17	241.774	228.081	226.549	190.583	224.319	258.543	228.276	241.68	Os08g0156800	NC_008401.2	3292134	3294892	+	665	-	supported by AK103424
4346950	225.3	299.005	213.972	197.779	236.394	219.527	214.095	216.45	243.52	Os09g0386500	NC_008402.2	13786041	13789447	+	1139	-	supported by AK064072
4331914	231.135	199.458	216.022	261.778	285.655	225.516	201.609	222.982	221.385	Os03g0192400	NC_008396.2	4786589	4789157	-	929	-	supported by AK070573
4343518	142.498	221.735	158.453	285.462	244.017	232.749	293.327	226.863	255.946	Os07g0545300	NC_008400.2	22249978	22251075	+	822	-	supported by AK099888
4338950	278.039	231.217	447.724	136.313	398.452	87.8056	200.561	189.757	87.3877	Os05g0447700	NC_008398.2	22009605	22011814	-	2098	-	supported by AK072154
9270355	276.992	331.602	413.039	214.698	116.213	224.488	135.584	131.056	212.882	Os07g0505200	NC_008400.2	19760637	19763264	-	651	protein_coding	ab initio prediction with EST support
4346248	1.46474	1.53249	1.3037	459.716	685.697	58.2898	117.555	649.404	81.3266	Os08g0549200	NC_008401.2	27648636	27653187	+	2876	-	supported by AK069066
4351317	108.595	288.13	207.187	269.687	260.393	305.154	129.544	267.015	218.541	Os12g0115000	NC_008405.2	732297	733065	+	667	protein_coding	supported by X83434
4344110	172.011	181.742	233.809	290.762	253.829	246.684	240.889	177.116	252.717	Os07g0647500	NC_008400.2	27700168	27701979	+	483	-	supported by AK058954
4324685	168.163	263.617	267.673	265.818	134.539	265.806	179.295	245.4	257.476	Os01g0559900	NC_008394.4	22918650	22919269	+	620	-	supported by CI544332 and CI761204
4339639	229.132	165.867	181.579	321.65	220.106	283.205	236.925	151.144	248.027	Os05g0567100	NC_008398.2	28313492	28319068	+	2030	-	supported by D32144
4328149	700.131	125.359	300.873	213.191	263.209	208.591	69.1804	75.3954	79.6939	Os02g0125300	NC_008395.2	1326923	1330305	+	1191	-	supported by AK101060
4339782	242.933	230.312	223.392	216.667	202.527	215.84	237.656	239.407	225.075	Os05g0589600	NC_008398.2	29437558	29440773	+	1696	-	supported by AK073438
4334848	217.119	260.342	255.214	196.903	370.041	189.027	218.323	186.91	137.205	Os03g0857900	NC_008396.2	37054753	37055942	+	1190	-	supported by AK071705
9271360	347.697	239.06	375.573	163.183	275.075	225.377	171.354	103.363	129.772	Os09g0408800	NC_008402.2	15117324	15122890	+	1362	protein_coding	ab initio prediction with EST support
9272238	161.187	265.787	234.36	190.196	142.956	177.394	410.462	196.346	251.477	Os12g0610300	NC_008405.2	26007632	26008741	-	1110	protein_coding	ab initio prediction with EST support
4334174	316.996	278.745	358.034	247.797	266.859	182.284	149.112	113.461	114.231	Os03g0758500	NC_008396.2	32210275	32211165	-	756	-	supported by AK102002
4344425	180.57	290.698	219.567	123.383	69.0467	154.196	339.883	272.822	374.783	Os08g0102700	NC_008401.2	150934	152452	-	1519	-	supported by AK067526
4340123	167.937	142.541	166.189	277.335	287.029	307.167	168.379	239.107	269.197	Os06g0147400	NC_008399.2	2476594	2477395	-	802	-	supported by AK120956
4336091	193.069	228.159	243.052	270.812	108.653	329.055	240.953	216.308	192.168	Os04g0465600	NC_008397.2	23677014	23677913	+	757	-	supported by AK119676
4335994	308.26	180.676	283.417	218.918	552.828	212.003	66.3239	145.797	52.855	Os04g0450100	NC_008397.2	22827364	22830074	+	990	-	supported by AK069194
4325431	563.167	296.819	275.138	78.721	192.957	140.736	292.846	103.866	74.6413	Os01g0384800	NC_008394.4	16362174	16362990	+	817	-	supported by AK119688
4325273	431.328	204.104	308.485	101.209	233.806	202.317	164.882	232.052	139.601	Os01g0678600	NC_008394.4	29678164	29680181	+	911	-	supported by AK120629
novel.12747	226.755	237.018	181.513	210.39	293.926	186.976	203.061	269.112	207.618	-	NC_008397.2	24028908	24030531	+	1624	-	PF03478:Protein of unknown function (DUF295)
4334595	239.435	176.012	231.896	213.447	248.241	239.156	222.691	214.811	223.447	Os03g0820600	NC_008396.2	35282433	35284920	+	758	-	supported by AK058941
4330276	286.6	368.5	196.735	230.091	352.719	186.198	134.465	154.356	99.1104	Os02g0671200	NC_008395.2	28148925	28150362	+	1438	protein_coding	supported by CI459721 and CI681489
4334553	550.147	265.381	489.031	92.2928	107.42	105.041	258.071	42.8942	96.3041	Os03g0815100	NC_008396.2	35016833	35018254	+	1293	-	supported by AK067690
4340015	397.034	259.032	356.925	84.9024	177.88	190.299	127.916	259	152.981	Os06g0132400	NC_008399.2	1732989	1734072	-	1084	protein_coding	supported by AK059151 (1732989..1733457)%2C CA754068 (1732988..1733508)%2C CF963913 (1733495..1734072)
4339958	47.8702	40.774	39.3298	455.027	426.182	404.35	195.539	181.076	214.599	Os06g0124900	NC_008399.2	1340611	1343491	+	572	protein_coding	supported by AK062901
4339106	124.972	451.954	155.494	174.588	455.549	110.703	121.104	337.117	71.0071	Os05g0477600	NC_008398.2	23542813	23544731	-	1309	-	supported by AK100179
4325154	270.347	190.154	218.433	138.407	148.983	135.008	231.972	350.955	313.226	Os01g0290000	NC_008394.4	10539995	10543638	-	2059	-	supported by AK066523
9272110	294.778	177.957	309.608	165.352	125.555	211.335	187.154	224.428	301.165	Os05g0178300	NC_008398.2	4644710	4647238	-	549	-	supported by AK099514
9269271	232.92	241.986	225.832	198.618	163.575	237.344	251.145	206.609	237.484	Os01g0692700	NC_008394.4	30338997	30342345	-	842	-	supported by AK065626
4327488	0.0955623	0.712378	0.656147	714.368	744.261	86.6685	129.301	212.168	106.431	Os01g0816700	NC_008394.4	36502707	36505361	+	2449	-	supported by AK100654
4350790	0.702377	0.661381	1.0717	468.281	9.47032	917.678	325.517	0.413548	268.979	Os11g0582500	NC_008404.2	23859388	23860971	+	833	-	supported by AK064672
4330189	595.98	204.425	346.85	84.5817	85.4197	195.477	288.593	34.5635	154.465	Os02g0654700	NC_008395.2	27309048	27310346	-	1299	-	supported by AK073812
4349051	211.278	197.793	191.392	189.917	377.692	147.803	160.964	321.127	191.944	Os10g0503500	NC_008403.2	19675797	19681221	+	2453	-	supported by AK101024
4330457	234.893	248.543	237.212	165.486	206.467	149.817	230.787	279.261	234.143	Os02g0704900	NC_008395.2	29968706	29973536	-	1088	-	supported by AK070562
4325558	259.958	234.686	247.147	268.782	363.966	260.885	105.57	140.27	105.033	Os01g0210500	NC_008394.4	6006847	6008003	-	1002	-	supported by AK068329
4345537	370.903	433.75	269.106	121.156	177.412	216.437	109.954	191.519	95.7836	Os08g0407600	NC_008401.2	19578448	19579644	-	1108	-	supported by AK099936
4327257	401.849	173.647	317.253	123.477	219.191	192.735	160.33	219.008	175.167	Os01g0924000	NC_008394.4	42248710	42250336	+	744	-	supported by AK061690
4326903	206.228	197.832	228.517	252.33	200.396	254.04	213.826	198.188	228.976	Os01g0279300	NC_008394.4	9886613	9888079	+	686	-	supported by AK058646
4339923	239.721	233.562	242.959	196.543	163.62	204.705	229.986	232.956	234.103	Os06g0115500	NC_008399.2	866526	868810	-	905	-	supported by AK070995
4335732	166.995	148.485	170.737	469.868	260.722	331.724	155.008	105.566	166.32	Os04g0402100	NC_008397.2	19934284	19937719	-	2058	-	supported by AK069118
novel.22897	150.134	283.478	341.299	153.267	118.649	224.272	345.377	111.714	240.096	-	NC_008401.2	24050191	24058651	-	848	-	PF04674:Phosphate-induced protein 1 conserved region
4331459	408.042	204.156	289.13	78.6853	185.741	169.72	206.499	268.52	153.054	Os03g0125000	NC_008396.2	1412096	1413662	-	1043	-	supported by AK070779
4349050	309.339	175.091	207.677	128.196	463.14	360.876	161.036	29.5112	126.529	Os10g0503300	NC_008403.2	19670885	19672312	+	1428	protein_coding	ab initio prediction with EST support
4329381	246.021	200.989	214.749	238.629	196.54	230.161	207.302	224.632	198.92	Os02g0489400	NC_008395.2	17814460	17816955	+	937	-	supported by AK102402
4324568	146.115	274.763	155.505	195.353	292.329	75.8369	335.79	287.78	194.23	Os01g0556700	NC_008394.4	22695966	22697666	+	1701	protein_coding	ab initio prediction with EST support
4339307	216.126	224.326	186.17	218.995	371.865	163.191	186.54	201.393	187.732	Os05g0514300	NC_008398.2	25558570	25562841	+	1686	-	supported by AK061747
4326457	218.404	224.284	221.999	233.761	144.027	210.438	251.55	223.32	226.137	Os01g0100700	NC_008394.4	26143	27644	+	906	-	supported by AK121523
4335627	220.426	223.668	209.367	250.981	189.398	276.57	203.529	164.471	215.308	Os04g0379900	NC_008397.2	18581169	18585355	-	1677	-	supported by AK065340
4343212	254.507	250.249	213.199	110.914	124.079	144.977	217.254	298.315	339.979	Os07g0475000	NC_008400.2	17796324	17804770	+	863	protein_coding	supported by AK068238
4351588	163.97	95.4022	197.578	142.311	758.946	80.2377	121.365	307.943	77.5729	Os12g0164600	NC_008405.2	3292387	3293976	+	1590	-	supported by CI435794 and CI660194
4341414	0.0695283	0.272792	0.530436	113.4	957.445	1.85711	71.1091	756.722	38.6886	Os06g0590600	NC_008399.2	24064197	24065970	-	1683	-	supported by AK101025
4332082	263.359	247.965	192.864	184.383	262.052	207.228	179.769	211.67	190.676	Os03g0219200	NC_008396.2	6299295	6302670	-	798	protein_coding	supported by AK073785
4343612	262.526	204.384	164.218	166.788	399.01	129.066	149.506	322.968	139.325	Os07g0563800	NC_008400.2	23232293	23238062	-	2156	-	supported by AK068892
9268097	0	0.229842	0.335191	341.682	369.683	391.416	360.557	201.201	270.577	Os04g0574150	NC_008397.2	29302066	29302864	+	799	protein_coding	supported by CI421513 and CI648465
9266213	175.077	154.75	201.109	87.8633	103.547	134.478	284.269	493.013	297.493	Os05g0429900	NC_008398.2	21106104	21107382	-	1179	-	supported by D88617
4326689	129.95	182.533	150.638	335.698	215.54	255.184	247.595	183.051	230.351	Os01g0626300	NC_008394.4	26660969	26661547	-	579	-	supported by AK122071
9269916	250.292	209.587	221.01	155.308	141.544	196.927	289.531	171.684	292.022	Os03g0687000	NC_008396.2	28173930	28179196	-	2159	protein_coding	supported by AK065253
4338353	246.856	216.176	238.467	194.029	191.087	198.802	210.76	218.36	211.966	Os05g0302700	NC_008398.2	13588404	13591934	-	1606	-	supported by AK103134
4339191	162.811	155.525	226.754	321.035	176.65	244.604	204.414	150.43	284.263	Os05g0494500	NC_008398.2	24334735	24336721	+	1574	-	supported by AK071846
4334073	294.822	132.42	186.854	191.82	266.538	232.254	195.341	207.197	214.47	Os03g0743900	NC_008396.2	31295383	31298456	-	1590	-	supported by AK099593
4347176	392.665	159.605	313.58	161.052	251.267	342.775	112.678	76.1952	108.075	Os09g0441400	NC_008402.2	17041551	17044099	+	1822	-	supported by AK111616
4332532	184.977	224.695	210.996	263.244	239.556	199.187	207.022	185.517	202.059	Os03g0295500	NC_008396.2	10375657	10381132	+	718	-	supported by CI399628 and CI629959
4352550	217.978	175.721	207.082	234.056	239.625	227.471	197.371	222.348	194.49	Os12g0566400	NC_008405.2	23483646	23486332	+	707	-	supported by AK101409
4341906	97.5479	485.193	167.801	157.853	162.514	160.592	268.971	255.671	159.114	Os06g0691200	NC_008399.2	29702833	29703962	+	1130	-	supported by AK108191
4337229	134.878	198.375	215.324	386.238	113.713	390.948	179.553	87.9994	206.598	Os04g0650700	NC_008397.2	33560074	33563044	+	1284	protein_coding	supported by AK121820
4324275	362.487	182.172	275.4	98.6403	186.733	193.979	189.908	248.243	173.387	Os01g0278900	NC_008394.4	9858310	9859633	+	624	-	supported by AK120429
4346655	1.43931	0.112942	1.31767	77.8723	835.278	3.02894	126.02	811.003	52.143	Os09g0297900	NC_008402.2	7799096	7799908	-	813	-	supported by AK107955
4333624	272.89	215.752	247.717	93.0133	156.49	171.912	254.3	283.244	211.315	Os03g0659200	NC_008396.2	26560719	26561513	+	795	-	supported by AK105700
4326593	270.639	205.371	271.994	135.915	210.757	198.162	195.579	238.407	178.307	Os01g0633000	NC_008394.4	27007527	27008382	-	748	-	supported by AK062051
4328048	240.673	230.722	235.672	182.073	165.515	200.732	218.689	217.073	211.73	Os02g0111700	NC_008395.2	633586	635778	+	511	-	supported by AK058280
4327996	0.10775	0.422752	0.328812	846.921	476.928	136.313	117.588	201.531	121.997	Os02g0103300	NC_008395.2	168443	169528	-	1086	-	supported by AK069788
9267097	163.758	271.039	192.932	143.149	312.623	192.034	266.607	167.023	190.348	Os04g0617050	NC_008397.2	31748197	31748922	-	726	-	supported by CI531155 and CI748773
4341069	272.611	179.295	193.288	174.046	209.259	195.291	208.781	244.716	217.2	Os06g0486800	NC_008399.2	17526555	17530246	+	1647	-	supported by AK065872
4346343	219.938	248.002	176.602	222.327	205.767	187.029	209.477	220.359	203.834	Os08g0564100	NC_008401.2	28338641	28341971	-	1976	-	supported by AK063258
4344028	232.556	224.92	209.945	231.154	176.852	174.038	275.352	132.578	234.57	Os07g0635900	NC_008400.2	27063832	27064879	+	634	-	supported by AK121089
4351314	211.013	322.592	254.871	243.099	190.969	227.406	200.029	126.702	114.854	Os12g0114500	NC_008405.2	722298	723223	+	793	-	supported by AK104981
4328222	6.54017	12.0672	22.2507	791.39	65.6389	576.145	225.717	3.98951	186.018	Os02g0135000	NC_008395.2	1848217	1848878	+	662	-	supported by AK069693
4333170	164.304	124.438	203.362	196.264	429.749	326.192	213.467	87.3406	143.296	Os03g0429000	NC_008396.2	18585231	18586007	+	777	-	supported by AK102768
4341897	305.525	242.594	245.803	165.885	232.531	184.19	152.565	180.054	178.274	Os06g0688100	NC_008399.2	29576611	29583344	+	2352	-	supported by AK101144
4327564	203.948	178.771	213.911	209.704	269.771	228.593	211.735	159.898	208.864	Os01g0809300	NC_008394.4	36134943	36138931	+	1093	-	supported by AK070798
4327166	254.585	196.367	212.111	201.487	230.569	222.445	172.218	204.624	187.08	Os01g0659200	NC_008394.4	28567718	28572365	+	1133	-	supported by AK071200
4328075	120.649	108.468	127.516	579.412	270.532	329.691	122.643	72.148	147.944	Os02g0115900	NC_008395.2	838743	842638	-	2416	-	supported by AK065743
4347554	221.703	216.815	213.716	212.264	169.95	191.967	203.907	233.565	214.096	Os09g0513000	NC_008402.2	20614752	20617864	+	1528	protein_coding	supported by AK121370
4338948	415.228	172.681	98.8373	267.082	142.257	165.071	183.278	247.057	185.425	Os05g0447200	NC_008398.2	21972728	21977602	-	1960	-	supported by AK111849
4330935	259.226	147.263	246.002	196.445	228.81	229.479	201.398	167.135	196.774	Os02g0782700	NC_008395.2	34086679	34089542	-	1686	-	supported by AK103783
4329408	177.61	179.278	166.116	271.278	183.557	252.46	221.793	176.434	243.474	Os02g0496900	NC_008395.2	18242887	18243475	+	589	-	supported by AK059542
4328932	433.296	185.99	316.209	84.8138	179.043	180.247	148.919	203.243	136.486	Os02g0259600	NC_008395.2	9034325	9036484	-	939	-	supported by AK064863
4344231	233.3	173.36	216.406	214.382	194.391	217.963	189.479	208.049	219.866	Os07g0669100	NC_008400.2	28932529	28936765	-	1759	-	supported by AK072249
4324048	298.952	264.594	258.995	101.934	229.544	83.6845	169.188	326.958	131.465	Os01g0507700	NC_008394.4	19397908	19399099	+	1022	-	supported by AK060145
4331978	212.277	199.335	220.073	258.055	228.977	221.646	183.401	150.894	190.569	Os03g0202200	NC_008396.2	5375649	5379287	-	1264	-	supported by AK121020
9271602	198.428	142.671	96.8415	217.109	391.356	212.782	279.342	151.714	173.508	Os11g0139700	NC_008404.2	1817738	1819801	-	2064	-	Non-protein coding transcript%2C unclassifiable transcript~supported by AK067080
4331439	232.379	165.746	251.257	235.223	147.225	217.34	205.2	202.518	205.329	Os03g0121700	NC_008396.2	1172694	1174091	+	1062	-	supported by AK059982
4328205	273.037	238.81	216.558	266.665	206.764	242.737	145.122	133.928	133.434	Os02g0132500	NC_008395.2	1695640	1697142	-	1503	-	supported by AK070887
4344285	183.814	169.193	256.671	155.086	143.744	134.754	259.128	264.599	289.876	Os07g0678300	NC_008400.2	29370908	29372629	+	1722	protein_coding	supported by AK111746
9271595	6.50875	4.10811	4.20994	233.004	1042.26	10.0783	127.91	362.258	66.3649	Os03g0100150	NC_008396.2	4873	5699	+	827	-	supported by AK107110
4352673	388.474	353.168	303.05	37.5151	57.8678	28.108	141.391	299.931	244.66	Os12g0590400	NC_008405.2	24901626	24904483	-	1951	-	supported by AK070028
4331997	222.756	271.625	177.896	158.199	221.262	219.733	180.765	185.187	216.566	Os03g0206400	NC_008396.2	5609395	5610048	-	550	-	supported by AK066494
4330673	250.674	139.938	232.646	217.916	302.889	186.877	159.414	185.447	176.805	Os02g0739600	NC_008395.2	31805689	31809799	-	1561	-	supported by AK062242
4347061	278.269	226.103	249.036	155.032	319.988	226.87	120.4	163.89	112.082	Os09g0416200	NC_008402.2	15540851	15546937	+	1849	-	supported by AK065807
4329648	332.088	178.865	340.618	187.891	223.545	214.35	114.926	109.26	148.439	Os02g0554100	NC_008395.2	21771738	21776916	+	1691	-	supported by AK060250
4335388	245.668	212.582	215.27	120.612	205.446	173.096	252.445	212.437	210.046	Os04g0287400	NC_008397.2	12561659	12563057	-	1247	-	supported by AK100954
4327322	132.753	101.954	249.193	394.75	19.1757	243.15	207.857	24.1536	473.645	Os01g0195400	NC_008394.4	5130628	5131207	-	580	protein_coding	supported by CI002641 and CI285889
novel.6706	328.209	183.754	405.49	120.772	73.5434	299.087	240.511	64.3316	130.591	-	NC_008395.2	28069764	28070593	-	830	-	PF03087:Arabidopsis protein of unknown function
4339234	30.2273	35.9819	85.0646	419.182	151.795	365.589	348.552	53.2223	356.48	Os05g0500900	NC_008398.2	24690824	24693077	-	2164	-	supported by AK101932
4328586	364.469	153.806	298.622	64.9561	173.69	200.574	162.534	276.097	146.053	Os02g0192700	NC_008395.2	5166995	5167988	-	994	-	supported by AK061629
4335450	179.038	202.394	186.051	251.482	257.289	186.297	203.644	178.45	194.944	Os04g0310500	NC_008397.2	14112722	14117935	-	666	-	supported by AK063780
4333310	311.424	279.491	235.006	144.52	191.574	144.454	171.246	200.629	159.556	Os03g0577200	NC_008396.2	21868972	21872448	+	1072	-	supported by AK061735
4343303	160.924	165.313	178.71	268.258	290.681	232.142	185.942	169.377	186.535	Os07g0498300	NC_008400.2	19344636	19347910	+	541	-	supported by AK059124
4332993	65.4152	93.3096	75.4269	257.919	363.275	241.386	232.066	281.091	226.884	Os03g0385400	NC_008396.2	15858580	15860732	+	864	-	supported by AK068223
4327840	202.305	213.367	159.402	220.582	308.245	202.412	190.363	195.445	144.089	Os01g0781000	NC_008394.4	34845056	34846025	+	970	-	supported by AK059870
4327394	51.6813	55.7977	52.8504	208.474	681.459	76.4673	167.97	424.605	115.226	Os01g0841000	NC_008394.4	37850796	37852406	+	1277	-	supported by AK059601
4337901	67.9617	22.4197	159.953	354.971	1.97353	253.021	252.367	7.42159	713.758	Os05g0163300	NC_008398.2	3693825	3694938	-	1114	-	supported by AK105598
4349391	303.689	289.832	262.433	178.394	249.153	173.861	125.911	129.383	120.626	Os10g0562100	NC_008403.2	22630124	22631961	-	1144	-	supported by AK121235
4336708	150.151	252.279	271.002	227.984	184.182	249.241	235.255	94.2182	166.726	Os04g0569900	NC_008397.2	29062389	29064932	-	1794	-	supported by AK100392
4344871	0.100185	0.393073	0.458591	457.65	457.285	354.443	131.116	236.735	192.842	Os08g0195400	NC_008401.2	5562258	5563425	-	1168	-	supported by AK070464
4332492	69.9946	53.6202	75.3259	227.514	748.395	65.5155	114.041	389.285	85.2929	Os03g0288700	NC_008396.2	10041176	10043970	-	1197	-	supported by AK110718
4342563	220.769	225.889	203.352	187.237	148.869	185.154	240.433	222.59	193.3	Os07g0180900	NC_008400.2	4295325	4297869	+	1641	protein_coding	supported by AK060711
4349283	163.908	213.729	143.097	148.413	359.461	130.36	171.633	317.632	173.354	Os10g0545700	NC_008403.2	21783501	21785826	+	821	-	supported by AK074009
4337133	582.697	138.583	378.746	85.9147	93.4008	160.31	162.548	104.834	112.565	Os04g0635500	NC_008397.2	32731987	32732526	-	540	-	supported by AK069933
4331707	251.29	173.57	204.074	197.234	246.786	197.687	151.798	216.13	175.045	Os03g0161800	NC_008396.2	3316685	3319370	+	1112	-	supported by AK099497
4350940	241.593	280.174	189.166	167.101	187.487	145.372	182.512	232.778	187.031	Os11g0620100	NC_008404.2	26013312	26018154	-	1950	-	supported by AK120437
4330385	258.34	291.894	169.678	83.5531	205.213	131.837	233.175	275.275	163.98	Os02g0692700	NC_008395.2	29321940	29323533	-	1319	protein_coding	supported by AK066953
4332399	216.63	235.683	252.764	110.22	324.371	149.167	192.96	191.202	139.82	Os03g0272900	NC_008396.2	9207765	9208618	-	854	-	supported by AK066807
4330505	192.185	199.847	174.189	199.843	202.804	171.002	231.948	233.955	203.619	Os02g0713400	NC_008395.2	30437814	30441108	+	1496	-	supported by AK071251
4349248	141.448	151.523	147.316	262.274	360.734	238.516	172.949	154.577	179.783	Os10g0539500	NC_008403.2	21474638	21475183	-	546	-	supported by AK119699
4329950	385.529	417.696	283.318	141.242	285.855	211.193	32.0073	28.8726	22.6053	Os02g0610500	NC_008395.2	24847664	24849132	+	1388	-	supported by AK058536
4351671	197.012	229.387	189.582	167.03	193.516	196.141	209.943	191.242	229.979	Os12g0180400	NC_008405.2	4050823	4053427	+	550	-	supported by AK062318
4342247	298.087	121.06	267.658	203.591	400.928	222.634	95.5792	103.531	90.2641	Os07g0114300	NC_008400.2	796466	797941	+	559	-	supported by AK062043
4348372	4.36627	19.1866	16.3222	868.371	9.40978	529.931	162.666	2.57079	190.11	Os10g0345900	NC_008403.2	10614876	10615595	+	536	-	supported by AK120983
4324566	263.386	175.74	195.732	162.793	278.86	194.038	166.564	198.381	166.752	Os01g0556400	NC_008394.4	22644692	22649220	+	1766	-	supported by CI354975 and CI596416
4341023	0.333142	1.89525	0.571852	72.6573	1031.1	0.269645	76.6124	569.484	48.2339	Os06g0472900	NC_008399.2	16653961	16655476	+	1405	-	supported by AK072945
4347289	102.92	245.618	150.228	266.844	245.888	197.394	217.923	212.975	156.646	Os09g0461500	NC_008402.2	18101646	18103297	-	1652	-	supported by AK102328
4332209	217.14	190.057	222.609	158.421	175.092	165.389	229.315	217.492	220.876	Os03g0241200	NC_008396.2	7525613	7527561	+	859	-	supported by CI343271 and CI588804
4339892	188.411	131.749	183.168	188.316	157	241.229	247.506	185.739	273.074	Os06g0111500	NC_008399.2	642713	645719	+	1757	-	supported by AK065920
4345971	372.356	211.356	276.798	81.8901	217.535	137.019	155.249	213.946	128.736	Os08g0504500	NC_008401.2	25023628	25024621	+	994	-	supported by AK062330
4342192	164.333	130.955	142.217	46.0106	69.5595	85.7156	299.217	506.926	349.619	Os07g0105600	NC_008400.2	305054	305968	+	779	-	supported by AK068377
4326324	258.73	157.113	304.953	252.346	287.269	244.254	140.867	20.5891	126.273	Os01g0667900	NC_008394.4	29081896	29082871	-	976	-	supported by AK105335
4334472	232.785	224.091	195.591	200.137	211.444	205.323	172.159	172.855	177.237	Os03g0803000	NC_008396.2	34357829	34361047	+	1126	-	supported by AK102944
4337653	180.582	217.755	166.864	231.567	187.339	170.837	224.403	201.352	209.815	Os05g0121500	NC_008398.2	1124262	1125117	-	856	-	supported by CI415656 and CI643566
4338883	0.419412	3.94932	7.67935	651.339	7.41644	463.04	253.581	2.05786	394.842	Os05g0432200	NC_008398.2	21205008	21205504	+	279	protein_coding	ab initio prediction with EST support
4327069	0	0.206341	0.300918	119.97	760.252	5.32094	93.347	751.546	52.9365	Os01g0201400	NC_008394.4	5539611	5540500	-	890	-	supported by AK070397
4326957	279.01	181.135	249.526	157.352	250.021	167.071	181.66	154.333	161.253	Os01g0927600	NC_008394.4	42490511	42495761	+	3148	-	supported by AK072309
4336571	213.194	215.947	284.882	130.726	125.539	222.569	262.307	116.83	206.27	Os04g0546800	NC_008397.2	27769804	27771409	-	1606	-	supported by CI339276 and CI585250
4325937	172.305	186.608	244.828	315.375	247.073	244.113	121.619	119.378	126.429	Os01g0712700	NC_008394.4	31360986	31362348	-	1363	-	supported by CI546546 and CI763281
4329450	328.581	219.549	219.18	126.83	170.349	172.53	154.306	227.841	153.241	Os02g0510200	NC_008395.2	19014934	19017209	+	2276	-	supported by AB049822
4333878	319.682	253.759	266.846	101.801	196.481	155.7	128.053	213.869	135.911	Os03g0710600	NC_008396.2	29411539	29413492	-	1011	-	supported by AK068746
4335492	0.780107	0	0	413.135	649.207	75.1387	235.83	236.929	160.979	Os04g0328900	NC_008397.2	15316148	15319829	+	300	protein_coding	ab initio prediction with EST support
4326830	560.755	185.251	227.055	97.4871	136.965	149.495	221.119	112.316	81.0682	Os01g0934100	NC_008394.4	42768257	42769627	-	1371	-	supported by AK100995
4327270	355.477	228.938	312.617	117.18	106.27	148.719	202.042	133.055	164.891	Os01g0318400	NC_008394.4	12235442	12236260	+	819	protein_coding	supported by AB110194
4347871	368.582	185.141	267.887	80.1676	157.438	146.922	162.509	249.627	146.621	Os09g0565200	NC_008402.2	23336707	23339166	-	1288	-	supported by AK069121
4342429	217.818	249.144	147.915	125.677	184.315	178.732	209.556	246.41	202.99	Os07g0155100	NC_008400.2	2977379	2978835	+	1364	-	supported by AK105193
4347000	357.567	171.469	265.629	133.43	303.39	169.533	110.721	163.447	86.4674	Os09g0401300	NC_008402.2	14709841	14714027	-	1795	-	supported by AK065170
4327839	0.177566	0.627007	0.338666	678.209	492.865	585.882	0.44547	0.52274	0.597014	Os01g0780900	NC_008394.4	34837923	34839240	+	1318	-	supported by CI548431 and CI764968
4331393	267.325	322.048	209.547	111.337	122.56	116.707	204.41	213.201	190.337	Os03g0115200	NC_008396.2	836179	838104	-	956	-	supported by AK071287
4331929	304.516	73.206	210.611	187.795	175.271	547.345	147.675	32.0382	78.4812	Os03g0194900	NC_008396.2	4951276	4953418	+	1534	-	supported by AK070149
4352571	136.656	231.077	112.69	157.051	226.935	224.36	225.411	199.652	242.583	Os12g0569300	NC_008405.2	23631445	23632439	+	995	-	supported by CI439125 and CI662823
4337223	239.006	149.085	180.489	140.918	178.466	169	230.459	243.765	224.811	Os04g0650000	NC_008397.2	33521686	33525502	-	1929	-	supported by D90406
4324551	240.4	175.679	149.243	191.414	258.428	205.211	169.415	192.553	169.785	Os01g0962400	NC_008394.4	44214254	44216222	-	588	-	supported by AK059165
4352797	177.725	196.008	171.474	244.183	196.803	173.39	190.478	211.807	188.73	Os12g0616200	NC_008405.2	26365935	26368208	-	1010	-	supported by AK059735
9270174	220.517	204.296	197.539	177.923	178.46	154.592	274.232	144.495	197.314	Os06g0199300	NC_008399.2	5043983	5044311	-	329	-	Non-protein coding transcript%2C unclassifiable transcript~supported by AK058843
4327800	193.087	139.762	188.163	247.298	226.377	252.654	158.766	161.141	181.682	Os01g0531500	NC_008394.4	20792688	20796738	+	1086	-	supported by AK106208
4338477	176.043	236.986	164.095	108.811	213.772	141.019	355.402	150.474	201.732	Os05g0344200	NC_008398.2	16156582	16157483	-	902	-	supported by AK060058
4326917	202.828	184.733	265.951	240.065	115.296	211.578	186.035	133.383	207.219	Os01g0282800	NC_008394.4	10147308	10150904	-	1770	-	supported by AK122127
9272665	170.843	265.671	155.632	130.082	128.462	172.693	238.44	261.809	219.994	Os05g0500450	NC_008398.2	24673662	24673961	-	300	protein_coding	ab initio prediction with EST support
4338485	226.445	230.866	216.02	158.377	142.683	167.777	195.172	215.777	182.989	Os05g0346300	NC_008398.2	16280723	16283947	-	910	-	supported by AK061627
4331216	177.824	224.296	193.042	144.726	190.781	173.235	222.641	181.763	225.299	Os02g0826400	NC_008395.2	36403447	36404031	-	585	-	supported by CI056053 and CI306362
4348870	202.418	179.49	193.387	162.471	193.354	192.899	173.1	216.883	217.398	Os10g0471300	NC_008403.2	17928843	17932010	+	818	-	supported by AK105134
4346136	424.473	152.912	280.496	83.1587	137.68	157.505	146.725	215.955	129.045	Os08g0532200	NC_008401.2	26619420	26622079	-	1718	-	supported by AK064826
4337136	228.638	178.979	171.322	140.229	177.866	155.033	231.427	246.833	196.716	Os04g0635800	NC_008397.2	32738199	32740930	-	1063	-	supported by AK099507
4347962	78.2803	61.1087	46.8881	118.526	102.512	172.211	512.673	151.809	482.817	Os10g0109300	NC_008403.2	634633	637874	-	1447	-	supported by AK061462
9272735	0	0	0	373.656	851.076	39.2381	157.966	189.74	107.725	Os04g0668200	NC_008397.2	34500705	34500914	-	210	protein_coding	ab initio prediction with EST support
4352739	221.354	206.027	190.054	166.217	214.092	172.084	176.733	199.177	172.206	Os12g0605400	NC_008405.2	25785317	25787544	-	923	-	supported by AK068060
4324573	264.882	377.214	309.107	145.281	189.403	135.187	68.2639	132.278	94.3956	Os01g0557500	NC_008394.4	22728342	22733565	-	1961	-	supported by AK100765
4342638	195.382	167.073	197.685	192.583	179.855	202.754	189.634	176.425	214.14	Os07g0194000	NC_008400.2	5127868	5131650	+	1208	-	supported by AK060910
4339427	220.182	189.965	164.852	171.533	239.437	201.779	175.737	186.25	165.474	Os05g0533700	NC_008398.2	26556036	26558439	+	828	protein_coding	supported by CI033835 and CI297900
4348634	266.124	252.712	207.2	169.998	307.915	76.4216	181.644	177.407	70.0822	Os10g0416800	NC_008403.2	15059729	15060862	+	1134	-	supported by AK060033
4332745	359.02	258.713	322.865	96.7983	159.789	190.3	90.0582	147.712	84.0472	Os03g0333400	NC_008396.2	12371594	12372459	+	866	-	supported by AK120545
4324445	288.312	145.757	355.364	111.47	374.062	140.955	93.6611	127.566	69.8424	Os01g0588900	NC_008394.4	24611916	24615994	-	1190	-	supported by AK071695
novel.14338	320.296	229.648	201.274	77.0039	146.015	93.0496	317.134	163.858	155.007	-	NC_008398.2	1640005	1643620	+	3417	-	PF00642:Zinc finger C-x8-C-x5-C-x3-H type (and similar)
4328814	167.746	193.951	190.083	290.319	114.902	225.52	231.629	97.6975	190.832	Os02g0232900	NC_008395.2	7545238	7548231	-	1354	-	supported by AK068806
4343122	231.055	259.89	271.534	207.325	307.108	166.642	82.6146	100.309	73.8633	Os07g0448800	NC_008400.2	16066600	16069906	+	1297	-	supported by AK072519
4337993	220.426	224.216	227.616	196.169	267.671	194.832	111.095	124.175	132.045	Os05g0182500	NC_008398.2	4939067	4945670	+	946	-	supported by AK112003
4334189	230.679	191.668	363.229	279.785	167.121	251.843	105.566	28.7894	74.4026	Os03g0760800	NC_008396.2	32315518	32316320	-	698	-	supported by AK121316
4338704	45.3942	64.5752	68.777	155.29	580.492	73.0542	102.961	508.392	91.7532	Os05g0396900	NC_008398.2	19318207	19320410	-	2204	-	supported by AK069649
4330912	0	0.403435	0.666797	136.433	891.916	0.499364	46.8637	583.93	27.0528	Os02g0778600	NC_008395.2	33848832	33851380	+	2276	-	supported by AK106971
4334054	178.817	230.368	226.313	84.2602	50.9519	135.606	199.784	216.023	365.07	Os03g0739700	NC_008396.2	31112349	31114106	+	1297	-	supported by AK062272
4348949	199.104	187.807	179.669	208.199	251.482	199.565	141.976	162.119	156.704	Os10g0486600	NC_008403.2	18868717	18871486	+	794	-	supported by AK063786
4341462	325.961	185.984	209.998	162.214	208.625	154.423	133.138	176.288	128.809	Os06g0603000	NC_008399.2	24730775	24735019	-	1334	-	supported by AK104955
4336775	204.14	288.337	228.604	115.311	395.762	126.874	155.674	61.6473	108.776	Os04g0583200	NC_008397.2	29864432	29865517	-	963	-	supported by AK073181
4334643	141.069	72.1928	46.0583	31.5867	61.2728	110.287	598.695	210.775	412.133	Os03g0826800	NC_008396.2	35584212	35585429	-	973	-	supported by AK065702
4323846	181.974	183.884	232.553	232.218	146.975	240.262	150.378	120.555	190.52	Os01g0971500	NC_008394.4	44653629	44655245	+	762	-	supported by AK120840
4336955	277.579	217.954	246.552	85.9105	164.559	172.847	217.753	146.551	148.959	Os04g0611200	NC_008397.2	31393923	31397698	+	1314	protein_coding	ab initio prediction with EST support
4333514	281.977	242.311	193.405	80.0979	144.558	134.126	186.939	234.656	178.833	Os03g0634000	NC_008396.2	24980366	24982573	-	781	-	supported by AK063673
4347531	175.451	158.804	155.005	228.837	211.358	179.883	171.124	193.023	202.772	Os09g0509200	NC_008402.2	20406353	20412591	+	1608	-	supported by AK069525
4341855	146.195	201.998	205.221	241.653	90.8134	278.868	222.379	129.263	154.961	Os06g0680700	NC_008399.2	29232129	29235359	+	1941	-	supported by AK064920
4343293	125.348	135.382	130.838	220.279	359.314	156.92	182.088	190.799	168.782	Os07g0496000	NC_008400.2	19239053	19242926	-	1250	-	supported by AK111986
4339755	290.815	217.71	164.013	209.976	230.845	168.831	139.209	116.592	131.285	Os05g0585900	NC_008398.2	29238523	29243208	-	1628	-	supported by AK062575
4345669	179.955	186.908	190.963	186.385	144.915	192.792	210.381	184.4	192.003	Os08g0436800	NC_008401.2	21309313	21311058	-	647	-	supported by AK062479
4327550	157.409	181.602	220.328	215.853	95.2499	206.904	184.178	149.871	257.294	Os01g0805900	NC_008394.4	35923791	35927591	+	1799	-	supported by L19598
4330413	641.477	163.763	285.563	50.8096	203.28	138.448	36.0896	103.311	44.0957	Os02g0698000	NC_008395.2	29588711	29591127	+	1635	-	supported by AF529237
4327248	131.026	237.737	142.593	112.684	150.614	126.928	222.204	281.525	260.147	Os01g0923000	NC_008394.4	42166797	42167531	+	735	-	supported by AK070795
4342162	221.682	178.626	194.314	159.652	238.03	167.945	178.937	166.484	159.096	Os07g0100200	NC_008400.2	10648	11983	-	1336	-	supported by AK073305
4343645	90.4472	279.711	122.172	147.202	340.67	87.9801	191.59	301.138	103.721	Os07g0568700	NC_008400.2	23534415	23535863	-	1449	-	supported by AK101897
4346742	202.723	181.356	172.718	178.92	185.9	158.798	186.446	199.734	196.03	Os09g0326900	NC_008402.2	10200188	10203716	+	2007	-	supported by AK098857
4330963	235.656	172.016	198.443	165.599	186.976	158.293	173.898	205.257	165.665	Os02g0788400	NC_008395.2	34380282	34382624	+	1153	-	supported by AK103497
4347807	85.7196	71.2087	51.3005	21.2282	54.4523	76.6043	503.464	417.749	379.803	Os09g0554200	NC_008402.2	22788049	22788979	-	931	-	supported by AK108361
novel.1262	185.459	211.796	163.596	170.647	172.636	161.503	176.785	229.115	189.525	-	NC_008394.4	10992660	10993083	+	424	-	-
4340244	97.4552	122.429	67.9536	197.152	340.103	229.289	374.672	63.527	168.432	Os06g0166400	NC_008399.2	3336152	3337156	+	1005	-	supported by AK107775
4327591	252.508	165.68	180.938	168.153	217.039	181.901	161.116	178.229	151.786	Os01g0813400	NC_008394.4	36336188	36339379	+	1007	-	supported by AK065370
4326865	217.708	193.506	192.983	159.63	143.055	164.402	195.831	204.565	185.302	Os01g0666900	NC_008394.4	29022495	29024277	-	810	-	supported by CI319319 and CI568332
novel.29063	282.601	249.174	186.795	115.64	150.256	130.635	148.194	212.175	180.901	-	NC_008405.2	6798674	6806024	-	1872	-	PF05383:La domain
4347333	181.76	189.939	154.606	120.925	89.3768	169.685	245.667	299.739	198.185	Os09g0470500	NC_008402.2	18556879	18558594	+	1473	-	supported by AK105484
4338082	249.541	235.478	225.497	175.826	175.758	159.936	129.833	151.226	143.605	Os05g0208000	NC_008398.2	6678472	6682523	+	1426	-	supported by AK071500
4328551	242.904	360.095	365.48	76.6076	119.682	46.7035	191.173	130.009	107.91	Os02g0187700	NC_008395.2	4867670	4869265	+	1596	-	supported by CI536858 and CI754305
4349087	169.609	114.581	222.148	228.688	206.588	147.433	128.785	255.042	166.166	Os10g0510000	NC_008403.2	20062289	20066102	+	1642	-	supported by AK101613
novel.24487	22.1468	9.10698	14.459	482.497	8.11954	737.19	181.463	0.835876	182.844	-	NC_008402.2	19110556	19112393	+	1099	-	PF03181:BURP domain
4339380	264.755	203.822	207.568	58.4482	88.8771	79.6678	279.148	211.133	243.264	Os05g0526200	NC_008398.2	26236830	26238285	+	1215	-	supported by AK071678
4337240	162.485	120.68	240.27	180.695	194.06	225.795	199.736	121.128	190.983	Os04g0653000	NC_008397.2	33705210	33708654	+	875	protein_coding	supported by AK059441
4349810	189.086	164.945	178.84	212.825	142.813	178.292	191.66	175.475	201.438	Os11g0153800	NC_008404.2	2505405	2511325	+	604	-	supported by AK058630
4324841	195.366	144.945	287.405	221.693	247.416	141.604	150.404	113.571	129.782	Os01g0880200	NC_008394.4	39952869	39958459	+	2648	-	supported by AK100345
4343523	365.53	231.255	225.318	147.97	299.537	159.651	69.8332	65.2458	66.5494	Os07g0546000	NC_008400.2	22285777	22288943	+	1107	-	supported by AK065871
4334003	464.863	180.639	282.185	92.5043	166.859	142.018	80.8458	133.001	87.3824	Os03g0731900	NC_008396.2	30713827	30717062	-	1864	-	supported by AK121561
4325611	0.277125	0.217458	1.00425	79.8762	820.049	0.280381	58.516	633.358	35.4065	Os01g0759200	NC_008394.4	33694334	33696022	-	1689	-	supported by AK069231
4335696	154.822	203.441	152.448	204.477	202.749	149.991	182.713	197.642	180.661	Os04g0395600	NC_008397.2	19474745	19479179	-	2959	-	supported by AK072338
4337563	165.578	153.072	155.416	182.312	200.278	175.324	189.63	205.291	199.368	Os05g0106100	NC_008398.2	304176	306184	-	853	-	supported by AK063178
4343722	167.107	135.263	154.06	208.135	339.646	218.338	113.248	164.856	124.932	Os07g0581000	NC_008400.2	24172084	24175724	-	1710	-	supported by AK102987
4336914	244.506	190.006	203.892	144.758	132.436	164.084	179.793	193.96	172.008	Os04g0605900	NC_008397.2	30998438	31000783	+	1039	-	supported by AK073472
4342602	151.891	172.641	107.01	116.949	197.903	148.032	249.008	252.322	228.259	Os07g0187900	NC_008400.2	4729389	4731683	+	2295	protein_coding	supported by AK062594
4348745	288.759	204.576	192.444	67.359	154.247	148.747	184.671	241.396	139.562	Os10g0445600	NC_008403.2	16554061	16555762	-	1702	-	supported by AK120673
4328215	240.641	137.733	204.583	175.164	215.181	188.198	146.873	173.944	139.34	Os02g0133800	NC_008395.2	1784629	1788046	+	1080	-	supported by AK109376
4329155	159.713	168.321	186.327	219.527	150.583	198.154	164.879	148.004	222.316	Os02g0317800	NC_008395.2	12659040	12662503	-	803	-	supported by CI516027 and CI734656
4328286	175.456	142.667	157.322	220.218	275.116	169.454	152.955	161.511	162.647	Os02g0146600	NC_008395.2	2557666	2561011	+	1712	-	supported by AK073620
4341716	234.865	218.73	256.93	134.722	104.353	161.512	158.119	148.67	197.416	Os06g0656300	NC_008399.2	27814190	27817972	+	984	-	supported by AK060127
4350706	267.291	131.606	212.273	91.0004	158.013	176.786	202.663	203.587	171.828	Os11g0550800	NC_008404.2	22320828	22321404	-	577	-	supported by AK066323
4336017	186.895	62.7598	254.877	356.57	24.9943	251.59	116.183	31.3565	326.739	Os04g0454200	NC_008397.2	23142722	23146580	+	1842	-	supported by AK072059
4339539	190.265	221.05	179.685	169.567	109.958	147.346	204.669	205.371	183.871	Os05g0552300	NC_008398.2	27540943	27543442	-	1409	-	supported by AK062179
4347462	0.265543	1.31968	1.01292	495.304	27.3909	322.969	355.076	0.608018	407.568	Os09g0497500	NC_008402.2	19892958	19894447	-	1322	-	supported by AK072767
4345685	363.984	196.554	266.817	140.739	294.488	163.467	56.6292	71.9506	56.5195	Os08g0440800	NC_008401.2	21533793	21538779	+	1963	-	supported by AK071520
4330617	189.188	163.855	167.75	166.997	199.062	216.902	164.889	169.863	172.546	Os02g0730700	NC_008395.2	31324819	31328321	-	2051	-	supported by AK068664
4347275	303.802	217.987	151.442	128.564	294.066	124.208	105.818	171.614	112.519	Os09g0458900	NC_008402.2	17992244	17992882	+	639	-	supported by CI546584 and CI763319
4341471	269.428	240.208	237.608	92.1874	200.238	119.437	165.705	125.931	157.862	Os06g0604600	NC_008399.2	24826822	24827660	+	724	-	supported by AK069255
4332348	355.819	169.446	234.168	58.4273	147.629	137.26	157.321	230.01	116.441	Os03g0265400	NC_008396.2	8804214	8806673	+	1300	-	supported by AK120527
4338394	168.732	333.634	132.798	87.8405	116.242	102.88	252.832	220.421	189.539	Os05g0316800	NC_008398.2	14640992	14642197	+	1206	-	supported by AK110613
4341658	348.937	154.923	258.957	70.6469	284.902	102.261	170.253	130.887	82.2362	Os06g0646100	NC_008399.2	27261997	27262661	+	665	-	supported by AK062869
4334833	206.798	192.254	191.559	145.57	153.138	147.115	175.522	210.666	181.287	Os03g0855600	NC_008396.2	36925742	36930502	+	1173	-	supported by AK061467
4349513	160.284	123.207	156.539	255.381	275.245	216.503	124.215	150.138	140.851	Os10g0579300	NC_008403.2	23555643	23558534	-	787	-	supported by AK103692
4345338	255.818	166.154	200.776	178.535	183.386	196.375	118.404	161.71	135.789	Os08g0345700	NC_008401.2	15746498	15751872	+	2562	-	supported by AK099939
4347259	418.865	191.095	406.318	112.639	120.978	118.073	85.5996	17.4627	125.76	Os09g0456800	NC_008402.2	17875190	17882634	+	1565	-	supported by AK061433
4334847	137.007	262.899	143.091	94.3801	334.3	103.015	192.034	190.114	138.827	Os03g0857600	NC_008396.2	37040052	37041169	+	1118	-	supported by AK100733
4339866	218.539	134.373	173.101	157.056	223.163	195.448	157.267	176.344	160.217	Os06g0106100	NC_008399.2	412321	415043	-	1148	-	supported by AK111784
4352856	125.64	238.843	305.874	41.3877	414.697	63.5068	53.3111	308.975	42.925	Os12g0630100	NC_008405.2	27182655	27183346	-	692	-	supported by AK069182
4342038	234.465	195.316	173.53	134.374	186.196	151.694	166.201	184.931	168.074	Os06g0711600	NC_008399.2	30964167	30966574	+	1353	-	supported by AK064384
novel.9286	408.22	207.984	226.749	97.6781	190.822	109.545	130.101	128.597	95.0687	-	NC_008396.2	11969995	11972034	-	1226	-	PF00085:Thioredoxin
4327678	216.137	128.904	200.945	178.837	217.554	193.155	143.915	154.682	160.597	Os01g0707300	NC_008394.4	31120438	31123723	+	1092	-	supported by AK104463
4347900	167.253	140.257	169.664	254.848	167.241	217.69	157.541	145.94	173.671	Os09g0568900	NC_008402.2	23535013	23537304	+	764	-	supported by AB029060
4328986	0.0471269	0.295841	0.683115	93.0859	827.977	0.572167	29.3998	622.839	16.4392	Os02g0272300	NC_008395.2	9914647	9917389	+	2483	-	supported by AK072271
4335816	147.948	149.91	178.945	231.421	188.192	199.355	157.129	154.236	180.676	Os04g0418000	NC_008397.2	20676024	20679425	+	1116	-	supported by AK106155
4344960	12.1565	17.4397	16.5003	560.959	540.211	267.96	77.2112	42.0086	51.5925	Os08g0220400	NC_008401.2	7324162	7326759	-	1569	-	supported by AK106909
4337739	151.213	159.838	170.64	229.326	297.79	327	106.349	39.7381	103.822	Os05g0136900	NC_008398.2	2121941	2128224	+	1728	-	supported by AK069868
4340278	167.483	182.947	128.535	149.389	286.72	114.732	147.478	253.058	154.669	Os06g0174400	NC_008399.2	3772691	3775481	-	1055	-	supported by AK065311
4337491	209.602	198.299	342.909	232.48	247.594	156.613	74.0204	56.9799	64.208	Os04g0689500	NC_008397.2	35677599	35679007	+	1322	protein_coding	supported by AK060983
4336140	198.5	235.367	175.959	138.375	112.812	144.711	207.469	187.028	179.514	Os04g0473400	NC_008397.2	24059377	24061543	-	932	-	supported by AK067896
4327087	209.101	166.078	205.03	159.717	158.507	182.699	173.964	165.995	154.015	Os01g0205500	NC_008394.4	5769042	5771250	+	873	-	supported by AK067763
4332381	193.453	131.823	236.002	220.863	229.578	135.609	127.559	162.756	137.191	Os03g0269900	NC_008396.2	9062292	9067126	+	2082	-	supported by AK101153
4327708	238.029	180.856	251.894	235.737	237.176	208.655	76.2229	65.3673	80.4408	Os01g0254000	NC_008394.4	8412824	8417839	-	1054	-	supported by AY620417
4341664	329.743	172.625	287.026	63.9917	127.719	151.671	134.297	185.151	119.522	Os06g0647100	NC_008399.2	27319734	27321817	+	725	-	supported by AK066837
4341477	252.119	267.889	135.097	29.999	44.031	31.406	135.004	441.445	232.104	Os06g0606000	NC_008399.2	24915962	24921788	-	1915	-	supported by AK102270
4339805	237.347	112.633	159.884	152.419	251.717	227.354	139.739	141.294	143.621	Os05g0594100	NC_008398.2	29666416	29667721	-	1306	-	supported by AK106130
4336832	87.4494	65.6771	133.568	115.323	562.017	126.235	117.575	271.118	85.8943	Os04g0592600	NC_008397.2	30373764	30376341	-	1310	protein_coding	supported by AK071102
4329497	182.205	138.765	150.126	192.263	247.237	174.432	151.438	174.229	152.132	Os02g0520800	NC_008395.2	19838811	19842053	-	1156	-	supported by AK102815
4341908	195.137	221.019	103.103	53.1949	279.96	123.26	215.97	247.933	122.324	Os06g0691600	NC_008399.2	29724315	29725024	-	710	-	supported by AK070430
4344803	203.081	188.971	195.302	156.34	171.917	153.868	152.293	173.418	164.825	Os08g0177700	NC_008401.2	4561443	4564332	+	586	-	supported by AK121665
4338378	91.2572	176.355	156.263	188.8	280.661	136.721	164.399	193.291	171.925	Os05g0311500	NC_008398.2	14222857	14224182	+	1222	-	supported by AK058638
4325917	378.874	229.847	304.73	138.239	181.013	174.042	36.9813	61.6807	54.1387	Os01g0645200	NC_008394.4	27729414	27736244	+	1884	-	supported by AK069337
4341781	505.692	172.991	157.381	57.5539	132.423	226.092	135.121	74.2838	91.4122	Os06g0666400	NC_008399.2	28471627	28472419	+	793	-	supported by AK108002
4349264	216.324	165.305	201.752	174.598	206.808	172.846	134.713	143.862	135.546	Os10g0542200	NC_008403.2	21624992	21629817	-	2108	-	supported by AK065246
4335762	166.864	129.777	179.028	201.801	234.137	207.547	152.435	131.203	147.182	Os04g0408900	NC_008397.2	20250988	20253020	+	554	-	supported by AK058627
4332355	190.729	191.47	170.657	111.078	130.534	123.56	208.323	225.36	197.432	Os03g0266100	NC_008396.2	8848561	8850445	+	962	-	supported by AK058507
4332854	156.995	158.184	150.625	224.38	158.554	191.417	169.864	159.643	178.621	Os03g0352800	NC_008396.2	13310253	13312637	-	761	-	supported by AK059673
9266562	197.976	188.514	212.501	157.279	140.417	159.28	171.412	163.43	156.196	Os05g0274700	NC_008398.2	11259427	11261265	+	886	-	supported by CI029609 and CI296251
4327904	180.687	165.136	175.456	199.869	182.463	180.085	161.004	136.284	165.405	Os01g0283100	NC_008394.4	10167206	10171712	+	1156	-	supported by AK071713
4347141	160.159	181.464	143.445	171.898	204.252	131.67	146.492	235.279	167.603	Os09g0434200	NC_008402.2	16598292	16601628	-	1348	-	supported by AK103447
4332654	153.406	66.0173	155.176	429.529	224.795	180.508	48.6483	124.165	158.06	Os03g0316200	NC_008396.2	11417863	11419552	+	1402	-	supported by AK071812
4328018	67.5646	148.712	96.8032	164.675	617.07	58.6815	93.1665	237.745	55.4623	Os02g0106100	NC_008395.2	343057	346875	+	2442	-	supported by AK072245
4324350	199.589	312.248	256.941	51.8296	132.601	150.377	227.851	107.106	97.9745	Os01g0915000	NC_008394.4	41622282	41623307	-	1026	-	supported by AK107951
4336527	190.198	179.644	142.975	156.275	167.096	154.467	170.988	213.915	160.908	Os04g0538700	NC_008397.2	27353024	27358812	-	2181	-	supported by AK105628
4346654	0	0.10828	0.105274	139.441	705.945	3.79744	97.3933	539.342	50.2229	Os09g0297800	NC_008402.2	7797363	7798283	-	848	-	supported by AK064738
4340830	80.2989	133.411	56.1454	358.852	295.699	323.031	92.1145	80.5209	114.192	Os06g0301500	NC_008399.2	11356005	11356737	+	733	-	supported by AK073716
4332593	150.883	181.643	96.4494	152.936	183.254	162.112	232.608	202.26	171.514	Os03g0305100	NC_008396.2	10874847	10878145	-	1928	-	supported by AK101765
4341766	196.115	199.021	172.478	87.8088	186.296	153.218	158.539	207.221	172.246	Os06g0663800	NC_008399.2	28279528	28280749	-	824	-	supported by AK105843
novel.24582	63.3546	54.8862	86.4919	192.017	162.062	298.009	240.779	191.685	243.646	-	NC_008402.2	19926049	19929475	-	1509	-	PF01266:FAD dependent oxidoreductase
4331462	231.988	246.996	188.959	103.909	116.255	115.747	164.699	189.041	174.75	Os03g0125300	NC_008396.2	1423343	1426998	+	1603	-	supported by AK121790
4347003	130.204	236.176	172.065	120.616	133.771	158.849	210.196	190.613	178.397	Os09g0402100	NC_008402.2	14759896	14761020	-	1047	-	supported by AK068506
4344260	279.886	203.013	187.067	133.61	73.3816	156.611	202.504	168.027	126.001	Os07g0674100	NC_008400.2	29154876	29157850	+	1498	-	supported by AB183706
4351998	192.749	174.062	186.419	167.591	167.72	162.6	162.767	157.479	158.35	Os12g0287200	NC_008405.2	10958602	10961392	+	805	-	supported by AK063847
4339573	170.283	182.804	173.649	154.321	117.267	157.393	209.306	169.829	194.378	Os05g0557000	NC_008398.2	27781333	27783375	+	547	-	supported by AK059395
4340327	211.468	191.537	223.048	144.14	124.431	172.734	159.075	128.777	173.277	Os06g0184300	NC_008399.2	4212295	4217301	-	3013	-	supported by AK102933
4339208	320.611	149.022	263.134	108.638	112.364	86.8458	320.836	60.2379	106.313	Os05g0497200	NC_008398.2	24475113	24476027	-	915	-	supported by CI312454 and CI563992
4325501	144.851	107.165	121.682	249.969	451.618	167.95	58.4821	168.706	56.2046	Os01g0767600	NC_008394.4	34102735	34105916	+	1526	-	supported by AK070672
4350787	516.091	346.882	263.769	55.2594	60.4099	76.8869	103.402	33.0685	70.0327	Os11g0582100	NC_008404.2	23834460	23836747	-	882	-	supported by AK068669
4326919	313.686	130.844	399.054	96.6796	162.205	140.354	100.676	98.7033	78.73	Os01g0699500	NC_008394.4	30695502	30696854	-	1353	protein_coding	supported by AK071585
4339521	223.4	176.391	146.514	125.94	133.53	139.16	205.864	192.487	177.42	Os05g0549700	NC_008398.2	27372139	27374075	+	1937	-	supported by AK101669
4327731	168.872	134.208	149.308	208.911	227.606	172.765	142.17	165.603	147.776	Os01g0610100	NC_008394.4	25783471	25786467	+	1029	-	supported by AK059810
4330451	285.278	291.932	210.353	83.9807	289.896	183.257	39.0681	85.6201	47.3919	Os02g0704000	NC_008395.2	29913002	29915120	-	2119	-	supported by AY838897
4345984	151.355	184.638	105.492	112.895	200.959	118.496	232.52	255.721	154.68	Os08g0506700	NC_008401.2	25177528	25180378	+	2031	-	supported by AK100106
9267955	143.671	177.668	152.959	195.472	134.989	189.307	190.689	141.703	189.822	Os02g0815001	NC_008395.2	35804977	35806991	+	799	-	supported by CI459601 and CI681353
9266419	118.326	220.76	107.482	82.702	183.692	167.279	259.608	178.813	197.083	Os03g0398600	NC_008396.2	16687122	16687925	+	804	protein_coding	ab initio prediction with EST support
4327237	164.503	205.638	166.296	163.397	188.873	147.465	145.986	179.853	153.141	Os01g0925800	NC_008394.4	42390917	42393916	-	860	-	supported by AK073357
4327189	287.42	234.363	225.615	100.925	143.704	119.784	131.69	146.707	123.053	Os01g0228600	NC_008394.4	7099053	7102246	-	1394	-	supported by AK069655
4340699	242.652	157.207	195.588	153.144	156.872	163.843	137.922	156.136	149.137	Os06g0264300	NC_008399.2	8719603	8725646	+	1629	-	supported by AK073271
4343604	516.619	184.222	307.19	81.7084	173.557	197.78	8.36743	28.2162	14.7847	Os07g0562700	NC_008400.2	23147594	23148856	+	1111	-	supported by AK109399
4330344	213.049	336.279	200.863	80.8937	208.036	112.44	163.433	82.8148	112.391	Os02g0684400	NC_008395.2	28876387	28877259	-	764	-	supported by AK065103
4343037	2.67211	4.8925	3.65244	551.545	10.09	568.907	155.767	4.04249	207.104	Os07g0419300	NC_008400.2	14048984	14052246	+	1051	-	supported by AK069741
4327780	0	0	0.547012	133.518	936.65	0.348208	71.2326	310.994	52.3129	Os01g0235500	NC_008394.4	7483890	7484705	+	816	-	supported by AK121404
4340379	181.294	161.085	170.127	161.185	242.539	157.472	136.794	164.693	129.499	Os06g0193000	NC_008399.2	4689952	4694232	-	1156	-	supported by AK065085
4326442	364.723	129.664	132.754	34.0652	133.939	62.4377	121.075	389.966	134.595	Os01g0102900	NC_008394.4	167920	169315	-	1121	-	supported by AK067670
4344686	170.178	226.408	170.048	149.421	148.69	137.381	164.913	170.494	165.012	Os08g0154700	NC_008401.2	3145556	3149092	+	788	-	supported by CI327728 and CI576797
4325702	0.301588	0.157769	0.536862	102.449	647.399	7.24178	146.362	518.208	77.1485	Os01g0369500	NC_008394.4	15392101	15393264	+	1164	-	supported by AK100805
4343343	272.171	207.109	200.119	127.476	115.434	116.023	191.995	139.495	129.96	Os07g0508900	NC_008400.2	20022763	20023842	+	1080	protein_coding	ab initio prediction with EST support
4330182	157.115	151.569	301.232	170.519	172.322	159.046	152.845	121.035	111.9	Os02g0653900	NC_008395.2	27266507	27268467	+	1961	-	supported by AK064950
4340929	291.318	178.01	250.336	61.4411	123.415	122.657	152.276	193.23	123.911	Os06g0332800	NC_008399.2	13264377	13266624	-	766	-	supported by AK060439
4336627	258.682	104.793	197.904	132.931	272.27	217.475	140.659	84.3783	87.0231	Os04g0556300	NC_008397.2	28237206	28239207	+	807	-	supported by AK062772
4342546	207.043	143.734	177.43	155.773	189.41	166.634	169.067	128.214	157.979	Os07g0177300	NC_008400.2	4121382	4124238	-	1201	-	supported by AK073781
9267714	150.427	135.477	144.282	193.622	153.025	178.231	184.274	170.794	184.96	Os05g0100800	NC_008398.2	49047	51109	-	753	-	supported by AK121085
4333459	300.16	187.973	216.432	158.9	250.13	199.847	57.4238	66.353	57.7927	Os03g0618300	NC_008396.2	24210385	24212368	-	1336	-	supported by AK073307
4349426	250.077	140.229	245.868	133.04	200.865	244.954	92.0715	103.699	83.0114	Os10g0566700	NC_008403.2	22908482	22911574	+	423	protein_coding	ab initio prediction with EST support
4336056	308.259	133.393	219.073	71.4529	139.619	157.03	152.503	189.524	121.479	Os04g0461100	NC_008397.2	23425894	23427541	+	804	-	supported by AK068022
9272693	0	0.249855	0.242918	23.9267	626.211	0.902025	38.8757	780.209	18.7349	Os10g0186200	NC_008403.2	5587034	5588743	+	735	protein_coding	ab initio prediction with EST support
4339218	241.995	195.01	176.404	130.799	154.887	149.097	136.223	145.861	157.577	Os05g0498700	NC_008398.2	24599621	24602275	-	1543	-	supported by AK065975
4333736	126.884	309.914	199.351	170.212	149.848	86.5998	159.583	171.252	114.163	Os03g0683800	NC_008396.2	28012368	28016967	+	1506	-	supported by AK099266
9270807	126.062	249.667	146.932	107.899	107.071	149.824	230.931	192.049	174.314	Os07g0166600	NC_008400.2	3606575	3608952	+	1203	-	supported by CI545533 and CI762272
4338501	190.498	163.131	174.305	175.957	177.437	163.019	144.588	146.641	148.445	Os05g0350600	NC_008398.2	16537650	16540332	+	1137	-	supported by AK066244
4326321	280.862	165.505	278.508	127.715	247	129.806	138.72	57.7081	58.1893	Os01g0667600	NC_008394.4	29057394	29058768	+	977	-	supported by AK111561
4346245	160.785	130.581	154.767	178.358	160.287	195.527	156.474	172.132	174.302	Os08g0548900	NC_008401.2	27621334	27624729	+	1040	-	supported by AK061808
4345640	256.152	178.504	209.135	98.1871	140.181	128.087	122.724	213.918	136.106	Os08g0431300	NC_008401.2	20946837	20950263	-	1751	-	supported by AK070015
4349350	132.438	234.108	153.498	175.224	241.78	86.8628	166.593	205.474	84.66	Os10g0556100	NC_008403.2	22314131	22316523	+	1472	-	supported by AK101357
4332842	284.682	193.79	157.834	108.437	142.904	140.681	129.338	196.428	125.92	Os03g0351100	NC_008396.2	13205017	13207543	+	1638	-	supported by AK101822
4324060	88.4679	34.3408	232.754	141.219	5.37406	175.333	240.046	8.31198	554.022	Os01g0159200	NC_008394.4	3096415	3097160	-	746	protein_coding	supported by AK108308
4338602	199.431	153.135	183.152	131.739	135.026	148.791	178.559	172.737	171.122	Os05g0373700	NC_008398.2	18019114	18021031	+	930	-	supported by AK058906
4339776	229.661	209.554	194.803	120.168	139.677	133.508	145.314	154.815	145.208	Os05g0589000	NC_008398.2	29417715	29421935	+	1499	protein_coding	supported by AK099181
9269502	170.158	168.838	169.433	210.474	238.944	197.972	95.6836	114.828	105.487	Os12g0143150	NC_008405.2	2117071	2119645	+	676	-	supported by CI031746 and CI297029
4342113	339.47	118.266	221.433	99.7166	236.269	142.887	83.2282	147.561	82.4136	Os06g0725900	NC_008399.2	31747348	31754990	-	2375	-	supported by AK065019
4327304	298.976	207.902	287.411	124.501	91.6506	125.871	157.669	62.23	114.611	Os01g0192000	NC_008394.4	4948133	4950123	-	1991	-	supported by AK100770
4342503	211.894	125.117	174.926	195.496	193.404	191.025	134.881	113.535	129.815	Os07g0168800	NC_008400.2	3708134	3710558	-	888	-	supported by AK121813
4335531	155.575	188.371	151.886	132.993	130.952	150.738	197.165	173.031	188.838	Os04g0346100	NC_008397.2	16478928	16480748	+	874	-	supported by AK068012
4324802	335.968	198.413	99.0647	2.38914	120.355	67.4123	455.293	147.475	42.7685	Os01g0850700	NC_008394.4	38378679	38383509	+	2033	-	supported by AK109431
4344002	141.285	225.603	156.342	283.59	278.793	188.284	81.0124	67.2962	46.3857	Os07g0632000	NC_008400.2	26875252	26876413	+	1162	-	supported by AK111717
4346523	176.171	121.559	205.482	170.927	160.991	194.812	123.362	150.565	163.775	Os09g0253000	NC_008402.2	4608324	4611139	+	633	-	supported by AF030387
4332478	241.019	123.092	221.307	154.574	218.171	171.775	111.467	105.335	120.43	Os03g0286300	NC_008396.2	9922964	9927239	+	1524	-	supported by AK058710
9271885	307.657	52.733	168.148	82.6226	289.465	383.035	105.191	43.9638	34.1027	Os09g0482800	NC_008402.2	19271766	19272512	+	747	-	supported by AK063923
4349859	138.05	149.495	173.196	174.754	194.253	201.754	153.656	133.097	147.537	Os11g0162200	NC_008404.2	3020710	3023228	+	484	-	supported by AK060396
4352500	211.2	178.604	243.322	155.658	124.724	148.229	103.324	153.571	146.337	Os12g0557400	NC_008405.2	22914541	22917035	-	984	-	supported by AK060041
4327752	138.569	178.034	127.692	190.963	159.07	153.855	158.344	174.461	183.018	Os01g0921600	NC_008394.4	41996657	42000483	+	1113	-	supported by AK071344
4327070	113.952	285.702	208.252	95.6969	58.7639	119.191	278.192	142.081	160.247	Os01g0201600	NC_008394.4	5548631	5549983	-	1184	-	supported by AK073568
9272149	194.586	229.987	144.5	166.62	310.89	108.714	83.3886	140.562	82.0576	Os05g0365000	NC_008398.2	17504357	17505418	+	1062	protein_coding	ab initio prediction with EST support
4336356	0	0.282355	0.494128	101.924	615.761	0.407742	64.033	639.254	37.5648	Os04g0508600	NC_008397.2	25815626	25817251	+	1626	-	supported by AK120762
4347899	166.117	181.483	171.543	137.766	129.578	140.769	184.965	190.705	156.794	Os09g0568800	NC_008402.2	23533447	23534744	-	510	-	supported by AK059234
4340586	179.664	164.856	167.662	149.496	195.695	129.998	132.225	188.738	151.185	Os06g0233400	NC_008399.2	6927599	6931491	-	1173	-	supported by AK061460
4338050	125.715	278.108	123.74	138.97	113.197	246.662	196.649	123.365	112.51	Os05g0198200	NC_008398.2	6068212	6068628	+	417	protein_coding	ab initio prediction with EST support
4327621	159.85	84.7456	158.397	150.815	216.173	140.679	292.218	138.11	117.578	Os01g0797600	NC_008394.4	35522840	35523929	+	1090	-	supported by AB036883
4324810	89.0749	47.9713	65.9986	328.663	375.169	139.262	90.815	180.366	139.939	Os01g0851700	NC_008394.4	38426168	38432325	-	2919	-	supported by AK103367
9266204	290.025	287.157	223	72.8766	178.306	145.026	60.2367	130.195	65.6518	Os03g0251350	NC_008396.2	8027626	8030018	-	1233	-	supported by CI426414 and CI652681
4337676	126.696	101.01	106.662	108.995	155.206	145.765	274.96	200.778	232.345	Os05g0125500	NC_008398.2	1448093	1451988	-	1499	-	supported by AK066314
4335011	176.497	108.143	155.345	296.672	286.207	350.004	26.1421	29.7217	23.6182	Os04g0136700	NC_008397.2	2414154	2416680	-	962	-	supported by AK066843
4334106	97.9989	85.3447	87.9142	50.0377	75.4838	89.9967	245.111	454.549	265.893	Os03g0748300	NC_008396.2	31559639	31561431	-	1446	-	supported by AK068519
4342805	0.0732724	0.344978	0.670801	33.2457	700.715	0.35584	27.6959	670.204	17.4913	Os07g0240200	NC_008400.2	7818937	7820974	+	1597	-	supported by AK068978
4338667	311.962	141.992	203.885	70.3331	163.1	124.721	113.122	204.718	115.528	Os05g0388500	NC_008398.2	18796452	18800454	+	1455	-	supported by AK065313
4346327	306.216	116.786	73.3708	123.522	140.64	252.409	121.646	191.548	122.579	Os08g0561500	NC_008401.2	28206737	28209573	+	1600	protein_coding	supported by AK071683
4325473	221.608	146.338	170.059	131.024	141.518	138.021	152.015	192.202	155.51	Os01g0139200	NC_008394.4	2083490	2086203	-	2609	-	supported by AK065080
4330520	132.92	94.4634	356.647	240.763	60.5566	210.567	106.883	39.4153	205.303	Os02g0715300	NC_008395.2	30562883	30563890	+	1008	-	supported by AK059816
novel.8672	180.184	174.867	144.981	123.995	153.753	131.744	157.093	224.483	155.26	-	NC_008396.2	6781611	6783925	+	2197	-	-
4350075	136.717	136.228	174.207	224.452	182.223	157.854	84.3653	130.658	219.388	Os11g0215100	NC_008404.2	5979435	5980319	+	885	-	supported by AK107711
4341885	109.134	124.292	93.0885	140.477	159.98	123.176	212.568	251.522	231.753	Os06g0686600	NC_008399.2	29506135	29506906	-	772	-	supported by AK071855
4334558	157.88	208.164	142.381	112.094	144.095	129.812	198.042	174.649	178.855	Os03g0815800	NC_008396.2	35043164	35044380	-	1217	-	supported by AK066670
4329303	126.678	167.451	116.482	75.7193	98.6081	106.298	249.675	261.261	242.135	Os02g0461900	NC_008395.2	16261626	16264714	-	981	-	supported by AK104969
4350299	101.71	148.075	157.636	98.0208	138.866	124.995	85.0556	331.263	258.128	Os11g0289700	NC_008404.2	10519412	10522267	+	1789	-	supported by AK065302
4326513	168.812	139.698	149.119	200.612	227.757	233.781	96.5982	121.219	105.769	Os01g0939700	NC_008394.4	43046082	43066940	+	1168	-	supported by AK070588
4325899	422.501	156.444	283.865	97.6399	157.655	105.604	85.6053	67.5265	64.9993	Os01g0672400	NC_008394.4	29357333	29360644	+	1374	-	supported by AK061329
4344476	148.599	180.917	125.054	157.316	164.753	139.193	185.277	159.458	180.257	Os08g0110100	NC_008401.2	528394	530815	+	741	-	supported by AK063315
4328473	0.959148	1.41673	1.16218	76.7583	744.705	1.46133	30.3379	564.675	18.9223	Os02g0175700	NC_008395.2	4135894	4140379	-	2074	-	supported by AK069542
4324862	104.023	126.64	128.298	198.54	189.019	149.146	184.503	188.761	170.959	Os01g0850000	NC_008394.4	38283889	38285688	+	1432	-	supported by AK105943
4332409	286.143	178.624	206.4	133.926	175.55	118.49	117.278	118.45	103.694	Os03g0275500	NC_008396.2	9364487	9367289	-	2378	-	supported by AK065232
4343177	221.123	123.355	213.015	103.413	173.966	205.604	107.606	159.983	130.211	Os07g0467200	NC_008400.2	17260261	17262137	-	562	-	supported by AK070358
4325892	103.904	128.29	120.423	248.38	130.608	199.501	194.183	113.525	198.39	Os01g0231700	NC_008394.4	7277725	7279221	-	705	-	supported by AK107453
4344733	380.215	139.976	208.629	41.2456	157.948	90.9355	95.2207	213.629	108.557	Os08g0162600	NC_008401.2	3693308	3695639	+	1003	-	supported by AK060121
4327316	76.0953	137.869	78.2462	115.895	488.622	221.419	106.446	124.568	86.7951	Os01g0194600	NC_008394.4	5084833	5085504	+	672	-	supported by AK102031
4350844	324.315	278.659	282.778	134.122	201.909	145.551	22.5879	24.7812	20.4491	Os11g0595200	NC_008404.2	24503074	24504881	+	1265	-	supported by AK106159
4327009	171.106	135.421	161.589	142.671	175.342	157.349	145.439	182.096	163.63	Os01g0752800	NC_008394.4	33341399	33344818	-	874	-	supported by AK103612
4349157	125.763	155.973	206.446	104.002	201.408	117.569	203.082	184.442	133.788	Os10g0523700	NC_008403.2	20800586	20802284	-	1699	-	supported by AK099858
9271984	227.662	158.034	152.336	131.326	136.838	143.372	155.251	171.576	155.628	Os02g0644500	NC_008395.2	26800143	26803552	-	1635	protein_coding	ab initio prediction with EST support
4343529	162.131	199.316	166.893	126.12	135.297	145.873	182.741	149.415	162.942	Os07g0546700	NC_008400.2	22332783	22334281	-	498	protein_coding	supported by U86017
4329888	345.342	174.175	212.084	48.3316	122.398	103.495	134.932	174.859	114.397	Os02g0600200	NC_008395.2	24323830	24325899	-	1251	-	supported by AK066974
4334543	156.021	213.59	155.852	153.932	176.309	137.526	154.644	145.67	134.682	Os03g0811700	NC_008396.2	34849546	34850379	+	834	-	supported by AK059288
4346652	173.201	133.81	148.143	152.573	203.557	147.711	144.839	172.312	146.886	Os09g0297100	NC_008402.2	7770869	7773856	-	831	-	supported by AK104965
4325978	130.29	157.376	236.996	152.721	300.587	138.741	127.417	93.0238	85.0172	Os01g0130900	NC_008394.4	1711137	1711947	-	811	-	supported by AK105373
9268780	124.796	315.576	124.946	58.576	80.0537	103.34	230.714	192.399	188.083	Os01g0881800	NC_008394.4	40029144	40030647	+	1504	-	supported by AK109594
4348741	127.92	89.0885	147.35	97.1108	196.608	255.087	197.314	147.573	160.182	Os10g0444700	NC_008403.2	16492617	16495319	-	2318	-	supported by AK069054
9271472	56.3002	65.8345	44.9169	337.608	134.204	372.596	160.014	67.1638	177.849	Os12g0124500	NC_008405.2	1179461	1179778	+	318	protein_coding	ab initio prediction with EST support
4335760	149.254	50.4971	255.426	249.029	18.4943	176.478	124.299	23.183	369.747	Os04g0408600	NC_008397.2	20259001	20260814	+	951	-	supported by AK121434
novel.11761	0	0.152275	0.296094	294.561	643.189	29.0578	219.403	118.066	108.471	-	NC_008397.2	6088174	6089318	-	603	-	-
4342072	153.847	136.453	153.007	194.738	168.121	172.889	156.889	132.617	142.297	Os06g0715500	NC_008399.2	31248039	31251535	+	1220	-	supported by AK100782
4339240	171.24	327.347	202.626	111.82	114.56	126.968	104.69	159.3	92.1514	Os05g0502000	NC_008398.2	24759265	24763630	+	2076	protein_coding	ab initio prediction with EST support
4329439	250.985	226.959	253.622	117.626	228.031	228.917	29.9097	39.7639	33.1915	Os02g0506600	NC_008395.2	18837996	18838561	+	566	-	supported by AK107967
4336757	84.0388	116.308	119.3	90.7645	389.54	44.9646	165.859	252.855	144.854	Os04g0579200	NC_008397.2	29611855	29612844	-	990	-	supported by AK100603
4336618	230.72	475.854	300.502	62.2151	131.365	62.3214	28.8343	77.3694	39.115	Os04g0555300	NC_008397.2	28182083	28185641	-	2155	-	supported by AK103226
4331832	43.5277	9.31525	108.507	461.439	182.928	236.919	179.543	26.1831	157.658	Os03g0180800	NC_008396.2	4210340	4211374	-	1035	-	supported by AK070649
4347803	144.935	204.59	119.52	112.556	146.445	140.05	191.318	188.604	155.74	Os09g0553700	NC_008402.2	22768856	22770192	-	1337	-	supported by AK070189
4351544	42.06	96.4313	59.1564	145.795	289.551	148.916	224.595	254.098	142.797	Os12g0156000	NC_008405.2	2750981	2751478	+	498	protein_coding	ab initio prediction with EST support
4330437	240.747	131.211	201.597	116.092	188.33	146.344	85.4604	169.631	122.793	Os02g0701600	NC_008395.2	29780928	29784409	+	1429	-	supported by AK071763
4345681	176.001	177.123	259.711	188.935	202.492	202.877	66.5277	61.8924	65.7247	Os08g0440100	NC_008401.2	21495499	21496452	+	859	-	supported by AK068551
4347166	313.572	150.036	215.207	42.784	110.869	102.141	108.408	237.788	119.787	Os09g0439500	NC_008402.2	16941627	16944447	+	918	-	supported by AK067780
4334555	319.192	119.87	208.972	58.1628	137.641	152.779	136.137	160.489	107.003	Os03g0815400	NC_008396.2	35025512	35027400	+	933	-	supported by AK067057
4351264	194.782	160.321	180.036	112.999	184.852	132.018	166.02	130.81	137.646	Os12g0106000	NC_008405.2	319495	322923	-	1437	-	supported by AF370029
4324395	195.248	145.5	107.025	132.911	194.966	159.828	157.284	159.557	146.916	Os01g0681600	NC_008394.4	29836253	29839144	+	1584	-	supported by AK067869
4343746	152.66	110.36	138.704	184.196	206.888	158.004	142.797	148.043	156.769	Os07g0585800	NC_008400.2	24458228	24462811	-	847	-	supported by AK105064
4326430	0	3.10508	3.01887	317.578	541.037	91.0523	175.382	149.222	113.563	Os01g0778300	NC_008394.4	34700964	34701170	+	207	protein_coding	ab initio prediction with EST support
4324384	164.138	145.431	153.304	143.809	238.704	103.523	138.817	169.924	136.16	Os01g0267900	NC_008394.4	9194507	9197949	-	817	-	supported by CI446823 and CI669399
4349121	83.6513	195.669	112.778	135.841	207.483	77.269	126.691	290.909	163.035	Os10g0516900	NC_008403.2	20427091	20427926	-	733	-	supported by AK107070
4339846	150.456	122.139	158.251	131.129	143.901	144.459	178.144	181.677	183.017	Os06g0103500	NC_008399.2	226851	231808	+	2635	-	supported by AK100758
4349433	412.627	222.72	278.976	104.759	180.227	151.152	10.0376	20.2155	11.1216	Os10g0567400	NC_008403.2	22938211	22941719	-	2096	-	supported by AF284781
9271441	127.088	216.694	296.597	189.373	95.5259	210.769	129.708	51.3943	73.5761	Os07g0590700	NC_008400.2	24738414	24739754	-	639	-	Non-protein coding transcript%2C putative npRNA~supported by AK062359
9271313	127.435	224.348	154.281	124.32	163.504	123.295	177.918	159.705	133.848	Os09g0392666	NC_008402.2	14181346	14182412	-	1067	protein_coding	supported by CI513353 and CI732296
4336331	162.857	185.484	176.124	163.111	174.397	138.701	119.81	146.683	118.803	Os04g0504800	NC_008397.2	25593368	25599758	-	2545	-	supported by AK067210
9269003	191.744	207.508	180.165	117.669	130.285	124.721	142.342	162.579	127.979	Os02g0564100	NC_008395.2	22271746	22275057	+	1212	protein_coding	supported by AK073526
4333923	147.214	6.91131	77.9934	79.6915	199.896	209.284	331.97	99.7032	231.617	Os03g0718800	NC_008396.2	29872250	29872621	+	372	protein_coding	ab initio prediction with EST support
4348305	182.801	125.888	154.815	189.271	185.484	176.097	110.026	126.336	132.402	Os10g0320400	NC_008403.2	8889260	8894587	+	1407	-	supported by AK072694
4349774	205.713	119.634	160.428	177.939	208.782	183.515	97.0606	125.315	102.949	Os11g0148500	NC_008404.2	2221172	2225227	-	1971	-	supported by AK061668
4346070	0.405992	0.566364	0.825959	59.3695	698.371	0.620707	32.48	569.007	17.8971	Os08g0521200	NC_008401.2	26018884	26022038	-	2594	-	supported by AK121158
4345891	110.873	144.313	122.154	146.83	233.646	111.682	178.504	163.822	166.635	Os08g0487500	NC_008401.2	24201056	24202255	-	1200	-	supported by AK066326
4350197	167.423	130.643	231.345	134.181	64.5516	112.414	147.201	139.495	251.079	Os11g0247300	NC_008404.2	7962459	7965303	+	1755	-	supported by AK102560
4333841	139.389	164.933	163.861	196.835	183.655	179.304	129.79	110.618	109.435	Os03g0703000	NC_008396.2	29000788	29005664	-	1909	-	supported by U28047
4331910	124.003	147.9	124.428	97.7325	347.895	58.9896	166.79	222.54	87.355	Os03g0191900	NC_008396.2	4758584	4759906	-	1323	-	supported by CI428634 and CI654168
4344492	188.875	135.473	170.257	128.051	169.105	152.981	138.683	160.94	132.574	Os08g0112600	NC_008401.2	670625	673727	+	894	-	supported by AK070703
4325026	245.138	190.02	177.098	87.4914	186.901	104.213	128.208	142.384	115.434	Os01g0905700	NC_008394.4	41184916	41188271	+	1296	-	supported by AK060020
4325998	218.757	131.526	186.765	13.3716	81.9958	33.889	232.548	321.466	151.664	Os01g0123900	NC_008394.4	1337241	1338098	-	858	-	supported by AK104410
4347395	271.87	219.382	258.462	124.863	169.012	176.806	38.6732	63.0869	46.8231	Os09g0481200	NC_008402.2	19123441	19124108	+	668	-	supported by AK098847
4334032	247.263	216.558	202.171	68.0329	179.256	111.529	100.15	154.259	89.2142	Os03g0736600	NC_008396.2	30960487	30961928	+	1194	protein_coding	supported by AK060375
4326521	166.523	132.965	153.995	159.515	173.966	167.477	133.139	141.327	139.404	Os01g0935900	NC_008394.4	42880749	42883015	-	1040	-	supported by AK069146
4350816	140.863	113.173	181.868	183.842	149.175	194.931	130.772	108.603	164.915	Os11g0591100	NC_008404.2	24302473	24307219	-	1531	-	supported by AK102348
4349899	278.325	157.622	246.092	101.435	167.717	134.805	86.8012	109.367	85.1812	Os11g0171500	NC_008404.2	3478488	3483145	-	2523	-	supported by AK102308
novel.21829	124.782	94.094	134.285	207.569	160.455	189.372	124.988	173.276	158.048	-	NC_008401.2	5326601	5333975	-	3556	-	PF00330:Aconitase family (aconitate hydratase)|PF00694:Aconitase C-terminal domain
4344724	158.558	148.787	142.459	167.046	178.19	154.969	131.562	145.907	139.153	Os08g0161700	NC_008401.2	3612405	3614765	+	569	-	supported by AK059272
4330369	285.435	205.116	146.077	81.3633	109.525	86.7588	154.242	211.632	83.9347	Os02g0689500	NC_008395.2	29165184	29166731	-	1548	-	supported by AK072685
4326980	228.632	109.39	156.742	155.234	151.303	135.38	121.864	182.42	122.878	Os01g0328700	NC_008394.4	12797675	12801008	-	1777	-	supported by AK066632
4328420	127.63	139.815	167.386	200.049	102.644	210.903	172.545	83.962	158.417	Os02g0167300	NC_008395.2	3619837	3622859	+	1808	-	supported by AK121574
4336209	180.034	172.769	180.96	90.5406	117.705	133.971	127.226	183.878	175.98	Os04g0485300	NC_008397.2	24659980	24666347	+	1959	-	supported by AK067410
4346628	426.764	352.933	210.053	62.7571	107.544	99.5971	22.867	54.0369	25.7585	Os09g0286600	NC_008402.2	6953603	6955344	-	1241	protein_coding	supported by AK060090
4331346	168.119	143.416	140.675	169.584	91.3723	133.704	185.775	162.101	167.168	Os03g0109500	NC_008396.2	537576	538294	-	719	-	supported by CI469661 and CI690523
4347327	176.372	217.958	216.065	78.6288	109.778	109.91	117.71	151.203	183.276	Os09g0469300	NC_008402.2	18497122	18498339	+	966	-	supported by AK059930
4344373	200.413	116.44	165.831	144.672	164.958	146.145	115.911	175.976	129.114	Os07g0691800	NC_008400.2	30096068	30100289	-	1615	-	supported by AK058311
4327599	123.625	78.4311	97.9103	148.335	420.663	91.6871	79.5071	244.702	74.4515	Os01g0814400	NC_008394.4	36395633	36398641	-	2160	-	supported by AK069730
4340270	251.151	170.868	171.376	85.7997	168.022	118.548	128.388	135.973	127.84	Os06g0171900	NC_008399.2	3631671	3638454	+	1955	-	supported by AK100886
4338820	123.713	251.668	164.824	142.391	131.403	116.518	159.022	158.028	108.352	Os05g0419800	NC_008398.2	20593067	20597661	+	1555	-	supported by AK100958
4326074	141.117	131.76	156.166	206.806	156.749	176.078	110.319	132.8	143.205	Os01g0118000	NC_008394.4	1015067	1018492	+	1476	-	supported by AK099387
4347885	219.642	108.622	182.454	171.858	235.685	193.573	62.3407	99.2609	80.0081	Os09g0567300	NC_008402.2	23476325	23480272	+	1667	-	supported by AK071558
4333780	116.772	97.1948	99.2538	119.009	215.405	143.009	138.858	220.778	202.78	Os03g0691400	NC_008396.2	28405073	28407940	-	957	-	supported by AK071319
4348199	115.8	163.922	112.364	187.214	191.597	144.475	158.986	151.69	126.866	Os10g0178200	NC_008403.2	5060338	5061316	+	866	-	supported by AK106781
4341635	75.1959	93.2732	89.4565	226.597	283.002	166.317	150.582	131.323	136.958	Os06g0642900	NC_008399.2	27060545	27064014	-	1455	-	supported by AK073896
4334247	254.154	129.536	235.55	67.1417	127.483	138.386	130.223	159.477	109.562	Os03g0769100	NC_008396.2	32696162	32697934	-	913	-	supported by AK068283
4338850	182.428	146.146	158.302	112.751	205.414	125.975	142.286	151.918	123.71	Os05g0425700	NC_008398.2	20853984	20857887	+	1839	-	supported by AK101519
4340026	132.151	93.6756	190.26	216.36	100.359	234.66	136.256	70.4185	173.259	Os06g0133900	NC_008399.2	1815267	1818570	+	1585	-	supported by AF413082
4332402	188.039	111.608	161.706	117.585	269.278	141.32	128.531	122.451	106.442	Os03g0274000	NC_008396.2	9269482	9274764	+	1898	-	supported by AK060769
4342610	188.105	105.567	186.673	145.216	149.614	152.398	102.335	152.868	163.677	Os07g0188800	NC_008400.2	4766778	4773606	+	1944	-	supported by AK121280
4335753	148.805	201.85	153.526	97.7989	107.922	91.6813	190.668	175.515	178.442	Os04g0405800	NC_008397.2	20160151	20162743	+	1281	-	supported by AK108757
4345590	90.1229	207.163	89.5856	119.004	123.425	107.507	234.337	205.885	168.762	Os08g0420700	NC_008401.2	20232414	20233198	+	570	protein_coding	ab initio prediction with EST support
4330180	89.7325	116.878	107.081	201.838	118.826	228.194	156.754	162.128	164.27	Os02g0653400	NC_008395.2	27236930	27240221	-	1158	protein_coding	ab initio prediction with EST support
4325476	137.839	232.411	171.674	121.364	116.053	116.375	189.354	127.866	131.216	Os01g0140100	NC_008394.4	2119489	2121320	+	1832	-	supported by AK068990
4341607	252.081	184.65	269.188	100.027	97.9385	73.5962	237.055	53.3852	74.4156	Os06g0637500	NC_008399.2	26776449	26777816	-	1368	-	supported by AK121564
4349114	343.38	79.4525	230.657	37.1968	123.674	91.8391	92.9859	232.165	109.578	Os10g0516100	NC_008403.2	20350039	20352080	+	824	-	supported by AK120480
4330328	142.836	168.813	205.098	147.9	149.528	121.379	127.652	125.065	152.529	Os02g0682200	NC_008395.2	28762840	28770807	+	1133	-	supported by AK069103
4346605	264.311	138.894	191.658	66.6365	123.286	139.397	125.46	171.014	120.077	Os09g0279500	NC_008402.2	6436805	6438900	-	1028	-	supported by AK067492
4343869	190.721	121.038	163.569	138.123	146.819	166.772	142.334	131.73	138.17	Os07g0608500	NC_008400.2	25679764	25681867	-	924	-	supported by AK066905
4329873	130.639	138.007	124.848	196.11	142.643	143.907	175.993	136.594	149.886	Os02g0597900	NC_008395.2	24099515	24101887	-	670	protein_coding	supported by CI498175 and CI717478
4336498	0.12253	0.384594	0.841311	143.11	742.497	10.9093	68.9595	322.722	48.6125	Os04g0532500	NC_008397.2	27019568	27021134	-	955	-	supported by AK069907
4331033	198.128	241.636	187.142	65.4569	144.241	82.9399	198.23	110.971	108.601	Os02g0799700	NC_008395.2	34945002	34945894	-	893	-	supported by AK065260
4332570	152.482	135.733	148.733	130.251	114.068	82.7661	197.841	192.979	179.401	Os03g0300600	NC_008396.2	10622357	10623932	-	1102	-	supported by AK066250
4352641	171.628	176.039	138.18	101.317	113.258	112.627	151.902	202.926	166.223	Os12g0581700	NC_008405.2	24341484	24345484	+	1787	-	supported by AK111563
4327292	196.264	129.167	245.166	108.742	241.518	215.401	74.4866	67.4832	55.6016	Os01g0314800	NC_008394.4	12006382	12007048	-	536	-	supported by AF323612
4329819	206.171	221.72	89.9809	108.086	187.828	115.666	157.558	138.068	107.823	Os02g0588700	NC_008395.2	23554424	23555431	-	1008	-	supported by AK100801
4346768	443.595	117.405	415.753	57.0357	59.0722	104.781	77.6781	20.256	36.0225	Os09g0334500	NC_008402.2	10694548	10696797	+	1712	-	supported by AK065265
4349523	178.488	121.041	167.594	95.8771	141.279	150.867	140.476	188.625	146.969	Os10g0580800	NC_008403.2	23645435	23647474	+	1125	-	supported by AK104823
4328225	154.104	166.436	185.219	164.4	132.503	161.977	132.377	112.771	119.41	Os02g0135500	NC_008395.2	1872695	1874820	+	1953	-	supported by AK065605
4342695	122.672	168.956	112.387	170.571	97.328	135.039	195.372	161.738	164.911	Os07g0207400	NC_008400.2	5819699	5821375	+	869	protein_coding	supported by AK063732
4342001	303.634	144.689	224.688	58.7293	136.602	118.903	97.3466	153.602	90.6937	Os06g0705100	NC_008399.2	30666100	30667618	+	1155	-	supported by AK119552
4326469	178.603	153.842	152.572	129.656	114.388	148.3	159.515	142.864	149.119	Os01g0348700	NC_008394.4	14038958	14040779	+	684	-	supported by AK120842
4331610	116.651	149.98	140.106	141.75	110.158	135.198	202.122	152.269	180.451	Os03g0146300	NC_008396.2	2550130	2551123	+	641	-	supported by AK121395
4337833	176.489	114.888	154.993	169.112	230.927	207.89	109.15	78.8541	85.5743	Os05g0151300	NC_008398.2	2949020	2950744	-	1031	-	supported by CI415066 and CI643057
4337853	172.636	143.197	145.986	141.56	155.407	147.162	137.139	148.227	135.962	Os05g0155500	NC_008398.2	3229128	3234071	-	2613	-	supported by AB024311
4347129	120.083	116.139	300.448	126.713	83.481	104.119	107.168	191.328	177.316	Os09g0432300	NC_008402.2	16522011	16522735	-	725	protein_coding	supported by CI498466 and CI717775
4342360	107.223	96.9012	109.913	164.161	226.547	193.321	138.663	172.813	116.774	Os07g0137600	NC_008400.2	2017644	2019937	+	705	-	supported by AK120248
4324194	40.0604	53.0129	47.9188	147.171	217.435	207.679	153.358	266.93	192.725	Os01g0580500	NC_008394.4	24146341	24147812	+	1183	-	supported by AK102472
4337975	206.183	204.188	236.301	121.395	132.6	209.517	103.174	45.1437	67.1637	Os05g0179300	NC_008398.2	4715783	4717769	-	1895	-	supported by AK100028
4344071	150.42	152.983	208.972	228.774	156.174	192.047	79.232	59.0036	96.9966	Os07g0641700	NC_008400.2	27366077	27368022	+	578	-	supported by AF009413
4352336	147.674	152.424	158.369	196.463	186.744	183.174	103.922	77.8537	117.833	Os12g0514100	NC_008405.2	20048137	20051185	-	500	-	supported by AK121189
novel.2697	129.901	137.135	124.392	170.84	226.932	133.204	116.368	163.794	121.594	-	NC_008394.4	31776799	31779674	-	999	-	PF01058:NADH ubiquinone oxidoreductase, 20 Kd subunit
4329913	138.076	178.046	134.233	121.179	139.648	146.949	152.108	161.327	152.034	Os02g0604100	NC_008395.2	24522612	24524994	+	689	-	supported by AK121756
9266169	14.5919	5.7251	24.9406	57.2348	45.279	445.854	687.448	11.0147	30.5452	Os11g0645300	NC_008404.2	27460412	27461245	+	834	-	supported by AK120284
4332790	79.5862	68.7661	69.6832	177.041	423.974	82.6668	107.79	215.93	97.0695	Os03g0340700	NC_008396.2	12741637	12743558	+	1832	-	supported by AK100470
4337765	92.5428	111.726	131.679	185.569	298.289	110.592	125.032	147.498	119.179	Os05g0141700	NC_008398.2	2378696	2379976	+	1181	-	supported by AK065644
4336202	141.969	222.592	172.772	135.962	114.789	135.543	155.182	121.458	121.755	Os04g0483500	NC_008397.2	24574195	24577498	-	1299	-	supported by AK060512
4325555	275.735	126.663	212.59	67.1719	122.74	152.395	110.545	153.987	99.9642	Os01g0749200	NC_008394.4	33122903	33125258	+	1041	-	supported by AK104146
4343886	118.048	161.282	149.476	165.78	243.614	246.879	120.122	58.2051	57.8226	Os07g0613500	NC_008400.2	25915223	25920118	+	1815	-	supported by AK071281
4352634	111.174	123.302	106.054	136.259	167.14	134.325	180.755	188.592	173.517	Os12g0580400	NC_008405.2	24241339	24243301	+	1963	-	supported by AK099986
4327029	87.762	191.884	115.94	130.554	144.246	113.898	199.348	168.268	168.596	Os01g0762900	NC_008394.4	33844116	33844895	-	780	-	supported by CI433914 and CI658547
4344075	197.926	223.764	158.137	114.487	115.78	115.298	131.796	125.303	136.904	Os07g0642300	NC_008400.2	27391203	27393439	+	888	-	supported by CI370335 and CI608842
4327220	160.095	182.094	175.908	115.192	135.463	123.986	115.919	172.243	138.095	Os01g0249300	NC_008394.4	8211460	8214071	-	948	-	supported by AK061748
4334237	204.437	139.009	152.043	158.7	172.239	147.973	115.232	129.04	99.7694	Os03g0767800	NC_008396.2	32641336	32643955	+	1115	-	supported by AK066036
4337476	201.903	101.73	136.198	142.704	143.694	172.83	138.105	141.941	139.13	Os04g0687100	NC_008397.2	35520613	35523975	-	936	-	supported by AK073929
4327713	110.529	83.6907	108.425	121.244	320.471	120.829	99.6866	249.828	102.111	Os01g0254900	NC_008394.4	8474484	8478432	-	1389	-	supported by AK068204
4351129	0	0.19983	0.291422	82.6046	762.717	0.309182	19.2728	436.698	13.4319	Os11g0683700	NC_008404.2	29498959	29501117	-	1838	-	supported by AK072863
4340402	0	0.119663	0.271463	38.0884	615.722	0.370293	33.7944	604.321	22.2609	Os06g0198900	NC_008399.2	5017089	5019390	+	2302	-	supported by AK071363
4327738	291.029	168.17	202.373	102.542	193.748	125.352	55.066	118.289	56.7403	Os01g0919900	NC_008394.4	41902665	41906655	-	1626	-	supported by AK103568
4351696	199.838	186.879	148.656	61.3628	150.783	92.7656	136.796	210.266	125.8	Os12g0189700	NC_008405.2	4521657	4522337	+	681	protein_coding	ab initio prediction with EST support
4339826	0	0	0.159986	413.465	445.682	80.7943	151.693	101.247	118.981	Os05g0597700	NC_008398.2	29866742	29867299	-	558	-	supported by AK121194
4334231	524.895	159.289	148.467	22.0615	31.0563	36.663	232.712	114.828	41.4232	Os03g0766800	NC_008396.2	32608738	32609295	+	558	-	supported by AK120228
4347507	178.283	134.153	156.721	147.337	169.528	145.396	118.763	130.08	130.544	Os09g0505600	NC_008402.2	20216000	20219439	+	1039	-	supported by AK103136
4336525	293.52	177.023	212.29	50.0144	120.753	102.853	94.2201	162.834	94.9194	Os04g0538100	NC_008397.2	27316461	27318292	-	1373	protein_coding	supported by AK058778
novel.22282	0.160626	0.283595	0.245086	816.716	13.3585	221.928	97.6534	0.827522	156.212	-	NC_008401.2	14450600	14454741	+	2914	-	PF00082:Subtilase family|PF02225:PA domain
4332443	230.455	108.383	199.865	111.327	160.012	163.331	124.104	100.129	109.708	Os03g0281000	NC_008396.2	9655847	9658998	+	2617	-	supported by AK100495
4350406	141.093	208.394	147.502	115.794	112.826	128.622	153.024	147.198	152.799	Os11g0433900	NC_008404.2	15867872	15869307	+	486	-	supported by AK059679
novel.12407	0	0.308422	0.556882	354.825	2.54429	506.422	190.028	0.1653	251.889	-	NC_008397.2	20569554	20572225	+	2084	-	PF06916:Protein of unknown function (DUF1279)
4342159	158.57	107.278	144.922	144.958	168.092	161.543	134.56	137.865	147.953	Os06g0731800	NC_008399.2	32085437	32088394	-	1301	-	supported by AK069288
4345387	164.021	159.643	166.979	90.7795	150.14	103.983	162.409	158.973	146.382	Os08g0366000	NC_008401.2	17052716	17058568	-	3535	-	supported by AK073703
4328507	216.288	142.714	176.678	81.7732	132.198	120.341	149.405	159.709	123.558	Os02g0180200	NC_008395.2	4460339	4463568	+	765	-	supported by AK103796
4330781	261.158	190.946	499.608	125.19	73.0868	32.853	87.5893	11.6577	19.888	Os02g0757100	NC_008395.2	32738324	32739505	+	1182	-	supported by AK070419
4339509	126.13	151.947	116.054	127.306	140.018	120.759	179.526	176.107	163.709	Os05g0548100	NC_008398.2	27278596	27279635	+	1040	-	supported by AK060333
4348864	111.679	95.3859	153.032	207.998	58.6069	176.466	174.012	88.4196	235.086	Os10g0469900	NC_008403.2	17831670	17836165	+	2061	-	supported by AK105737
4345167	148.015	118.707	130.762	152.568	207.259	147.168	121.428	153.609	120.376	Os08g0282400	NC_008401.2	11101731	11107229	+	1291	-	supported by AK100935
4330816	164.562	163.973	128.863	110.952	151.713	101.301	172.89	173.74	129.615	Os02g0762400	NC_008395.2	32998172	32999809	+	1265	-	supported by AK103084
4327461	115.07	88.4521	115.174	187.703	230.396	158.09	136.739	136.359	128.982	Os01g0836800	NC_008394.4	37627302	37629045	-	1744	-	supported by AK066629
4340005	191.521	144.053	111.804	134.983	156.772	132.833	140.982	147.982	135.219	Os06g0130800	NC_008399.2	1641666	1642800	-	1046	-	supported by AK069863
4334142	191.001	182.504	170.136	83.8381	97.449	75.9624	143.443	199.217	152.003	Os03g0753500	NC_008396.2	31840824	31842929	-	1773	-	supported by AK070136
4328484	157.477	169.392	155.218	116.484	136.184	139.743	138.804	138.516	142.996	Os02g0177500	NC_008395.2	4270617	4274196	-	509	-	supported by AK062715
4324987	115.525	106.053	129.265	206.603	211.696	167.909	138.784	103.37	115.273	Os01g0908400	NC_008394.4	41305011	41306679	-	471	-	supported by AK062957
9269432	0.404201	0.634347	2.15857	176.165	618.478	31.898	128.445	261.587	73.0465	Os06g0318900	NC_008399.2	12434482	12435060	+	579	-	supported by CI357485 and CI598475
4334194	112.855	180.019	158.766	179.251	107.249	153.925	153.255	136.839	109.866	Os03g0761500	NC_008396.2	32338725	32341536	-	2812	-	supported by AK103255
4347928	0.856633	0.537755	0.130706	534.095	370.174	104.42	83.9575	98.5205	98.79	Os09g0572800	NC_008402.2	23740641	23741323	+	683	-	supported by AK120781
4336909	144.091	161.111	133.165	52.404	94.6413	78.941	288.076	142.504	196.544	Os04g0605100	NC_008397.2	30943696	30945038	+	1141	-	supported by AK072938
4348852	146.358	142.032	137.819	127.766	142.999	127.333	165.752	149.751	150.36	Os10g0467600	NC_008403.2	17715405	17718466	+	993	-	supported by U34598
4331298	45.1035	252.984	34.2343	54.841	342.194	4.0977	82.3636	448.249	26.016	Os03g0102500	NC_008396.2	157537	158553	-	1017	-	supported by AK070972
4347180	172.37	120.408	113.395	128.832	124.531	140.984	112.56	235.073	137.396	Os09g0442300	NC_008402.2	17092853	17097289	+	1484	-	supported by AK066748
4329226	329.814	177.214	240.349	83.4133	154.194	118.344	75.1765	60.6983	45.784	Os02g0437200	NC_008395.2	14728421	14730260	-	1014	-	supported by AY900120
9270560	218.787	164.335	143.55	88.0504	67.692	131.407	191.796	134.251	144.221	Os04g0385900	NC_008397.2	18969756	18970630	+	875	-	supported by CI410970 and CI639776
4329582	109.73	93.6138	186.676	138.846	44.5904	179.831	194.346	76.1966	260.064	Os02g0538700	NC_008395.2	20812441	20813516	-	1076	-	supported by AK109402
4332508	97.522	55.2635	164.185	244.681	23.4304	142.718	153.333	43.8408	356.314	Os03g0291800	NC_008396.2	10199213	10203750	+	2263	-	supported by AK070365
4351525	167.839	127.115	118.478	89.8169	136.515	96.9259	143.273	225.678	175.634	Os12g0152700	NC_008405.2	2594613	2599106	-	1241	-	supported by AK099473
novel.9081	129.591	160.817	211.487	157.042	87.7418	117.604	142.96	99.4156	174.09	-	NC_008396.2	10170942	10175116	-	2317	-	PF13537:Glutamine amidotransferase domain|PF00733:Asparagine synthase
4337734	247.591	151.724	222.015	89.4088	122.308	116.028	107.817	109.137	113.642	Os05g0135800	NC_008398.2	2074189	2078467	+	1493	-	supported by AK066258
4349408	158.802	157.594	141.185	113.53	131.058	109.685	203.859	137.843	125.36	Os10g0564200	NC_008403.2	22739643	22741059	+	1417	-	supported by AK072487
novel.15012	162.169	93.5683	166.173	210.952	129.851	184.921	102.907	104.063	124.284	-	NC_008398.2	13164992	13165727	-	736	-	-
4329810	139.174	212.67	147.67	117.949	83.9899	122.133	145.787	139.627	168.394	Os02g0586500	NC_008395.2	23460279	23463598	-	639	-	supported by AK059067
4331035	150.299	139.801	148.902	134.83	170.768	139.204	123.169	144.829	125.448	Os02g0800100	NC_008395.2	34962699	34965017	-	777	-	supported by AK069830
9268059	106.573	110.581	119.51	195.627	77.4555	208.622	176.191	96.9869	184.765	Os10g0522601	NC_008403.2	20721045	20722904	+	1860	-	supported by CI071254 and CI310025
4339145	157.024	160.393	165.005	127.122	109.876	127.826	139.487	133.425	152.847	Os05g0486700	NC_008398.2	23987118	23990292	-	778	-	supported by AK059430
9272123	134.652	132.616	107.723	131.309	145.831	128.143	185.67	136.475	170.497	Os06g0698674	NC_008399.2	30111954	30115551	-	2037	-	supported by CI554949 and CI771127
4344422	35.119	72.7462	39.3245	365.58	50.8637	380.035	146.999	33.9992	147.914	Os08g0101800	NC_008401.2	101232	106380	+	2479	-	supported by AK120555
4347789	103.364	164.295	134.759	146.053	179.976	124.141	122.202	166.911	128.919	Os09g0551600	NC_008402.2	22688515	22690577	+	840	-	supported by AK066658
4352844	23.2643	54.4936	54.9674	38.1443	22.2576	75.3205	237.233	264.412	500.4	Os12g0626200	NC_008405.2	26994671	26995344	+	674	-	supported by AK107886
4347644	259.161	232.424	202.58	159.368	198.96	141.234	21.0137	31.9275	22.3827	Os09g0527900	NC_008402.2	21478060	21481626	-	1248	-	supported by AK122172
4338358	304.506	149.199	204.908	82.6018	235.209	100.886	49.7248	88.5558	53.2186	Os05g0304600	NC_008398.2	13712590	13718283	+	3007	-	supported by AK064795
4337406	189.28	112.392	150.794	142.925	185.952	153.553	101.742	119.973	109.988	Os04g0677500	NC_008397.2	35005323	35008937	-	2165	-	supported by AK100393
4342438	323.967	132.072	174.812	37.4944	101.539	106.663	106.039	199.191	83.3951	Os07g0158300	NC_008400.2	3154790	3156755	-	1387	-	supported by AK067376
4331645	179.663	116.606	150.433	142.726	140.072	157.291	117.312	132.297	128.25	Os03g0151800	NC_008396.2	2830631	2835017	-	2912	-	supported by AK121641
4332040	139.078	108.752	131.351	178.594	214.245	133.797	109.702	126.768	121.493	Os03g0212700	NC_008396.2	5897492	5902147	+	2164	-	supported by AK120113
4333773	104.086	89.6234	108.837	164.249	167.907	127.156	153.36	170.657	176.972	Os03g0690000	NC_008396.2	28312506	28314864	+	543	-	supported by AK062756
4331150	162.815	106.197	119.321	116.725	172.854	142.949	146.399	162.018	132.475	Os02g0817700	NC_008395.2	35967740	35972057	-	2044	-	supported by AK069768
4325317	106.965	94.6455	105.65	212.6	158.261	161.202	149.429	121.769	150.927	Os01g0612200	NC_008394.4	25912225	25916786	+	943	-	supported by AK071340
4324442	102.793	96.5275	96.3696	208.699	238.511	132.921	117.786	127.956	139.265	Os01g0276100	NC_008394.4	9664365	9669067	+	1522	-	supported by AK059596
4326775	145.322	132.039	108.872	92.2583	131.853	78.6803	263.443	127.466	179.023	Os01g0190300	NC_008394.4	4815831	4817958	+	1790	-	supported by AK100314
4341871	367.987	138.207	283.245	50.7162	73.9268	84.4999	165.356	58.5167	36.0307	Os06g0683400	NC_008399.2	29360814	29361490	+	677	-	supported by AK112082
4344219	0	0.233643	0.170367	9.26933	564.436	0.240999	29.1324	641.053	13.5774	Os07g0667100	NC_008400.2	28839038	28841737	-	1572	protein_coding	ab initio prediction with EST support
4327303	143.127	159.191	83.862	50.2154	107.592	61.9242	234.798	245.579	169.349	Os01g0191900	NC_008394.4	4916960	4918224	-	1089	-	supported by AK109125
4327740	200.101	154.695	153.384	72.7745	133.413	89.6647	125.169	193.04	133.01	Os01g0920100	NC_008394.4	41923656	41926004	+	1107	-	supported by AK069808
4329594	88.4361	106.914	91.8779	211.739	216.335	129.193	136.636	129.292	144.44	Os02g0541700	NC_008395.2	20982801	20985584	-	651	-	supported by AK120450
4344612	251.044	123.978	168.614	126.182	201.332	148.34	68.366	92.6603	71.9015	Os08g0135900	NC_008401.2	2028735	2032053	+	1699	-	supported by AK072535
4336352	111.531	80.0252	99.5015	261.844	150.654	162.787	156.296	76.353	151.464	Os04g0508100	NC_008397.2	25783973	25787293	+	576	-	supported by AK121759
4338338	78.8799	211.395	137.141	187.548	99.0645	154.205	145.828	103.474	132.057	Os05g0298900	NC_008398.2	13344756	13345473	+	718	-	supported by AK105356
4339271	140.765	146.447	132.845	158.817	150.152	138.139	131.787	114.357	136.182	Os05g0509200	NC_008398.2	25275767	25279094	+	1217	-	supported by AK061566
4328391	112.877	84.2929	107.213	199.665	201.679	160.798	144.108	103.936	134.096	Os02g0162000	NC_008395.2	3344785	3347322	-	622	-	supported by AK063787
4334350	193.926	213.209	128.315	87.6354	97.2346	113.812	96.4744	193.541	123.743	Os03g0786400	NC_008396.2	33496391	33497595	-	1205	-	supported by AK067369
4323913	0	0.221792	0.215634	41.1638	381.1	3.20284	135.082	613.805	70.4424	Os01g0306200	NC_008394.4	11414589	11415416	-	828	-	supported by AK071422
4337598	131.231	159.808	142.429	122.527	87.6188	116.559	137.973	173.115	171.291	Os05g0112000	NC_008398.2	617592	621342	-	2766	-	supported by AK107650
4343906	207.296	217.741	278.111	59.8524	101.968	48.5006	76.0356	147.393	103.903	Os07g0616200	NC_008400.2	26053181	26058757	-	2359	-	supported by AK067275
4349601	93.2712	117.156	115.728	220.79	212.771	237.266	121.997	57.8333	63.8968	Os11g0115100	NC_008404.2	683780	684554	+	685	-	supported by AK119692
4346316	146.236	163.475	118.686	118.5	142.032	118.254	160.754	141.246	131.106	Os08g0559400	NC_008401.2	28087801	28090346	-	865	-	supported by AB067654
4338290	0.0369252	0.3477	0.281705	55.6265	646.499	0.32876	30.4156	488.411	17.8156	Os05g0280700	NC_008398.2	11799758	11802926	-	3169	-	supported by AK121335
4338955	167.093	182.647	121.975	105.479	159.466	113.293	142.833	129.282	116.971	Os05g0449500	NC_008398.2	22106721	22109531	+	2304	-	supported by AK101514
4352546	133.577	158.907	156.74	90.7223	85.0548	97.1621	134.726	233.204	142.273	Os12g0566000	NC_008405.2	23452534	23457011	+	2784	-	supported by AK070617
4342626	134.925	98.7955	134.525	160.067	168.464	196.455	135.691	66.2015	137.181	Os07g0192000	NC_008400.2	5001560	5003297	+	1738	-	supported by AK065505
4339460	157.886	160.352	135.36	101.997	130.973	111.675	145.94	152.739	135.281	Os05g0539700	NC_008398.2	26870361	26873705	-	1569	-	supported by AK105671
4338861	118.648	25.1005	188.464	198.127	76.4161	349.481	72.3335	64.4876	138.14	Os05g0427400	NC_008398.2	20960453	20962603	-	2151	protein_coding	ab initio prediction with EST support
4337462	114.46	119.194	134.38	139.455	69.7202	166.131	180.332	106.817	198.31	Os04g0685400	NC_008397.2	35410868	35412286	-	1419	-	supported by AK103610
4334716	126.55	108.459	122.1	96.8096	92.5488	113.84	201.312	167.24	199.655	Os03g0838100	NC_008396.2	36070359	36073537	-	3179	-	supported by AK119894
4347277	64.2945	137.026	100.456	130.125	99.7644	123.022	175.064	159.75	237.572	Os09g0459500	NC_008402.2	18012985	18013439	-	455	protein_coding	supported by AB118006
4332115	256.359	148.327	296.228	90.9433	50.4228	128.284	94.6817	60.5318	100.806	Os03g0225100	NC_008396.2	6572489	6573814	-	1326	-	supported by AK070170
4324962	112.519	67.3848	126.108	143.864	218.979	155.29	125.459	128.901	147.787	Os01g0894300	NC_008394.4	40640999	40643567	-	1379	-	supported by AK060500
4330786	128.45	37.925	220.428	261.735	313.138	219.355	17.0212	5.64991	22.3572	Os02g0758000	NC_008395.2	32807721	32809268	+	1443	-	supported by AK064389
4340120	0.33529	0.13155	0.51159	112.058	403.536	164.322	197.673	202.348	143.732	Os06g0147100	NC_008399.2	2456430	2457127	-	698	-	supported by AK119696
4333313	159.503	126.651	145.226	164.09	130.636	133.136	114.925	124.378	124.693	Os03g0578200	NC_008396.2	21925195	21930911	-	493	-	supported by AK120432
4342341	126.911	254.877	245.901	87.4442	141.318	57.1996	132.128	86.0117	91.4359	Os07g0133500	NC_008400.2	1802796	1804711	-	1833	-	supported by AK106244
4337334	0.234501	0.184011	0.357805	274.558	572.24	34.1649	111.582	156.019	73.5221	Os04g0668300	NC_008397.2	34503012	34503510	-	499	-	supported by AK120932
4331110	118.619	106.994	104.559	135.223	147.815	131.041	130.11	183.745	163.621	Os02g0813300	NC_008395.2	35720746	35722843	+	1168	-	supported by AK060823
4337526	220.684	111.024	181.713	87.1401	121.129	150.172	107.653	150.922	91.1276	Os05g0101400	NC_008398.2	75427	77830	-	789	-	supported by AK067481
4343909	155.323	138.657	136.671	144.569	93.3526	129.391	156.524	127.416	139.506	Os07g0616600	NC_008400.2	26073589	26075841	-	1341	-	supported by AK102735
4327247	170.458	136.291	129.109	121.99	126.74	125.082	129.511	149.354	130.551	Os01g0922800	NC_008394.4	42139221	42159209	+	1051	-	supported by AK066160
4341930	286.816	141.291	224.372	78.9552	161.696	131.9	55.7039	79.2273	59.1148	Os06g0694800	NC_008399.2	29879281	29880543	-	787	-	supported by AK070249
4350190	99.0026	111.061	91.9446	66.5038	138.804	92.3405	220.697	206.369	191.308	Os11g0246200	NC_008404.2	7879837	7881473	-	1637	-	supported by CI552841 and CI769154
4331815	196.338	135.203	172.627	60.4424	122.683	125.841	110.829	179.694	114.338	Os03g0178200	NC_008396.2	4107989	4109467	+	1071	-	supported by AK106024
4339239	131.054	148.296	131.311	115.082	93.0856	112.858	178.276	152.454	154.009	Os05g0501700	NC_008398.2	24743385	24746430	+	1117	-	supported by AK060312
4333259	361.656	110.866	227.99	50.6357	110.481	106.85	65.345	114.61	65.4942	Os03g0563300	NC_008396.2	21007827	21010127	-	2107	-	supported by AK070720
4332572	126.801	91.1819	187.61	170.78	55.0384	119.039	173.353	94.4234	195.443	Os03g0300900	NC_008396.2	10634651	10636659	+	2009	-	supported by AK119594
4340377	200.874	87.209	69.9324	49.1682	43.4464	108.986	390.344	92.4757	168.614	Os06g0192800	NC_008399.2	4677839	4679112	+	1274	protein_coding	supported by AK070038
4329066	143.623	138.942	114.53	143.218	144.805	113.644	122.235	153.368	136.214	Os02g0293400	NC_008395.2	11186093	11190165	-	1746	-	supported by AK072985
9266050	135.89	123.416	104.311	139.873	158.063	148.01	150.114	114.005	135.727	Os03g0857750	NC_008396.2	37044330	37044608	-	279	protein_coding	ab initio prediction with EST support
9270715	111.024	87.3413	128.101	171.119	86.7874	154.222	154.269	130.6	185.399	Os03g0157900	NC_008396.2	3089061	3090720	+	1660	protein_coding	supported by AK120725
4329715	184.817	143.484	161.769	76.3435	139.306	103.824	102.124	176.353	120.142	Os02g0567100	NC_008395.2	22421346	22424420	-	894	-	supported by AK066393
novel.18145	112.948	132.078	112.156	189.645	147.995	140.032	137.354	107.521	128.149	-	NC_008399.2	21250814	21258392	+	1697	-	PF00076:RNA recognition motif. (a.k.a. RRM, RBD, or RNP domain)
4333418	140.055	231.814	204.216	170.416	126.979	146.363	72.2504	51.0184	64.213	Os03g0607200	NC_008396.2	23577117	23577958	-	772	-	supported by AK070268
4344058	120.441	107.275	115.836	175.351	182.316	133.291	125.66	122.951	123.787	Os07g0640100	NC_008400.2	27297727	27300015	+	820	-	supported by AK070897
4338417	159.303	103.708	125.964	155.382	148.855	163.576	103.661	128.454	117.775	Os05g0323900	NC_008398.2	15024564	15029212	+	927	-	supported by AK070528
4329845	0.566511	1.38301	1.92087	99.9157	530.793	16.3034	51.4804	470.185	33.5444	Os02g0593600	NC_008395.2	23836691	23839313	+	1859	-	supported by AK069976
4352048	164.953	128.37	138.7	130.334	97.051	120.297	154.222	138.143	133.197	Os12g0406200	NC_008405.2	12418634	12422432	-	1118	-	supported by AK071037
4352340	116.763	143.894	120.672	116.915	103.291	113.676	150.065	190.635	147.856	Os12g0514600	NC_008405.2	20073278	20077583	-	924	-	supported by AK073732
4327384	100.919	82.8153	107.106	184.817	222.914	166.653	127.703	103.428	106.123	Os01g0839500	NC_008394.4	37769700	37770535	-	836	-	supported by CI358896 and CI600246
4346935	77.6065	153.385	103.982	91.5539	101.449	146.731	241.849	92.1008	193.658	Os09g0381600	NC_008402.2	13518394	13519535	+	965	-	supported by AK107716
4324438	158.056	161.23	188.21	145.37	116.086	106.521	101.9	122.74	101.714	Os01g0275600	NC_008394.4	9630312	9637837	-	3048	-	supported by AK064813
4332586	102.668	195.427	158.807	127.212	119.629	112.043	147.466	126.355	110.731	Os03g0303100	NC_008396.2	10742996	10744569	+	1574	-	supported by AK071041
4327481	130.393	114.915	150.721	128.689	121.387	99.0437	122.937	173.555	156.355	Os01g0815400	NC_008394.4	36430331	36432031	-	831	-	supported by AK121388
4347164	46.9852	21.9031	185.896	119.644	108.795	182.189	212.988	125.259	191.706	Os09g0439200	NC_008402.2	16927233	16928979	-	1178	-	supported by AK108738
4326152	111.011	140.216	115.646	140.192	136.32	129.13	131.378	149.07	140.239	Os01g0106800	NC_008394.4	370831	373412	+	721	-	supported by AK059300
4334841	108.161	158.951	90.5007	203.205	99.3184	188.655	121.722	108.365	114.044	Os03g0856700	NC_008396.2	37001546	37003144	+	1599	-	supported by U50333
4336231	110.876	142.968	125.666	134.446	215.453	119.179	95.1888	159.96	88.9291	Os04g0488700	NC_008397.2	24814867	24816961	-	1982	-	supported by AK067266
4324765	74.0294	123.976	68.7925	61.5276	95.2124	56.5213	189.133	341.468	181.458	Os01g0873200	NC_008394.4	39622180	39624158	+	1979	-	supported by AK109463
4333615	147.078	155.844	143.329	110.805	109.939	115.465	174.227	115.219	118.99	Os03g0656500	NC_008396.2	26374129	26376483	+	2355	-	supported by AK121052
4349379	96.9754	128.55	174.543	153.337	90.081	165.366	143.97	62.4297	173.766	Os10g0560700	NC_008403.2	22554912	22555781	-	870	protein_coding	ab initio prediction with EST support
4343758	129.727	111.125	135.82	84.2787	200.391	111.9	187.394	127.595	100.369	Os07g0587500	NC_008400.2	24571991	24573658	+	1565	-	supported by CI312713 and CI564235
4338918	113.418	85.2925	92.8181	56.2761	111.346	112.126	257.52	131.747	228.032	Os05g0439400	NC_008398.2	21531981	21533541	+	1561	-	supported by AK121082
4347050	183.816	98.9903	141.034	124.533	98.2311	129.8	122.963	138.611	150.007	Os09g0413600	NC_008402.2	15348172	15352779	-	4022	-	supported by AK065194
4331289	135.589	134.035	129.476	128.856	139.84	148.623	114.993	128.475	126.812	Os03g0101600	NC_008396.2	101338	103391	-	1279	-	supported by AK069374
4328116	45.572	51.1521	80.0485	317.064	207.255	148.981	120.198	72.2656	143.699	Os02g0120800	NC_008395.2	1080560	1084282	-	1384	-	supported by AK100842
4328768	71.6049	97.1967	113.127	92.9577	81.0291	105.647	175.662	243.412	204.393	Os02g0224100	NC_008395.2	6985599	6988791	+	1845	-	supported by AK067205
4341418	182.929	152.862	156.659	90.7143	200.401	119.12	100.198	70.8349	110.358	Os06g0591600	NC_008399.2	24118330	24120260	-	877	-	supported by AK073898
4335799	255.077	191.189	214.254	110.36	183.861	151.687	20.633	31.5111	24.7039	Os04g0414700	NC_008397.2	20518363	20519318	+	645	-	supported by AK058848
novel.9749	120.904	132.716	132.853	127.515	94.8653	126.001	159.757	140.289	147.38	-	NC_008396.2	18350839	18364932	+	1565	-	PF01090:Ribosomal protein S19e
4343348	249.683	119.343	108.465	139.866	139.014	170.854	118.07	47.8452	88.9217	Os07g0509800	NC_008400.2	20070447	20073346	-	1428	protein_coding	ab initio prediction with EST support
4342032	113.931	33.0282	219.454	244.292	101.478	204.408	50.801	19.8229	193.876	Os06g0710700	NC_008399.2	30928763	30930355	-	1593	-	supported by CI426739 and CI652995
novel.20846	139.076	124.185	118.451	134.968	200.214	123.34	121.316	115.181	102.994	-	NC_008400.2	25644908	25645883	-	976	-	PF14580:Leucine-rich repeat
4345899	111.638	89.2248	208.843	120.498	158.781	142.787	131.215	112.219	103.375	Os08g0490000	NC_008401.2	24310417	24316657	+	1980	-	supported by AK100183
4332475	240.869	85.7167	233.883	92.5173	119.597	152.214	114.153	51.5147	87.1284	Os03g0285800	NC_008396.2	9898386	9901047	-	1489	-	supported by AK067339
4339522	63.001	99.183	63.9597	62.896	243.479	149.942	196.453	212.99	85.2436	Os05g0549800	NC_008398.2	27384566	27385750	+	1185	protein_coding	ab initio prediction with EST support
4343534	127.316	127.837	108.571	125.751	189.843	124.874	121.416	139.355	110.899	Os07g0548800	NC_008400.2	22443407	22446694	+	1545	-	supported by AK120534
4347953	0	0.0425495	0.455049	57.1226	584.236	0.175556	44.9371	459.633	29.0334	Os10g0104800	NC_008403.2	351505	354722	-	2158	-	supported by AK100339
4342030	280.457	170.17	125.453	64.8233	133.541	81.4029	162.813	65.3488	89.4233	Os06g0710300	NC_008399.2	30913071	30914731	-	1288	-	supported by AK121344
4331442	268.162	105.352	202.677	48.6802	98.9646	117.332	108.595	140.385	80.3657	Os03g0122200	NC_008396.2	1210594	1212785	-	984	-	supported by AK065033
4329626	133.787	89.1972	148.836	138.627	140.202	145.724	131.059	102.122	140.207	Os02g0550600	NC_008395.2	21575760	21579593	-	2449	-	supported by AK102741
4340373	115.73	113.684	147.152	58.1604	61.3935	74.2436	106.888	299.227	192.465	Os06g0192100	NC_008399.2	4646955	4648392	+	1365	protein_coding	ab initio prediction with EST support
4326612	142.009	104.781	116.02	120.401	147.966	128.38	83.8968	217.524	107.934	Os01g0618100	NC_008394.4	26236493	26238921	-	1325	-	supported by AK100460
4337540	148.415	89.9368	124.222	113.091	139.754	134.986	127.843	153.217	136.865	Os05g0103300	NC_008398.2	167812	169170	+	682	-	supported by AK071540
4350614	130.132	114.464	179.893	153.571	128.82	168.655	99.2856	98.936	93.3251	Os11g0525200	NC_008404.2	20876366	20880676	+	2052	-	supported by AK121491
4327172	115.407	173.02	297.791	24.5269	159.039	117.012	63.6532	159.515	55.1473	Os01g0660200	NC_008394.4	28641330	28642565	+	1236	-	supported by AK100973
4333774	172.291	225.053	141.626	69.1892	120.91	105.94	111.809	107.767	110.455	Os03g0690500	NC_008396.2	28341445	28342566	-	1122	protein_coding	ab initio prediction with EST support
9271970	75.4184	145.893	74.6466	133.058	117.931	101.007	195.407	156.181	162.511	Os09g0513900	NC_008402.2	20660566	20661314	+	647	protein_coding	supported by AK107699
4339710	97.7542	91.68	88.9969	121.954	326.038	98.0257	67.1494	194.452	75.1852	Os05g0579000	NC_008398.2	28901030	28905909	-	1944	-	supported by AK068594
9272428	259.841	101.535	181.574	57.9185	118.999	114.468	100.785	138.207	87.2657	Os02g0652600	NC_008395.2	27204360	27207274	-	1002	-	supported by AK068164
4346851	158	123.538	148.212	134.785	130.47	138.485	113.455	99.2037	114.355	Os09g0361400	NC_008402.2	12410324	12413732	+	1242	-	supported by AK060652
4347942	99.6725	151.814	157.374	134.304	110.626	112.532	90.3959	174.5	128.645	Os10g0101200	NC_008403.2	89170	95484	-	1653	-	supported by AK072954
novel.23929	149.943	160.748	145.464	113.906	129.1	98.3208	67.9477	167.52	125.694	-	NC_008402.2	12731525	12732761	+	1155	-	PF04570:zinc-finger of the FCS-type, C2-C2
4335467	0.346201	0.135831	0.13206	515.841	359.276	67.3917	76.8653	67.9459	70.5675	Os04g0317800	NC_008397.2	14608999	14609674	-	676	-	supported by AK111098
4329192	255.137	107.169	180.231	96.3961	149.718	136.121	92.5879	67.9863	72.2592	Os02g0327000	NC_008395.2	13202780	13205178	+	1059	-	supported by AK073631
4340024	122.192	199.158	153.103	121.638	90.6864	113.119	135.464	105.253	116.903	Os06g0133600	NC_008399.2	1788917	1790295	+	1379	-	supported by AK105690
4333917	278.949	107.994	192.335	99.7181	206.359	141.321	47.7537	43.4722	39.4813	Os03g0717900	NC_008396.2	29825420	29827983	+	1709	-	supported by AK099485
4346241	170.881	131.799	231.177	79.5659	106.451	123.277	113.831	84.3638	115.532	Os08g0548400	NC_008401.2	27595779	27596219	+	441	protein_coding	ab initio prediction with EST support
4336551	147.804	131.838	102.591	109.109	173.991	105.075	187.128	110.676	88.3977	Os04g0543500	NC_008397.2	27608711	27609816	+	1106	-	supported by CI548927 and CI765469
4341285	161.951	130.875	152.539	86.9816	117.748	97.0704	168.188	110.814	129.72	Os06g0556000	NC_008399.2	22062226	22069036	+	1888	-	supported by AK102763
4342996	194.36	134.422	129.893	109.77	144.516	111.543	97.9277	125.586	107.353	Os07g0408700	NC_008400.2	13376790	13383032	-	1345	-	supported by AK099606
4332124	1.11918	1.51247	1.091	71.0619	572.407	3.42214	53.763	417.275	33.448	Os03g0226300	NC_008396.2	6654297	6657580	+	1882	-	supported by AK111731
novel.5901	0	0.536185	0.390974	121.642	570.348	17.6981	118.712	258.825	66.9121	-	NC_008395.2	19944448	19946106	-	685	-	-
4352133	105.563	140.012	105.607	138.979	128.957	135.15	138.385	116.294	145.793	Os12g0438900	NC_008405.2	14651114	14651966	-	705	-	supported by CI445317 and CI667948
4340186	104.278	123.806	98.7309	153.753	113.182	132.103	151.824	113.662	163.169	Os06g0157800	NC_008399.2	2944586	2945274	+	689	-	supported by AK121504
4324376	150.034	104.569	135.218	149.056	152.532	146.238	96.4191	115.088	104.686	Os01g0266600	NC_008394.4	9117187	9120391	-	886	-	supported by AK069749
4334309	203.68	130.268	233.011	119.308	185.372	97.2878	57.5742	72.0566	54.6612	Os03g0780600	NC_008396.2	33222463	33225503	+	1839	-	supported by D13224
4336513	108.672	114.135	190.787	85.673	69.7343	104.22	241.336	79.1139	158.84	Os04g0535200	NC_008397.2	27155879	27157701	+	1823	-	supported by AK119767
4324451	159.762	125.196	119.519	103.093	134.639	114.866	112.153	156.356	126.653	Os01g0589500	NC_008394.4	24652897	24655170	-	1095	protein_coding	supported by AB110176
4339974	146.27	56.2468	222.597	276.442	363.767	57.7698	24.2076	1.80359	2.31733	Os06g0127100	NC_008399.2	1433771	1434534	+	764	-	supported by AY327040
4340099	0	0.332487	0.323256	37.8539	503.873	0.228636	28.76	566.589	13.4152	Os06g0144200	NC_008399.2	2335435	2337189	-	1657	-	supported by AK100191
4348706	60.3615	98.5605	65.4224	175.313	200.951	86.4115	146.989	195.887	121.052	Os10g0436900	NC_008403.2	16071420	16073313	+	1894	-	supported by AK100938
9268833	280.412	82.533	188.168	114.713	213.181	184.556	51.6051	15.996	18.9213	Os06g0318800	NC_008399.2	12427511	12428113	-	603	-	Non-protein coding transcript%2C unclassifiable transcript~supported by AK062356
4330625	228.439	168.72	289.325	107.602	125.121	173.851	17.5877	21.5166	17.1139	Os02g0731600	NC_008395.2	31359094	31359914	+	523	protein_coding	supported by AK058271
4337360	69.9215	78.3876	41.8042	42.7441	89.4002	34.1719	129.083	494.491	169.146	Os04g0671300	NC_008397.2	34642815	34646865	-	2112	-	supported by AK072414
4329700	133.357	189.294	117.797	87.2618	103.23	96.6742	158.594	131.068	131.416	Os02g0565000	NC_008395.2	22307512	22309201	-	1690	-	supported by AK120665
9266688	75.5243	158.402	98.579	144.132	136.194	130.434	171.279	92.7168	141.071	Os04g0372400	NC_008397.2	18170360	18171865	+	1506	-	supported by AK107450
4342350	143.583	99.2614	118.321	162.661	161.319	140.14	99.9324	108.759	111.867	Os07g0134800	NC_008400.2	1892767	1898680	-	2308	-	supported by AK065901
4340888	175.955	147.672	146.202	43.7835	108.373	57.3298	160.834	170.129	134.717	Os06g0320000	NC_008399.2	12499774	12500552	-	679	-	supported by CI471250 and CI691975
4330372	181.304	207.82	233.856	99.3917	130.654	66.3454	52.1864	103.895	68.1955	Os02g0689900	NC_008395.2	29199557	29203056	-	2237	-	supported by AK065840
4347832	97.8915	94.874	112.023	159.136	170.163	132.23	119.269	135.663	122.062	Os09g0558100	NC_008402.2	23013229	23014826	+	722	-	supported by AB030211
4339571	2.11868	10.4227	6.21674	177.051	263.782	96.8892	186.306	285.792	114.112	Os05g0556800	NC_008398.2	27771586	27773021	-	1436	protein_coding	supported by AK109887
9270589	208.317	197.7	168.479	73.7495	145.503	101.339	68.7803	110.198	68.5673	Os07g0509700	NC_008400.2	20066010	20067224	-	1215	protein_coding	supported by CI469194 and CI690069
4345270	209.577	148.623	170.056	53.2914	96.8918	85.4096	106.649	158.984	111.616	Os08g0323400	NC_008401.2	14245910	14246866	-	957	-	supported by AK068722
4349123	92.059	69.0012	103.959	124.435	115.571	157.706	284.366	55.1878	138.811	Os10g0517500	NC_008403.2	20456453	20459883	-	1702	-	supported by AK100465
4343757	158.567	111.994	118.447	99.3175	129.605	112.429	131.75	145.487	133.123	Os07g0587400	NC_008400.2	24565107	24569151	-	1839	-	supported by AK103740
4343738	91.4034	69.1553	100.197	146.463	177.165	136.638	179.56	117.8	122.019	Os07g0584100	NC_008400.2	24338021	24340077	+	1430	-	supported by AK072014
4342180	159.433	129.789	124.937	94.0537	164.856	112.84	126.109	117.284	110.44	Os07g0103100	NC_008400.2	190053	195429	+	3647	-	supported by AK122009
4341263	131.643	185.109	197.935	65.7031	74.0633	92.9494	121.278	134.577	136.376	Os06g0550800	NC_008399.2	21745429	21746556	-	1128	-	supported by CI413897 and CI641950
4333757	144.072	195.737	124.198	94.6916	162.128	87.7825	118.858	110.571	100.373	Os03g0686500	NC_008396.2	28155116	28156140	-	1025	protein_coding	supported by AK099457
4341869	258.903	106.752	196.275	63.8047	112.201	127.714	91.3767	106.56	74.7109	Os06g0683200	NC_008399.2	29349610	29351767	-	861	-	supported by AK060024
4333711	163.739	199.092	183.516	106.267	89.6382	126.022	134.84	51.8361	83.2081	Os03g0676300	NC_008396.2	27507244	27508087	+	844	-	supported by AK108103
4335673	164.218	102.295	133.637	128.676	162.407	123.373	98.5864	118.675	105.928	Os04g0390000	NC_008397.2	19196735	19203495	+	3612	protein_coding	supported by AK098921
4347326	140.178	108.009	131.884	123.802	122.258	140.116	123.378	112.698	134.558	Os09g0468900	NC_008402.2	18489616	18491699	+	970	-	supported by AK120990
4346499	56.4931	27.8031	107.603	245.463	32.7722	304.939	140.583	19.6977	201.126	Os09g0248100	NC_008402.2	4220704	4224321	+	1539	-	supported by AK105777
4331547	119.697	91.6512	113.18	163.054	184.177	121.514	115.972	108.678	118.517	Os03g0136900	NC_008396.2	2005167	2011842	-	3230	-	supported by AK067183
4327714	130.889	100.026	118.11	130.148	97.3265	155.739	121.646	138.504	143.481	Os01g0255000	NC_008394.4	8485558	8488598	+	1164	-	supported by AK109484
4331649	0.0616848	0.0484037	0.329418	480.786	344.887	63.9073	94.3472	78.0858	73.1593	Os03g0152300	NC_008396.2	2857167	2859166	+	1897	-	supported by AK070875
4332374	115.892	63.5859	78.1201	101.297	190.608	65.1327	272.466	128.622	119.625	Os03g0268600	NC_008396.2	8972087	8974100	-	1665	-	supported by AK069274
4348869	115.964	123.543	138.991	124.791	65.9908	173.005	131.241	95.8543	165.811	Os10g0471100	NC_008403.2	17906207	17912067	-	2336	-	supported by AK100751
4343318	210.946	131.732	146.953	91.9011	155.237	112.347	60.0281	129.129	95.326	Os07g0502200	NC_008400.2	19616974	19623179	-	1622	-	supported by AK120682
4341905	112.063	149.312	101.238	115.646	182.468	84.3561	134.96	142.371	110.327	Os06g0691100	NC_008399.2	29695331	29695897	+	567	protein_coding	ab initio prediction with EST support
4345688	77.8853	127.104	89.1289	156.851	129.324	137.349	155.435	125.167	133.147	Os08g0441400	NC_008401.2	21588910	21593163	+	622	-	supported by AK064141
4350401	150.285	190.951	177.927	119.723	167.808	137.481	38.8259	81.8501	65.8556	Os11g0432900	NC_008404.2	15795367	15803310	-	1734	-	supported by AK069378
4342012	125.438	138.085	167.063	161.904	95.4481	160.928	95.8921	59.2095	126.734	Os06g0707200	NC_008399.2	30761480	30763295	-	1695	-	supported by AK071568
4352747	156.799	126.52	102.755	63.023	65.6595	80.7127	189.484	194.603	150.824	Os12g0607000	NC_008405.2	25868349	25871859	+	1556	-	supported by AK065892
4347235	142.531	102.73	134.378	129.708	120.378	136.586	115.219	107.403	141.251	Os09g0453000	NC_008402.2	17641927	17644084	-	665	-	supported by AK120561
4345625	143.201	99.0967	135.868	102.438	177.025	122.701	101.731	143.966	103.044	Os08g0428400	NC_008401.2	20713121	20715946	-	1868	-	supported by AK103459
4347115	92.0139	97.7911	105.759	194.639	77.3268	231.115	145.344	62.5732	122.428	Os09g0426800	NC_008402.2	16146745	16151229	+	2415	-	supported by AK120227
4324554	133.182	69.9344	97.0686	68.9371	85.815	183.052	250.066	121.897	118.494	Os01g0962700	NC_008394.4	44224348	44227393	+	1397	-	supported by AK104420
4342588	167.823	131.941	156.349	81.141	129.206	117.309	114.671	128.788	100.516	Os07g0185300	NC_008400.2	4541304	4545937	-	1094	-	supported by AK071133
4326358	462.977	142.088	152.257	51.1399	151.049	65.9495	42.6101	33.4349	26.0474	Os01g0238500	NC_008394.4	7664403	7667069	+	1518	-	supported by AK067076
4340138	122.376	158.527	108.013	124.976	105.467	120.62	127.112	129.73	129.642	Os06g0149500	NC_008399.2	2564187	2566639	+	786	-	supported by AK102827
4324621	173.972	89.7878	252.804	127.653	158.084	113.843	72.3858	59.8407	78.0041	Os01g0749400	NC_008394.4	33129293	33133390	-	3431	-	supported by AK067731
4333246	205.694	197.885	123.524	81.9206	106.626	144.066	77.0857	91.8628	95.5478	Os03g0559700	NC_008396.2	20779075	20779809	-	735	protein_coding	ab initio prediction with EST support
4331446	131.225	109.343	117.329	114.848	141.201	125.349	126.113	130.178	128.568	Os03g0123100	NC_008396.2	1296615	1299986	+	980	-	supported by AK062161
4344631	101.696	131.722	94.4945	125.732	94.0212	128.086	163.955	133.22	150.825	Os08g0139000	NC_008401.2	2172732	2176050	-	718	-	supported by AK119802
4336881	149.545	125.547	138.456	120.612	126.396	127.356	93.5468	145.594	96.6259	Os04g0601400	NC_008397.2	30760538	30762171	-	795	-	supported by AK069777
4346358	268.939	169.741	197.206	121.121	197.42	131.849	7.29766	20.5005	9.44681	Os08g0566600	NC_008401.2	28465852	28466926	+	885	-	supported by AK066210
4348376	147.443	105.818	134.85	134.626	128.437	137.473	104.616	117.13	111.275	Os10g0346600	NC_008403.2	10668645	10675498	-	1896	protein_coding	ab initio prediction with EST support
4332320	129.808	116.489	125.284	132.357	166.478	116.304	109.548	119.305	105.526	Os03g0261500	NC_008396.2	8552027	8556308	+	1180	-	supported by AK064904
4335905	145.28	178.98	112.346	87.4298	149.467	92.4678	112.102	132.584	109.903	Os04g0436100	NC_008397.2	21717798	21720831	-	886	-	supported by AK072631
4332159	126.759	134.946	126.842	90.0639	103.544	96.8493	121.897	182.322	137.048	Os03g0232600	NC_008396.2	7078499	7080936	-	2438	-	supported by AK068218
4324842	60.0132	80.0613	59.6615	157.174	99.6653	108.761	265.928	127.964	159.946	Os01g0880300	NC_008394.4	39962799	39967530	-	1827	-	supported by AK101962
4333632	44.5455	35.377	59.7545	209.576	291.444	122.217	79.1167	153.061	123.64	Os03g0661300	NC_008396.2	26703147	26707066	+	1739	-	supported by AK121321
4332435	140.314	148.891	112.571	96.8121	87.4533	92.8439	126.992	176.62	136.025	Os03g0279600	NC_008396.2	9570580	9571694	-	1115	-	supported by AK061080
9271104	89.1758	146.664	85.7325	123.903	100.318	114.312	147.449	156.377	153.936	Os01g0584300	NC_008394.4	24348531	24349337	-	807	-	Non-protein coding transcript%2C unclassifiable transcript~supported by AK073289
4325710	108.469	90.9715	116.734	194.54	271.953	168.475	52.8537	56.2329	57.1731	Os01g0371200	NC_008394.4	15512829	15514732	-	972	-	supported by AK058900
4326471	225.478	140.015	245.499	50.3196	33.4655	191.779	46.7815	18.2987	163.93	Os01g0348900	NC_008394.4	14045944	14047285	-	684	-	supported by AK062520
4326797	114.269	99.8062	113.958	150.957	171.383	136.469	106.449	111.833	110.246	Os01g0338000	NC_008394.4	13428762	13431019	+	1150	-	supported by AK103351
4340643	157.795	111.293	151.266	133.04	116.57	140.012	90.6546	106.262	107.053	Os06g0247500	NC_008399.2	7648088	7653308	-	1957	-	supported by AK069095
4325070	158.656	132.362	168.985	104.783	135.716	115.543	102.208	95.9111	98.7631	Os01g0866300	NC_008394.4	39270668	39274444	+	1214	-	supported by AK068786
4336480	144.142	124.138	134.89	141.131	246.394	119.232	70.2039	66.8376	65.9048	Os04g0530200	NC_008397.2	26921443	26922033	+	591	protein_coding	supported by AK105586
4350631	199.5	133.07	171.825	41.8218	96.2592	86.7916	99.024	166.412	117.278	Os11g0528500	NC_008404.2	21008436	21010058	-	837	-	supported by AK058434
4344925	114.957	72.2821	109.698	113.489	195.952	166.543	109.441	122.545	106.541	Os08g0205400	NC_008401.2	6158054	6160388	+	625	-	supported by CI542192 and CI759077
4332559	298.122	125.61	120.525	70.6186	56.0699	109.396	128.778	89.887	111.093	Os03g0299200	NC_008396.2	10552678	10553954	+	1174	-	supported by AK100767
4326273	213.042	158.794	147.634	109.442	123.909	110.044	99.6897	81.9588	65.1622	Os01g0270300	NC_008394.4	9338771	9341181	+	1600	-	supported by AK101508
4337541	133.549	126.129	118.423	107.802	106.18	133.966	118.901	125.464	138.659	Os05g0103400	NC_008398.2	171333	171969	+	637	-	supported by AK066339
4330795	111.228	161.322	96.2554	127.317	150.845	97.6906	99.731	171.935	91.3432	Os02g0759700	NC_008395.2	32872991	32876278	+	2608	-	supported by AK111900
4333199	175.1	107.335	107.084	103.416	163.762	122.905	107.617	110.209	108.487	Os03g0437600	NC_008396.2	19087027	19092267	-	1243	-	supported by AK073355
4339323	151.718	38.3407	234.777	66.4585	109.074	160.214	207.782	13.4852	122.16	Os05g0516700	NC_008398.2	25685261	25686103	+	843	-	supported by AK109131
4326682	148.265	100.272	143.922	149.803	153.234	173.16	88.8494	62.5565	83.8912	Os01g0624500	NC_008394.4	26594542	26599481	+	1217	-	supported by AF192467
4339971	85.5721	47.9115	201.037	255.441	69.5027	201.172	84.7347	24.8902	133.36	Os06g0126500	NC_008399.2	1413222	1415299	+	1790	-	supported by AK065197
novel.27878	133.461	87.7893	116.578	118.357	178.635	159.893	92.8497	105.544	110.097	-	NC_008404.2	21416761	21424470	-	3871	-	PF08022:FAD-binding domain|PF08414:Respiratory burst NADPH oxidase|PF08030:Ferric reductase NAD binding domain|PF01794:Ferric reductase like transmembrane component
9271658	173.546	127.974	130.674	71.8091	126.2	123.309	96.4367	158.097	94.0816	Os02g0784901	NC_008395.2	34208821	34209234	+	414	protein_coding	ab initio prediction with EST support
4346361	147.032	118.005	134.548	123.162	142.374	108.278	96.8993	124.248	107.515	Os08g0567000	NC_008401.2	28481990	28487055	+	1536	-	supported by AK065186
4325621	138.027	94.9343	110.267	145.442	149.6	161.834	92.9829	101.448	105.86	Os01g0760600	NC_008394.4	33754723	33759536	-	1888	-	supported by AK103586
4342802	126.9	114.396	125.089	127.257	164.63	128.641	97.5597	115.088	99.8415	Os07g0239400	NC_008400.2	7775125	7778914	-	1326	-	supported by AK068609
9266321	140.381	107.241	125.596	116.646	103.919	119.181	140.726	92.0235	153.625	Os11g0599200	NC_008404.2	24768718	24770575	-	1858	-	supported by AK100744
4346285	118.333	135.518	145.965	98.2843	76.5134	137.653	139.231	91.9366	155.602	Os08g0556200	NC_008401.2	27921087	27922137	+	622	-	supported by AK121222
4334578	190.151	167.236	137.485	93.4734	108.496	172.729	70.6469	87.2255	71.5617	Os03g0818200	NC_008396.2	35191020	35193944	+	1248	-	supported by AK058641
4330667	91.6369	59.6052	150.969	182.475	31.1215	186.552	126.004	40.637	229.336	Os02g0738600	NC_008395.2	31726060	31729450	+	1978	-	supported by AK099698
4349040	0.46343	1.69704	0.82496	140.568	407.606	16.7545	94.8192	367.906	67.6495	Os10g0501900	NC_008403.2	19603723	19605332	+	1515	-	supported by AK120900
9270941	0	0.408097	0.793533	106.82	647.771	0	87.4171	213.836	40.2175	Os09g0477200	NC_008402.2	18926479	18926703	+	225	protein_coding	ab initio prediction with EST support
novel.9390	142.461	146.961	140.906	62.8871	112.975	66.0953	96.3085	192.276	135.289	-	NC_008396.2	12958019	12959808	-	1582	-	PF00403:Heavy-metal-associated domain
4338069	169.497	256.771	147.226	70.6816	142.646	81.1363	48.6422	131.512	47.4584	Os05g0204600	NC_008398.2	6496805	6499339	+	2058	-	supported by AK106865
4324661	156.143	112.994	134.158	113.775	97.174	121.555	123.52	114.186	119.753	Os01g0721900	NC_008394.4	31851267	31854639	-	1609	-	supported by AK121001
4337958	116.415	80.2026	166.927	179.46	95.4662	181.379	97.6791	53.848	121.13	Os05g0176100	NC_008398.2	4544629	4550740	-	3896	-	supported by AK100188
4328525	118.621	127.921	128.348	142.412	94.2958	131.732	124.695	111.81	112.634	Os02g0184100	NC_008395.2	4690564	4693546	+	875	-	supported by AK073734
4335556	17.3807	6.09381	54.7322	440.231	325.617	220.982	2.73905	18.611	6.03914	Os04g0352400	NC_008397.2	16834826	16838949	-	2215	-	supported by AF140495
4335465	0	0.267702	0.520539	413.591	445.094	47.0802	56.9156	77.3335	51.6164	Os04g0317500	NC_008397.2	14593742	14594427	-	686	-	supported by AK069922
4349404	104.564	112.227	130.206	90.1653	213.314	96.1949	120.826	155.8	68.6505	Os10g0563800	NC_008403.2	22717150	22717788	-	639	protein_coding	ab initio prediction with EST support
9269420	136.258	185.239	116.961	76.6903	121.717	92.5601	118.525	138.47	105.327	Os08g0565800	NC_008401.2	28431353	28433531	+	748	-	supported by AK062431
4347488	143.238	148.091	122.75	87.5734	82.799	88.2156	151.705	136.709	130.594	Os09g0502000	NC_008402.2	20072680	20074775	-	656	-	supported by AK120524
4327588	102.003	84.099	101.807	191.482	104.344	176.329	111.874	74.0697	145.188	Os01g0812900	NC_008394.4	36314380	36315782	-	1403	-	supported by AK121582
novel.2689	193.741	65.5093	113.647	143.844	291.626	154.999	43.2889	51.833	32.6751	-	NC_008394.4	31721191	31726595	-	3549	-	PF05495:CHY zinc finger|PF14599:Zinc-ribbon|PF13639:Ring finger domain
9271988	168.032	126.633	133.201	100.787	114.489	105.768	103.812	127.164	111.076	Os02g0517531	NC_008395.2	19548819	19556856	+	3975	-	supported by AK121247
9270508	178.318	290.425	208.01	0	0	0	147.744	102.733	162.871	Os01g0136600	NC_008394.4	1969071	1969782	+	712	-	Non-protein coding transcript%2C unclassifiable transcript~supported by AK107801
4345456	219.83	104.434	95.0466	35.6032	49.8124	123.003	225.578	65.3421	169.41	Os08g0386200	NC_008401.2	18308050	18309519	+	1376	-	supported by AK111606
4341266	109.215	123.16	109.17	120.657	150.428	129.017	129.792	104.431	112.06	Os06g0551400	NC_008399.2	21773138	21778656	-	1005	-	supported by AK066548
4337183	0.058508	0.321376	0.178545	25.5837	513.74	1.18391	20.6963	513.226	12.1472	Os04g0644000	NC_008397.2	33168091	33170791	+	2000	-	supported by AK100283
4332631	250.82	96.8958	160.045	98.6057	116.406	119.976	103.678	73.4609	67.0005	Os03g0310800	NC_008396.2	11144237	11145177	+	941	-	supported by AK099476
4333633	19.2908	27.6345	24.6997	47.4101	385.659	34.1934	50.4594	465.477	31.6757	Os03g0661500	NC_008396.2	26720459	26722023	+	1565	-	supported by AK100254
4346672	125.172	168.173	119.355	110.237	73.0486	86.7912	96.7874	153.87	152.783	Os09g0306400	NC_008402.2	8437301	8439367	+	1650	-	supported by AK064903
4324186	0	0.368269	0.477393	104.568	617.921	8.61024	67.635	244.394	41.5523	Os01g0657000	NC_008394.4	28478574	28480752	+	748	-	supported by AK108727
4347390	130.402	141.155	85.1416	77.8234	81.2847	93.2518	136.469	165.749	173.96	Os09g0480600	NC_008402.2	19102112	19102889	+	778	-	supported by AK107853
4345876	75.8508	172.278	149.466	101.02	90.8499	89.468	189.547	86.6513	129.222	Os08g0485000	NC_008401.2	24057412	24058645	-	921	protein_coding	supported by AK073011
4349250	166.127	174.9	139.827	44.1437	78.4403	60.8162	113.08	172.057	134.725	Os10g0539700	NC_008403.2	21491522	21494304	+	2783	-	supported by AK120628
4332015	79.4215	154.436	111.306	149.848	93.9664	163.127	126.483	78.6697	126.61	Os03g0209000	NC_008396.2	5713953	5714892	+	940	-	supported by AK107769
novel.27618	199.65	208.885	87.7608	31.0285	115.155	60.3746	143.176	124.207	113.543	-	NC_008404.2	16330987	16339983	-	1004	-	-
4329757	121.654	130.314	134.453	117.19	94.8246	108.934	127.167	121.918	126.921	Os02g0576700	NC_008395.2	23009459	23013902	-	1312	-	supported by AK102294
4337508	116.113	100.418	158.798	145.927	90.7066	155.565	137.797	59.3635	118.166	Os04g0691800	NC_008397.2	35798459	35802346	+	3888	-	supported by CI364339 and CI604474
4343589	57.7963	49.5971	101.436	216.185	82.9122	180.784	153.33	46.7975	190.374	Os07g0559400	NC_008400.2	23006829	23008261	-	822	protein_coding	ab initio prediction with EST support
4340253	116.526	117.467	119.154	124.739	122.696	125.227	104.713	134.767	112.35	Os06g0167600	NC_008399.2	3419508	3420463	+	956	-	supported by AK067977
novel.10497	106.232	124.9	119.931	116.559	79.7782	104.174	133.863	163.263	128.828	-	NC_008396.2	29555852	29559561	-	2973	-	PF08263:Leucine rich repeat N-terminal domain|PF00069:Protein kinase domain
4330559	105.282	96.2984	94.6139	109.725	237.297	94.9225	88.3676	162.923	85.7159	Os02g0721600	NC_008395.2	30821525	30828509	-	1805	-	supported by AK111506
4323843	198.077	198.52	152.012	100.212	131.203	102.015	53.9022	72.8744	65.2789	Os01g0971100	NC_008394.4	44640627	44642917	+	895	-	supported by AK069516
4341948	82.641	117.691	99.1861	45.3993	68.1287	65.9569	108.775	274.194	211.943	Os06g0697600	NC_008399.2	30061364	30063191	-	1828	-	supported by CI367540 and CI606282
4329709	243.795	135.197	174.086	91.7637	137.454	91.652	80.2617	59.978	59.6389	Os02g0566400	NC_008395.2	22383751	22386717	+	1702	-	supported by AK101019
4334356	186.021	90.8303	113.222	95.9157	83.674	109.03	200.505	66.8561	123.193	Os03g0787000	NC_008396.2	33545507	33546710	+	1204	-	supported by AK065950
4343735	226.303	66.8346	161.76	89.4593	163.549	131.038	103.543	70.0297	56.2602	Os07g0583600	NC_008400.2	24310683	24314196	+	2271	-	supported by AK122131
4326548	98.7998	177.99	161.899	90.8143	64.1503	73.6376	132.625	133.411	135.383	Os01g0743100	NC_008394.4	32803356	32805234	+	1137	protein_coding	ab initio prediction with EST support
4349493	75.527	107.834	108.264	135.674	123.99	167.837	162.006	87.7416	99.7814	Os10g0576600	NC_008403.2	23419360	23420843	-	1382	-	supported by AK061555
4335817	134.087	133.397	153.525	83.1353	101.768	94.9993	137.127	111.423	118.601	Os04g0418500	NC_008397.2	20713175	20714826	+	1652	-	supported by AK121255
4331573	174.772	82.0746	172.75	56.7916	88.7519	63.9102	131.73	151.164	145.775	Os03g0140700	NC_008396.2	2227243	2228963	+	1479	-	supported by AK070000
4337506	231.669	83.43	168.583	54.1975	85.2083	95.5179	100.559	151.925	96.372	Os04g0691600	NC_008397.2	35781424	35782364	+	941	-	supported by AF095707
4346035	88.1592	143.342	91.3931	154.509	109.721	145.39	118.887	79.3668	135.743	Os08g0516600	NC_008401.2	25716759	25717642	-	884	-	supported by AK108596
4324855	187.264	106.298	141.768	91.5624	116.455	108.443	108.474	114.687	91.0677	Os01g0848400	NC_008394.4	38201303	38205798	-	2442	-	supported by AB071331
4332685	157.099	122.894	126.51	138.108	103.781	138.929	94.2056	95.7961	86.9463	Os03g0322500	NC_008396.2	11723556	11728141	+	724	-	supported by AK121029
4345904	106.709	134.283	157.036	136.897	74.3782	102.196	128.91	92.666	130.082	Os08g0490900	NC_008401.2	24349329	24350100	+	772	-	supported by CI442799 and CI665882
4351875	184.685	87.4902	133.782	95.6973	117.018	119.479	108.122	112.447	103.318	Os12g0244100	NC_008405.2	7985246	7990901	+	2459	-	supported by AK121949
4332628	112.494	104.153	83.8384	101.625	141.319	119.878	123.099	150.553	124.587	Os03g0310400	NC_008396.2	11119659	11121714	+	1035	-	supported by AK068241
4340670	243.033	168.34	116.169	28.4514	58.0301	40.435	205.119	140.444	58.006	Os06g0255400	NC_008399.2	8068205	8068984	-	780	-	supported by AK064894
4349278	128.169	127.497	129.726	150.914	126.922	122.407	89.3183	96.9271	86.1228	Os10g0545200	NC_008403.2	21763733	21766616	+	1238	-	supported by AK121804
4333098	69.7528	120.154	78.9511	74.816	61.361	134.532	233.544	106.811	177.591	Os03g0411800	NC_008396.2	17643988	17647224	-	1332	-	supported by AK121551
4345928	88.3094	99.744	76.2806	183.94	109.159	124.643	139.459	105.16	129.133	Os08g0496500	NC_008401.2	24605603	24606564	+	962	-	supported by AK108510
4348269	116.033	123.814	96.8897	109.457	133.838	112.284	119.298	123.736	120.42	Os10g0205200	NC_008403.2	7229427	7232317	+	1547	-	supported by AK108741
4330497	194.14	132.4	160.059	99.2869	136.509	127.719	85.7466	53.6446	65.9446	Os02g0711400	NC_008395.2	30358640	30359431	-	792	-	supported by AK105197
4346246	89.034	113.258	86.7411	78.757	91.7982	103.307	166.205	167.684	157.298	Os08g0549000	NC_008401.2	27636041	27637174	-	1058	-	supported by CI434495 and CI658994
4332083	163.438	114.096	108.052	76.3374	164.862	94.6528	101.255	136.155	95.1892	Os03g0219300	NC_008396.2	6303165	6306799	-	1583	-	supported by AK071837
4336292	79.2171	65.7898	88.9656	172.667	191.098	141.093	105.925	91.9417	117.286	Os04g0498200	NC_008397.2	25305113	25307712	-	582	-	supported by AK111257
4335226	164.646	141.983	190.498	142.306	112.008	125.945	75.394	34.4398	66.5252	Os04g0233400	NC_008397.2	8999755	9001337	-	1307	-	supported by AK102155
4333803	133.577	88.5017	114.542	130.114	143.085	134.633	92.4972	116.608	99.6789	Os03g0695600	NC_008396.2	28619123	28621468	-	968	-	supported by AK061228
4352443	77.7498	146.894	127.887	190.734	237.311	106.539	73.6366	44.6769	47.589	Os12g0541700	NC_008405.2	21895434	21896330	+	897	-	supported by AK103420
9266371	83.665	150.592	81.5954	106.583	80.2318	131.248	159.766	102.556	156.358	Os12g0410200	NC_008405.2	12620082	12620895	-	814	-	Non-protein coding transcript%2C unclassifiable transcript~supported by AK068287
4339465	106.866	122.028	113.088	90.7337	86.7806	93.6276	150.226	143.583	145.203	Os05g0540200	NC_008398.2	26895658	26896750	+	611	-	supported by AK062486
4349736	135.668	90.2536	138.736	100.905	133.251	149.438	101.383	99.1403	101.811	Os11g0140600	NC_008404.2	1851034	1854077	-	1054	-	supported by AK103409
4339526	42.6875	75.0735	50.8496	188.39	298.17	202.458	74.6829	58.241	56.9689	Os05g0550300	NC_008398.2	27412298	27412922	+	625	-	supported by AK062463
4342080	209.92	183.325	84.4271	54.7809	144.668	61.478	91.9262	123.307	93.2058	Os06g0717200	NC_008399.2	31347107	31351475	-	3169	-	supported by AB182388
4327660	113.103	81.2519	100.697	142.391	159.68	129.126	103.33	105.155	112.084	Os01g0587000	NC_008394.4	24512360	24516562	-	1555	-	supported by AK067605
4344005	116.534	105.642	98.8439	127.687	113.459	138.359	129.935	90.0871	123.708	Os07g0632700	NC_008400.2	26902690	26905273	+	970	-	supported by AK060066
4335600	132.252	120.428	115.202	123.165	110.236	111.488	112.866	105.688	112.513	Os04g0372800	NC_008397.2	18193138	18198037	-	1897	-	supported by AK101615
4331942	232.982	101.71	168.244	44.1264	95.9983	102.241	90.4531	138.089	69.9855	Os03g0196800	NC_008396.2	5105584	5109046	-	780	-	supported by AK058535
4347573	129.136	98.5548	120.694	129.876	112.373	128.222	98.5725	119.565	106.472	Os09g0515200	NC_008402.2	20720603	20723120	-	1091	-	supported by AB026568
4333870	139.762	102.828	158.01	205.561	143.988	170.299	45.1232	24.677	52.3655	Os03g0709000	NC_008396.2	29354789	29356767	-	926	-	supported by AK062406
4351847	143.012	87.2595	119.863	108.709	97.4917	123.976	110.764	134.437	116.895	Os12g0235800	NC_008405.2	7429675	7433732	+	1751	-	supported by AK071066
4330168	185.547	151.416	116.564	78.6117	141.842	89.2383	91.9264	105.873	79.5905	Os02g0651300	NC_008395.2	27135504	27138841	-	1436	-	supported by AK099767
4333728	123.509	112.085	121.919	108.56	131.281	113.703	113.28	111.208	104.063	Os03g0681400	NC_008396.2	27871924	27876865	-	793	-	supported by AK103809
4347634	175.246	88.9886	197.614	136.613	135.361	131.204	54.3466	55.5065	63.6526	Os09g0525900	NC_008402.2	21381493	21384668	-	1264	-	supported by AK059988
4327120	108.539	78.518	109.054	166.774	154.307	128.212	93.129	101.78	97.38	Os01g0173100	NC_008394.4	3741778	3743461	-	704	-	supported by AK121114
novel.19140	230.646	130.971	152.768	46.6918	91.6497	97.2099	90.4293	118.816	76.7888	-	NC_008399.2	31967151	31970358	-	1555	-	PF14870:Photosynthesis system II assembly factor YCF48
4333343	118.556	112.64	104.362	136.804	144.508	121.363	91.6152	103.439	102.141	Os03g0586600	NC_008396.2	22397472	22401375	-	988	-	supported by AK070943
4338947	126.342	89.3061	84.9366	112.006	120.466	121.015	128.198	136.278	116.486	Os05g0447000	NC_008398.2	21965863	21966665	-	803	-	supported by AK108280
4348533	158.174	52.9664	302.405	73.4116	161.095	154.267	76.3565	26.2217	29.699	Os10g0392400	NC_008403.2	13427172	13428296	-	924	-	supported by AK061602
4347443	76.6724	117.558	111.083	115.489	179.044	104.031	116.665	131.585	82.0937	Os09g0492700	NC_008402.2	19727772	19732329	+	2419	-	supported by AK101104
4331199	141.808	98.5138	111.817	121.357	126.255	118.632	102.167	100.426	112.862	Os02g0823600	NC_008395.2	36260400	36262680	-	590	-	supported by AK070498
9267925	198.742	153.401	173.231	60.4815	141.128	128.914	67.9548	57.8699	47.6178	Os02g0257400	NC_008395.2	8905188	8905439	+	252	-	Non-protein coding transcript%2C unclassifiable transcript~supported by AK058619
4337743	176.464	127.039	118.612	94.8422	145.598	85.4569	87.3751	104.76	87.2977	Os05g0137300	NC_008398.2	2150250	2152233	+	1494	-	supported by AK067812
4329127	107.175	149.263	93.4892	69.5612	79.7102	79	172.148	143.006	133.939	Os02g0310200	NC_008395.2	12214502	12216020	+	868	-	supported by AK061899
4329680	89.0031	86.535	77.3694	111.404	161.851	119.969	116.24	132.575	130.846	Os02g0558300	NC_008395.2	22022948	22023277	+	330	protein_coding	ab initio prediction with EST support
4338680	59.0133	119.574	79.1734	128.725	164.95	120.64	140.445	86.6668	126.303	Os05g0390600	NC_008398.2	18948430	18949587	-	1158	protein_coding	ab initio prediction with EST support
4327718	103.996	116.98	112.987	112.163	124.828	123.693	109.287	110.197	110.943	Os01g0256400	NC_008394.4	8539735	8543440	+	719	-	supported by AK107950
4339329	115.163	113.427	102.939	121.637	115.182	101.141	97.8549	137.344	120.018	Os05g0517500	NC_008398.2	25714533	25718899	-	1326	-	supported by AK065245
4342358	134.679	118.964	125.066	104.811	129.934	99.7759	114.472	109.412	86.1406	Os07g0137200	NC_008400.2	2001926	2004094	+	636	-	supported by AK121012
4341489	0.955233	3.24812	2.91502	107.101	417.708	23.1949	99.7188	301.054	67.044	Os06g0608000	NC_008399.2	25071696	25072719	+	735	-	supported by AK119328
4348266	158.491	135.088	120.868	80.745	113.486	78.1982	87.394	134.493	113.211	Os10g0204100	NC_008403.2	7148041	7152815	-	1927	-	supported by AK120883
4351620	172.156	121.267	143.762	85.1208	93.4144	87.2243	97.2979	122.092	99.54	Os12g0169800	NC_008405.2	3552706	3557281	-	1581	protein_coding	ab initio prediction with EST support
4332186	116.772	94.9577	116.675	130.969	98.6764	118.46	116.969	109.233	119.127	Os03g0237000	NC_008396.2	7273102	7277346	+	2401	-	supported by AK064791
4335759	131.901	152.441	146.474	113.878	112.188	109.661	104.655	84.5322	65.2824	Os04g0407900	NC_008397.2	20219591	20221288	+	1698	protein_coding	supported by AK064758
4339836	124.163	188.871	149.157	110.618	136.553	96.5265	91.625	65.7946	55.2373	Os06g0102100	NC_008399.2	162259	164320	+	1932	-	supported by AK099468
novel.10278	120.12	153.563	146.143	100.617	96.1657	85.8981	123.855	83.3562	108.427	-	NC_008396.2	27168098	27170962	-	2149	-	PF00332:Glycosyl hydrolases family 17|PF07983:X8 domain
4329283	48.9399	38.6593	32.7574	71.1332	439.367	26.6725	37.7455	284.359	37.5399	Os02g0456800	NC_008395.2	15971120	15975470	+	3938	-	supported by AK066598
4339549	124.499	105.767	121.171	119.089	112.267	126.662	102.392	96.0117	109.208	Os05g0553700	NC_008398.2	27611836	27615346	+	1251	-	supported by AK103396
4350434	129.282	147.793	109.086	85.8055	81.925	103.208	129.211	94.1489	136.38	Os11g0445300	NC_008404.2	16561331	16564173	+	2843	-	supported by AK073557
4332433	100.544	129.014	157.205	122.446	48.7757	92.4486	143.339	95.4617	126.833	Os03g0279200	NC_008396.2	9549636	9550489	-	753	-	supported by AK121750
4323837	120.055	90.5299	115.552	128.516	116.868	137.969	103.362	104.762	97.9322	Os01g0970400	NC_008394.4	44606813	44610003	+	924	-	supported by AK069207
4333937	88.2045	127.856	97.0744	135.96	88.2447	108.243	129.349	97.17	143.322	Os03g0721400	NC_008396.2	30037401	30040435	-	1190	-	supported by AK102605
4338879	59.6353	81.9142	73.7056	54.8609	58.1834	78.2885	254.489	170.971	182.739	Os05g0430800	NC_008398.2	21148188	21150263	+	2076	-	supported by AK101162
4339297	65.6488	135.383	86.2849	137.814	115.068	92.5686	178.566	110.534	92.8399	Os05g0512600	NC_008398.2	25460683	25462828	+	1016	-	supported by AK101753
4341554	132.798	88.1554	122.779	144.081	147.455	135.976	83.2679	90.2733	69.8193	Os06g0622700	NC_008399.2	25918948	25920938	+	1127	-	supported by AK107021
4349349	106.841	220.834	132.104	87.0014	115.514	108.006	52.1744	137.076	54.6183	Os10g0555900	NC_008403.2	22303106	22305000	-	1311	-	supported by AK100959
4342320	197.119	97.1575	71.9994	33.8504	148.979	84.189	122.6	169.016	88.9995	Os07g0129700	NC_008400.2	1598277	1604338	+	1566	-	supported by AB007623
4329616	148.836	76.0056	177.263	107.785	137.781	139.048	134.999	37.0858	54.042	Os02g0548700	NC_008395.2	21446213	21447466	-	1254	protein_coding	ab initio prediction with EST support
4331828	133.333	80.5085	120.735	121.976	133.524	114.343	94.3034	114.609	98.264	Os03g0180400	NC_008396.2	4188869	4191321	-	1047	-	supported by AK101031
4337351	91.5058	106.12	104.69	151.317	130.056	95.1953	111.153	132.384	84.8797	Os04g0670200	NC_008397.2	34571898	34575274	-	1766	-	supported by AK109371
4334968	152.782	96.2169	98.0761	83.647	135.44	94.0572	91.5909	151.449	102.385	Os04g0119400	NC_008397.2	1123147	1126768	+	1734	-	supported by AK069299
4341707	99.2863	80.5372	95.284	145.494	151.314	136.967	112.352	87.1846	96.8677	Os06g0653900	NC_008399.2	27659835	27661853	-	594	-	supported by AK059084
4326577	67.28	138.2	148.138	97.518	349.006	41.3592	51.2777	92.2639	19.7575	Os01g0637800	NC_008394.4	27348571	27349369	+	687	protein_coding	ab initio prediction with EST support
4341289	0	0.282528	0.0915614	142.579	452.701	17.3883	35.3281	329.293	27.0358	Os06g0556600	NC_008399.2	22099686	22100747	+	975	-	supported by AK072511
4334664	0	0	0.215895	149.361	443.174	13.3995	94.8968	247.985	55.6609	Os03g0830600	NC_008396.2	35741956	35742782	-	827	-	supported by AK107563
4327480	128.384	102.441	178.132	125.906	80.4662	131.225	80.8793	59.2292	116.331	Os01g0814900	NC_008394.4	36407923	36411294	-	1297	-	supported by AK071859
4328818	116.119	95.8274	144.736	113.772	162.864	92.0338	79.6537	108.278	89.5407	Os02g0234300	NC_008395.2	7642261	7644346	+	2086	protein_coding	supported by AK062592
4347646	90.6062	110.632	84.0029	155.42	92.2782	123.159	123.508	94.4943	127.9	Os09g0528100	NC_008402.2	21491354	21491929	+	576	-	supported by AK059096
4346925	229.09	76.1042	160.618	94.6964	137.134	117.663	89.8061	38.6307	57.579	Os09g0379900	NC_008402.2	13407257	13409955	-	2699	-	supported by AK100032
4329826	147.874	103.677	240.524	150.045	37.1748	177.831	45.9477	18.1124	79.7886	Os02g0590400	NC_008395.2	23663547	23666321	-	1642	-	supported by AK099196
4341645	180.796	146.869	107.289	60.6067	65.3095	69.8787	119.287	140.051	110.545	Os06g0644200	NC_008399.2	27149901	27155667	+	3196	-	supported by AK099807
4334676	114.963	142.028	127.644	80.3155	87.5396	97.2051	111.875	113.485	125.536	Os03g0832300	NC_008396.2	35807757	35810119	-	684	-	supported by AK101289
4325086	0.199914	0.732064	0.35587	342.891	0.73647	444.545	101.31	0.196176	108.832	Os01g0877400	NC_008394.4	39827937	39830701	+	1756	-	supported by AK106754
4349293	269.165	39.6777	16.9857	23.5949	98.1731	56.2745	93.4265	324.425	77.6334	Os10g0547500	NC_008403.2	21872573	21875111	+	2055	-	supported by AK070040
4338764	100.896	84.1983	151.796	145.503	117.807	134.908	116.918	59.4914	87.1809	Os05g0407500	NC_008398.2	19875298	19878096	+	2156	-	supported by AK074026
4345762	106.358	64.4342	125.348	100.396	135.878	136.024	114.802	109.82	103.342	Os08g0459600	NC_008401.2	22635190	22638681	+	1559	-	supported by AK071203
9270914	13.6833	23.5725	13.9188	75.0766	353.208	53.5941	70.1031	344.331	48.6502	Os06g0522900	NC_008399.2	20187708	20188451	+	744	protein_coding	ab initio prediction with EST support
4330957	104.623	109.316	124.668	74.6517	206.065	83.825	111.447	93.3172	88.0982	Os02g0787300	NC_008395.2	34328931	34330809	-	1879	protein_coding	supported by AK120525
4346802	118.56	128.59	110.014	119.878	105.385	100.395	105.142	108.281	99.4881	Os09g0346400	NC_008402.2	11400695	11409712	+	2350	-	supported by AB117987
4344728	156.668	115.903	131.099	92.1649	117.188	89.6005	90.9076	103.204	97.3447	Os08g0162100	NC_008401.2	3666095	3674775	+	4465	-	supported by AK111830
4349792	287.881	55.8979	387.96	49.2794	69.8807	99.5723	16.8932	11.1085	15.3504	Os11g0151400	NC_008404.2	2372367	2374237	-	1871	-	supported by AK106404
4330888	146.881	122.237	136.78	138.663	107.176	114.929	71.9401	74.4419	80.4859	Os02g0774300	NC_008395.2	33575570	33579851	-	2394	-	supported by AK065228
4349389	125.426	110.603	95.9624	108.795	108.512	116.18	106.45	100.228	121.316	Os10g0561900	NC_008403.2	22616446	22620335	-	1628	-	supported by AK101939
novel.4509	245.339	179.362	173.329	55.3272	87.6208	104.184	43.375	58.769	45.3662	-	NC_008395.2	1288998	1292434	-	1780	-	-
9268508	89.8796	101.545	95.9738	164.905	61.3683	142.577	121.466	86.0444	128.287	Os09g0501100	NC_008402.2	20052642	20054747	+	746	-	supported by AK063752
4330836	168.127	100.265	142.836	84.7062	123.081	101.245	70.8605	110.077	88.4091	Os02g0766000	NC_008395.2	33148674	33154468	-	435	protein_coding	supported by AK062805
4339088	116.803	96.3417	113.686	128.096	127.438	116.901	104.902	87.4036	95.3992	Os05g0474400	NC_008398.2	23330443	23331539	+	1097	-	supported by AK060006
novel.24468	82.2797	85.6269	54.4736	42.0601	84.9235	81.6488	201.285	210.203	144.219	-	NC_008402.2	19005573	19006359	+	667	-	-
4336983	134.662	83.1233	89.9628	127.133	143.45	96.2691	101.875	108.169	101.496	Os04g0614600	NC_008397.2	31575185	31580939	+	2069	-	supported by AK102306
4334079	110.107	96.0571	104.096	129.092	141.97	112.624	98.3063	105.189	88.377	Os03g0744800	NC_008396.2	31359604	31362681	-	1084	-	supported by AK059983
4332513	108.891	100.101	103.682	120.292	107.634	99.2391	115.502	113.172	116.628	Os03g0292800	NC_008396.2	10238092	10240906	-	1109	-	supported by AK069970
4337419	129.522	107.125	124.434	110.719	130.194	103.773	89.8101	98.9516	90.2718	Os04g0679100	NC_008397.2	35077386	35081173	+	1338	-	supported by AK103034
4343743	132.439	112.069	120.462	109.638	144.8	119.877	79.0619	84.704	81.2791	Os07g0585100	NC_008400.2	24413265	24420705	+	2390	-	supported by AK103268
4347135	81.3374	83.9905	93.2697	114.277	169.859	108.849	95.9771	114.339	122.056	Os09g0433600	NC_008402.2	16569722	16570190	+	469	-	supported by AK058686
4342776	81.1064	168.745	73.1341	66.2416	90.7778	86.5276	162.229	123.739	130.19	Os07g0231500	NC_008400.2	7345708	7346841	+	1134	-	supported by AK109283
4334910	167.324	81.3874	118.861	52.657	122.833	126.014	93.0363	137.446	82.9896	Os04g0105700	NC_008397.2	361358	362986	-	1056	-	supported by AK104254
4346115	89.5305	84.5361	75.6117	129.992	152.046	119.047	100.751	124.59	105.729	Os08g0528900	NC_008401.2	26413013	26416622	+	1588	-	supported by AK065800
4340679	51.6196	146.513	64.3489	86.8221	159.519	78.1509	86.8201	244.831	62.6403	Os06g0256900	NC_008399.2	8177992	8183549	-	2013	-	supported by AK060686
4337665	94.5863	70.4534	127.059	140.42	67.6789	113.293	85.9737	94.1736	187.593	Os05g0123100	NC_008398.2	1257249	1263455	+	1779	-	supported by AK120892
4337821	114.068	122.217	118.295	104.431	108.558	102.808	108.83	94.2343	107.64	Os05g0149800	NC_008398.2	2823742	2829705	+	2024	-	supported by AK070081
4338009	138.087	96.8973	117.908	106.819	126.4	119.065	83.7586	100.114	91.9326	Os05g0187000	NC_008398.2	5315802	5318912	+	1194	-	supported by AK103126
4331197	104.095	127.912	123.051	86.2656	141.807	113.875	106.771	75.9907	99.953	Os02g0823400	NC_008395.2	36257376	36260380	+	1295	-	supported by AK105029
novel.20691	106.284	128.015	125.118	81.7142	126.389	90.1223	104.669	126.382	90.1816	-	NC_008400.2	24200541	24204233	+	3260	-	-
4344834	120.107	75.3423	105.616	139.037	116.904	144.286	85.1091	80.9865	110.284	Os08g0187800	NC_008401.2	5138677	5142596	+	1666	-	supported by AK060577
4331032	87.2336	115.493	112.873	107.945	104.054	92.2243	165.18	65.0506	127.591	Os02g0799600	NC_008395.2	34940043	34940651	+	609	-	supported by AK063712
4347282	83.0542	52.4452	115.016	139.988	37.6544	109.514	116.698	95.4946	227.367	Os09g0460100	NC_008402.2	18053686	18054891	+	1075	-	supported by CI013536 and CI291588
4330271	79.6078	104.257	98.1294	139.924	122.4	137.52	118.505	79.5662	96.809	Os02g0670400	NC_008395.2	28112144	28113616	+	635	-	supported by AB079636
4329560	126.017	100.271	95.6261	92.9548	112.961	113.233	132.326	101.538	101.328	Os02g0533900	NC_008395.2	20507775	20511240	+	1391	-	supported by AK121892
4352721	84.2758	111.209	103.843	95.2963	125.471	88.8238	127.706	137.586	100.842	Os12g0601300	NC_008405.2	25537341	25542598	-	1544	-	supported by AK068213
4332677	73.1447	147.877	92.5898	99.5254	125.634	85.9139	123.504	111.247	115.262	Os03g0321300	NC_008396.2	11663894	11665400	+	1507	-	supported by AK071172
4330107	111.47	82.4655	109.264	128.89	122.122	125.909	92.2897	108.162	93.6965	Os02g0639900	NC_008395.2	26566751	26570462	-	844	-	supported by AK099517
4328362	83.5556	96.9229	82.8541	120.552	187.013	127.831	106.169	87.9977	79.5543	Os02g0158000	NC_008395.2	3164421	3165032	-	612	protein_coding	ab initio prediction with EST support
4324182	125.479	71.8999	101.011	123	119.206	83.8154	148.938	111.054	88.0113	Os01g0656200	NC_008394.4	28408812	28414145	+	1521	-	supported by AK068272
4329523	92.5077	189.204	150.077	65.4596	51.9452	68.9298	157.601	100.603	96.063	Os02g0526700	NC_008395.2	20129271	20131070	-	1800	-	supported by CI071261 and CI310027
4347359	210.909	99.6885	193.225	74.1002	115.325	76.1279	62.9228	77.6454	62.159	Os09g0475400	NC_008402.2	18861332	18868674	+	2171	-	supported by AK071315
novel.15435	96.4628	104.466	115.079	116.657	103.862	104.27	116.825	100.758	112.201	-	NC_008398.2	19531779	19540201	-	2636	-	PF03171:2OG-Fe(II) oxygenase superfamily
4328462	125.478	102.922	116.155	84.1504	105.874	89.2947	101.288	131.436	113.433	Os02g0174200	NC_008395.2	4078518	4081524	-	1853	-	supported by AK101327
4342699	117.549	61.5784	155.984	164.076	62.9118	154.468	68.5207	67.8281	116.995	Os07g0208500	NC_008400.2	5884935	5890870	-	3953	-	supported by AK072356
4339331	89.5123	89.0749	90.7984	159.256	85.1108	137.212	109.146	90.2925	119.375	Os05g0517800	NC_008398.2	25724349	25726565	+	234	protein_coding	ab initio prediction with EST support
4325069	99.8515	116.817	138.001	120.123	73.1439	93.2432	129.047	76.1204	122.913	Os01g0866200	NC_008394.4	39269666	39270374	+	709	-	supported by CI560693 and CI776302
4324359	81.37	88.307	80.872	148.121	111.792	159.214	109.248	71.2413	119.065	Os01g0918200	NC_008394.4	41817470	41819467	-	627	-	supported by AK062434
4334696	307.785	253.451	140.02	9.77449	65.1924	20.9145	71.8632	61.5075	38.1641	Os03g0835200	NC_008396.2	35947682	35949439	-	1585	-	supported by AK068125
4334113	2.75141	9.69441	9.21947	456.594	2.7427	249.729	87.1626	0.529408	150.144	Os03g0749100	NC_008396.2	31598806	31601294	+	2169	-	supported by AK072485
4334618	95.0309	111.187	45.2861	45.8249	144.085	46.7113	107.599	277.983	93.7843	Os03g0823500	NC_008396.2	35425068	35427706	-	2129	-	supported by AK058972
4349320	126.743	136.698	60.9305	53.299	133.663	79.9627	153.079	127.134	95.7476	Os10g0551200	NC_008403.2	22090471	22093023	-	1997	-	supported by AK106239
4326272	143.305	96.7692	123.595	96.8979	122.238	125.073	89.544	89.7655	80.0338	Os01g0270100	NC_008394.4	9324655	9328287	-	1095	-	supported by AK119511
4339956	0	0.294773	0.286589	59.6824	467.269	0.760134	53.8752	352.78	31.5756	Os06g0124400	NC_008399.2	1291194	1291816	+	623	-	supported by AK071790
4338152	145.054	109.771	118.633	93.2394	101.588	92.9632	91.0267	119.365	94.5226	Os05g0227700	NC_008398.2	7773205	7779375	-	1949	-	supported by AK067567
4338870	128.594	97.2325	102.424	101.899	105.723	99.7523	73.6279	153.761	98.012	Os05g0429400	NC_008398.2	21072259	21075153	-	2274	-	supported by AK069844
4331406	56.4878	41.3415	43.5785	96.7276	347.52	63.4196	60.886	199.725	50.6773	Os03g0116800	NC_008396.2	924379	927328	+	1477	-	supported by AK066955
4331166	142.354	105.077	123.365	78.963	92.7502	95.4584	91.755	119.952	110.685	Os02g0820000	NC_008395.2	36094568	36098287	-	1524	protein_coding	supported by AK120439
4341387	134.87	116.501	107.7	114.876	129.141	106.345	74.1885	93.2948	82.7935	Os06g0583400	NC_008399.2	23671362	23677199	-	2117	-	supported by AK068682
4336756	19.0074	18.694	20.5983	73.1473	326.028	50.6323	68.0357	333.475	48.2747	Os04g0578800	NC_008397.2	29592894	29595564	-	2284	-	supported by AK072395
4333018	123.559	107.027	136.404	122.104	100.817	118.34	87.3329	73.4655	88.628	Os03g0390400	NC_008396.2	16188812	16193491	+	930	-	supported by AB025187
4326147	100.122	102.836	100.55	96.3674	122.185	106.476	111.255	110.562	106.816	Os01g0106200	NC_008394.4	318754	321205	+	942	-	supported by AK060999
4331332	210.983	65.2617	179.406	70.1324	86.9287	107.106	129.395	36.6945	69.9073	Os03g0107700	NC_008396.2	448697	449422	+	726	-	supported by AK063743
4339518	306.571	141.545	163.582	59.1258	141.796	77.0304	17.6633	29.7287	18.0078	Os05g0549100	NC_008398.2	27325688	27329669	-	1939	-	supported by AK072422
4333636	125.795	100.224	119.153	99.8296	93.6081	92.4483	85.9962	117.763	120.211	Os03g0661800	NC_008396.2	26738935	26750623	-	2426	-	supported by AK069601
4334287	155.199	124.631	110.871	68.1586	106.7	99.413	94.3341	108.987	85.6666	Os03g0775500	NC_008396.2	33004621	33008045	+	806	-	supported by AK121695
4349498	97.855	127.977	112.525	64.2906	101.352	81.512	99.7926	166.427	101.579	Os10g0577500	NC_008403.2	23463922	23467082	-	1313	-	supported by AK068365
4328003	120.291	116.579	95.8536	85.287	114.67	83.6575	113.218	118.199	104.468	Os02g0104200	NC_008395.2	205432	207453	+	1465	-	supported by AK060830
4345822	171.998	103.86	78.077	121.046	81.7228	110.832	142.24	27.585	114.858	Os08g0475100	NC_008401.2	23499678	23500905	-	1228	-	supported by AK105839
4327543	146.816	117.221	96.7199	41.1824	90.8534	66.538	104.837	179.743	108.291	Os01g0805200	NC_008394.4	35894245	35895555	-	911	-	supported by AK066239
4338611	290.681	325.123	132.045	11.7398	109.986	41.0717	11.8279	16.7414	11.7049	Os05g0375400	NC_008398.2	18113041	18117797	-	1605	-	supported by AK121825
4343868	156.373	138.975	148.665	103.872	123.065	89.8177	66.4675	59.8163	63.8238	Os07g0608400	NC_008400.2	25673706	25677931	+	1219	-	supported by AK109447
4348105	108.015	90.4368	197.396	95.2378	62.614	148.712	92.6891	40.1813	115.567	Os10g0147200	NC_008403.2	2808938	2810159	+	663	protein_coding	supported by AK111104
4332246	117.976	115.787	108.844	109.972	111.676	95.3483	91.7983	104.81	93.2237	Os03g0247300	NC_008396.2	7842017	7844751	+	1341	protein_coding	ab initio prediction with EST support
4328139	174.347	84.104	114.348	67.9214	90.1182	89.9498	89.9112	132.647	106.06	Os02g0123500	NC_008395.2	1227310	1230217	-	1392	-	supported by AK070168
4332327	120.693	114.902	107.746	97.8067	105.225	108.36	95.8406	96.4161	102.301	Os03g0262400	NC_008396.2	8647836	8651258	-	923	-	supported by AK059989
4334559	127.131	120.859	99.4983	121.113	103.332	110.354	98.8864	75.1267	91.3769	Os03g0815900	NC_008396.2	35045959	35048723	-	1423	-	supported by AK119756
4331733	0	0.53252	0.739622	85.8944	527.69	4.15888	40.5364	263.335	24.4469	Os03g0165800	NC_008396.2	3530111	3532751	+	1207	-	supported by AK069165
novel.635	435.577	90.2873	146.493	15.6201	18.9629	42.7866	149.71	26.556	20.7851	-	NC_008394.4	4645423	4647277	+	1855	-	PF13359:DDE superfamily endonuclease
4331866	83.6772	99.2037	92.0425	103.233	102.693	115.151	116.349	111.913	121.803	Os03g0185600	NC_008396.2	4468023	4468888	+	709	-	supported by CI553816 and CI770082
4330869	95.7045	129.758	83.2507	79.6482	86.3615	77.7826	139.357	135.935	117.847	Os02g0771200	NC_008395.2	33422568	33423753	-	1186	-	supported by AK066823
4332530	91.4465	116.205	89.9497	94.9264	128.932	82.0651	81.521	148.458	112.089	Os03g0295300	NC_008396.2	10365008	10367247	-	659	protein_coding	supported by AK063031
4341454	93.9743	95.2783	89.3586	88.917	116.716	113.911	129.875	92.2175	125.226	Os06g0601100	NC_008399.2	24613844	24614879	+	1036	-	supported by AK059761
4346125	157.382	107.481	111.244	102.84	135.256	102.789	62.2024	96.358	69.8291	Os08g0530400	NC_008401.2	26505804	26510227	+	1548	-	supported by AK068532
4344253	139.309	114.796	108.616	76.0061	86.2866	87.0458	117.538	106.472	108.893	Os07g0673100	NC_008400.2	29108718	29111359	-	1223	-	supported by AK103678
4328274	134.992	75.8646	108.175	113.794	165.145	98.9259	64.7143	111.014	72.2225	Os02g0143100	NC_008395.2	2388398	2394343	+	1686	-	supported by AK063330
4339337	117.55	87.4652	76.8916	57.0007	64.6621	93.6757	164.282	136.83	145.922	Os05g0519000	NC_008398.2	25821556	25822651	+	1096	-	supported by CI028715 and CI295928
4334023	93.5166	106.611	98.5729	122.832	86.0684	104.84	109.927	108.611	113.257	Os03g0735300	NC_008396.2	30882759	30886403	-	1459	-	supported by AK071715
4339348	51.2008	93.878	50.6723	185.52	98.4691	107.031	136.879	117.598	102.34	Os05g0520300	NC_008398.2	25894059	25895584	+	1161	protein_coding	ab initio prediction with EST support
4337074	107.472	145.222	127.515	79.8841	94.2917	100.836	96.5247	109.194	82.5737	Os04g0627000	NC_008397.2	32298823	32305352	-	3016	-	supported by AB101645
4325424	44.7781	72.9677	105.818	51.5861	365.212	131.84	17.8748	133.354	19.9339	Os01g0382400	NC_008394.4	16190407	16191156	-	750	-	supported by AK121108
4333625	99.7275	100.533	77.4712	114.74	140.788	129.622	92.5285	96.9702	90.0978	Os03g0659300	NC_008396.2	26561937	26564737	-	643	-	supported by CI428984 and CI654441
4329733	226.309	89.0215	193.579	68.4967	115.668	100.015	52.1121	45.9418	51.0369	Os02g0572400	NC_008395.2	22788528	22793426	-	2197	-	supported by AK069475
4350318	0	0.0818376	0.159131	186.445	158.255	193.224	134.311	129.054	139.297	Os11g0297000	NC_008404.2	10969813	10971053	+	1122	protein_coding	supported by AK061209
4324420	145.218	106.722	96.6939	92.8142	137.077	91.5329	96.1732	88.8521	85.2279	Os01g0729900	NC_008394.4	32182968	32187546	+	2502	-	supported by AK065503
9270214	84.4142	139.547	63.7313	55.8481	67.9216	69.9377	143.716	166.454	148.542	Os11g0535600	NC_008404.2	21351582	21353049	+	1468	-	supported by AK100890
9269317	65.9514	76.4728	75.8023	204.652	85.706	145.852	105.382	67.776	112.18	Os09g0501850	NC_008402.2	20069210	20071712	-	676	-	supported by AK063115
9269237	125.567	104.804	67.6457	38.9784	113.3	46.0398	127.779	192.901	122.108	Os04g0639200	NC_008397.2	32879546	32880880	+	1259	-	supported by AK070786
4340282	122.555	97.7443	135.006	102.941	107.06	103.195	83.2789	78.1686	108.993	Os06g0175500	NC_008399.2	3800273	3806767	-	2155	-	supported by AK100481
4342874	130.093	128.003	114.694	95.8753	62.4139	91.3413	93.8046	109.505	113.014	Os07g0262200	NC_008400.2	9253694	9259364	-	1208	-	supported by AK071615
4346901	111.72	84.4492	106.215	105.994	121.395	114.761	91.1408	92.8686	109.558	Os09g0373000	NC_008402.2	13048104	13050577	-	685	-	supported by AK058870
4330603	105.089	96.7543	105.012	100.008	109.017	109.324	105.538	104.231	102.422	Os02g0728600	NC_008395.2	31210267	31212527	-	726	-	supported by AK063054
4332365	89.0595	120.927	130.345	85.2788	163.739	63.1231	70.7148	135.54	78.2909	Os03g0267500	NC_008396.2	8901995	8905053	+	1691	-	supported by AK061753
4329496	0	0.302045	0.293659	291.312	8.93358	264.043	157.727	0.188863	213.702	Os02g0520500	NC_008395.2	19814380	19814993	+	608	-	supported by AK107896
4335655	122.546	83.3744	126.118	95.6693	98.1136	132.192	76.5821	97.029	103.192	Os04g0386600	NC_008397.2	19008880	19013901	-	1587	-	supported by AK067193
4347072	103.147	147.671	71.5649	41.0792	38.6376	46.3819	158.018	196.201	130.334	Os09g0418500	NC_008402.2	15681049	15682263	+	1215	protein_coding	ab initio prediction with EST support
novel.9925	166.633	95.8225	141.925	77.692	90.1559	85.1508	83.4003	107.873	84.0381	-	NC_008396.2	21998808	22001071	-	941	-	PF01280:Ribosomal protein L19e
4328938	60.4343	50.5358	44.7897	61.6863	305.04	49.8463	59.0496	250.422	50.6532	Os02g0260700	NC_008395.2	9111761	9116987	+	2035	-	supported by AK100835
4324671	87.9121	112.894	97.6274	105.431	73.9469	105.641	123.573	104.229	120.678	Os01g0723200	NC_008394.4	31913806	31915614	-	780	-	supported by AK063794
4340376	117.987	88.7747	107.332	111.587	117.357	100.515	96.9182	101.565	89.6332	Os06g0192600	NC_008399.2	4666493	4669629	+	1567	-	supported by AK061876
4336797	134.127	98.3186	157.49	73.9999	54.6984	88.1602	133.089	63.3723	128.36	Os04g0586200	NC_008397.2	30022932	30023567	-	636	-	supported by AK120315
4347849	123.272	118.82	115.942	81.7685	98.4165	91.4364	100.471	95.6904	104.853	Os09g0560300	NC_008402.2	23093849	23096015	-	636	-	supported by AK112051
4331194	114.349	115.614	121.902	202.996	142.492	168.554	22.5304	26.613	15.5459	Os02g0823100	NC_008395.2	36236534	36238082	+	1316	-	supported by AK102174
9267566	177.387	90.5091	155.342	101.211	139.996	117.175	68.543	34.6948	45.0568	Os02g0488701	NC_008395.2	17760362	17764198	-	1539	protein_coding	supported by CI525651 and CI743398
4334606	58.3367	101.501	88.7496	119.546	80.2832	146.368	135.679	97.5958	101.67	Os03g0822000	NC_008396.2	35359105	35361836	-	1366	-	supported by AK119215
4345614	90.884	75.762	71.1004	137.532	159.099	144.128	74.2614	102.914	73.9629	Os08g0425800	NC_008401.2	20549762	20553190	-	1012	-	supported by AK061339
4324324	0.539742	0.338826	1.97651	362.786	208.422	117.779	83.8628	64.9353	88.5585	Os01g0913600	NC_008394.4	41577882	41579610	-	1084	-	supported by AK071735
4350079	263.454	213.139	141.76	55.9625	114.24	93.1734	16.1844	19.8699	11.1899	Os11g0216100	NC_008404.2	6048238	6049724	-	1046	-	supported by AK059179
4342079	157.42	68.3779	96.7615	73.0529	243.633	57.2306	46.5183	148.544	37.1309	Os06g0717100	NC_008399.2	31342022	31345089	-	1645	-	supported by AK071437
4343678	165.049	121.49	131.915	80.2638	104.062	85.9219	79.082	87.0467	73.377	Os07g0572800	NC_008400.2	23806209	23809503	+	2575	-	supported by AK100426
9271668	90.1587	82.0022	85.476	139.363	100.855	112.423	116.459	93.931	107.523	Os09g0491676	NC_008402.2	19611359	19612957	-	1599	-	supported by AK064834
4330410	124.155	87.5595	106.44	116.841	104.454	114.56	79.2962	92.4415	102.141	Os02g0697700	NC_008395.2	29581631	29583287	-	754	-	supported by AK120209
4339425	146.734	120.583	91.823	96.3273	127.271	105.938	80.3549	72.5424	85.5558	Os05g0533500	NC_008398.2	26541633	26542577	-	945	protein_coding	ab initio prediction with EST support
4330500	83.1591	131.713	87.2435	92.4547	98.9149	66.067	145.072	122.357	100.078	Os02g0712400	NC_008395.2	30388173	30389316	-	1144	protein_coding	supported by AK073713
4327108	127.718	100.923	131.415	97.7773	113.601	105.864	83.5465	84.4549	80.6363	Os01g0252100	NC_008394.4	8328771	8332913	+	1826	-	supported by AK068737
4331681	206.807	119.759	128.217	22.4191	57.381	55.9377	87.347	167.918	80.0213	Os03g0158300	NC_008396.2	3098658	3102094	-	1341	-	supported by AK066591
4340044	168.287	129.53	133.873	71.2193	80.9191	77.868	75.2304	105.546	82.6143	Os06g0136800	NC_008399.2	1948465	1952285	+	1237	-	supported by AK099815
4350494	120.447	98.3399	125.367	102.418	150.379	89.4508	76.0339	86.7416	75.1346	Os11g0472500	NC_008404.2	18101806	18106111	+	1296	-	supported by AK073686
4326906	123.969	102.271	112.647	92.8517	100.803	105.681	96.968	101.299	87.4623	Os01g0279800	NC_008394.4	9916549	9920521	-	993	-	supported by AK061114
4344287	107.793	93.9581	111.866	94.8776	108.814	102.853	83.6367	126.878	91.1189	Os07g0678600	NC_008400.2	29386976	29389686	-	2106	-	supported by AK072868
4346079	91.4418	84.7474	100.993	138.256	86.1145	128.368	99.0089	70.6845	121.014	Os08g0522500	NC_008401.2	26063506	26065446	-	1272	-	supported by AK106190
4324214	3.90054	13.4201	11.1018	493.336	7.46101	226.339	53.9457	4.12205	106.933	Os01g0606000	NC_008394.4	25534470	25537092	+	780	protein_coding	ab initio prediction with EST support
4327079	104.038	100.925	134.858	95.6853	133.247	98.3142	82.3062	87.3819	82.9965	Os01g0203800	NC_008394.4	5698632	5706736	-	2209	-	supported by AK100265
4340426	37.7695	14.046	53.696	45.064	399.112	31.9772	24.0762	296.678	16.7988	Os06g0203600	NC_008399.2	5226417	5230611	+	2020	-	supported by AK121461
4336703	115.674	110.495	103.605	88.4814	88.1936	100.505	106.758	93.4957	111.668	Os04g0568900	NC_008397.2	28990575	28993916	-	1308	-	supported by AK070267
4334276	122.689	90.0761	104.887	115.187	134.979	102.365	74.5074	92.998	80.9677	Os03g0774200	NC_008396.2	32943105	32946315	-	1052	-	supported by AK119532
4343785	14.7886	23.2496	17.1602	256.856	160.527	128.279	178.024	31.4599	108.181	Os07g0592600	NC_008400.2	24809875	24812231	-	2263	-	supported by AK101193
4342269	124.504	128.388	72.3173	73.5393	122.281	72.9848	136.158	102.009	85.6364	Os07g0119300	NC_008400.2	1045046	1046972	+	1469	-	supported by AK070421
4345552	102.561	87.0691	166.839	102.296	56.4064	129.029	144.047	59.9898	69.4411	Os08g0411300	NC_008401.2	19771380	19772828	+	1449	protein_coding	ab initio prediction with EST support
4327820	115.223	118.001	123.766	69.8457	75.1731	62.1476	137.33	119.91	96.2653	Os01g0978400	NC_008394.4	45039064	45040238	+	1175	-	supported by AK062411
4330255	116.743	174.654	109.041	52.1202	88.0249	82.1285	114.506	111.081	69.2404	Os02g0667100	NC_008395.2	27979120	27979548	-	429	protein_coding	ab initio prediction with EST support
4329623	98.3999	85.4568	107.33	108.486	143.579	103.753	85.6231	99.1701	85.2808	Os02g0550100	NC_008395.2	21543528	21545652	-	880	-	supported by AK099459
4333266	291.197	89.037	149.348	40.499	108.972	66.2989	49.89	80.1917	41.3587	Os03g0565200	NC_008396.2	21139778	21147195	+	1220	-	supported by AK065884
novel.18408	51.5423	64.3016	33.0248	86.3898	108.107	107.319	173.534	153.899	134.085	-	NC_008399.2	24910579	24913792	+	3133	-	PF13516:Leucine Rich repeat
4328612	0	1.0464	0.254337	76.586	404.921	6.20624	114.861	253.866	54.0829	Os02g0195900	NC_008395.2	5355523	5355873	+	351	protein_coding	ab initio prediction with EST support
4327389	78.9946	92.8032	86.5626	91.6203	71.2693	91.5137	109.151	158.374	131.494	Os01g0840200	NC_008394.4	37800029	37802367	-	2339	-	supported by AK069954
novel.15344	149.362	87.296	125.471	31.5315	137.276	119.835	133.208	70.1924	57.2755	-	NC_008398.2	18501145	18503506	-	1968	-	PF00191:Annexin
4332957	144.496	78.2563	145.077	48.2009	66.0426	93.3377	99.0248	151.209	85.5908	Os03g0376600	NC_008396.2	15417613	15419713	-	1171	-	supported by AK068720
4330021	130.656	92.0095	108.624	79.0341	123.638	91.7105	79.4446	118.586	87.4964	Os02g0622400	NC_008395.2	25637791	25640578	+	978	-	supported by AK061679
4347158	123.445	73.6038	116.743	105.079	145.706	214.418	71.9218	30.0064	29.7622	Os09g0438000	NC_008402.2	16839993	16850846	+	3513	-	supported by AK120739
novel.5377	0	0.11336	0.77149	93.462	814.263	1.40315	0.241617	0.141764	0	-	NC_008395.2	10154905	10155714	.	810	-	-
4328812	109.478	75.8424	102.304	100.536	106.751	125.906	89.4165	94.8454	105.307	Os02g0232400	NC_008395.2	7520229	7526708	+	1925	protein_coding	supported by AK120755
novel.9218	74.685	164.183	92.6432	84.8656	74.8222	82.5996	114.899	112.87	108.661	-	NC_008396.2	11218613	11219886	+	821	-	-
4344241	93.6128	120.257	97.0477	50.8765	65.0793	73.937	146.362	136.683	126.067	Os07g0670600	NC_008400.2	29012733	29014918	+	930	-	supported by AK102921
4343733	91.335	106.366	105.628	100.684	97.4868	100.135	104.765	103.433	98.9211	Os07g0583000	NC_008400.2	24261460	24264266	-	524	-	supported by AK121047
4327387	59.6186	177.131	124.946	79.1423	66.7938	58.0955	156.607	88.6737	96.9824	Os01g0839900	NC_008394.4	37785742	37786742	-	1001	-	supported by AK060655
4333712	99.1215	25.6055	207.455	44.5712	44.0129	280.304	92.28	15.4941	99.0953	Os03g0676400	NC_008396.2	27512462	27513128	-	667	-	supported by AK109228
4330552	150.941	69.3294	170.724	57.2932	85.6447	180.691	85.7288	30.1797	77.3258	Os02g0720600	NC_008395.2	30779349	30781174	-	1735	-	supported by AK101967
4327057	83.9711	75.452	65.5333	100.116	106.559	125.716	126.662	104.765	118.914	Os01g0783500	NC_008394.4	34954454	34957579	-	1335	-	supported by AK072280
4342017	109.616	65.0732	122.891	140.119	275.586	79.9899	46.1128	36.6833	31.5018	Os06g0708000	NC_008399.2	30826900	30831820	+	2451	-	supported by AK066531
4332205	125.48	80.8579	116.946	123.837	131.7	124.507	70.7791	62.2262	70.3525	Os03g0240700	NC_008396.2	7495325	7498906	-	871	-	supported by AK071799
novel.3948	83.1717	63.9804	62.2965	230.978	172.89	106.043	58.7079	65.9179	62.3715	-	NC_008394.4	41857263	41863102	-	3862	-	PF05116:Sucrose-6F-phosphate phosphohydrolase|PF00534:Glycosyl transferases group 1|PF00862:Sucrose synthase
4347474	108.063	91.4085	123.342	89.5476	138.869	104.687	108.6	58.2928	82.9536	Os09g0499000	NC_008402.2	19956767	19958647	-	1111	-	supported by AK060116
4343226	119.48	81.918	96.6086	74.9692	84.0242	77.8327	101.122	151.158	118.515	Os07g0479300	NC_008400.2	18070226	18074007	-	1947	-	supported by AK120117
9271945	42.624	99.5333	91.016	101.735	43.5711	135.872	149.267	62.5726	179.234	Os01g0111900	NC_008394.4	624986	626009	+	1024	-	supported by AK103326
4348796	130.322	120.57	88.9943	48.8504	178.878	93.3111	73.8485	103.471	66.8742	Os10g0456800	NC_008403.2	17162178	17165705	-	1284	-	supported by AK104810
4334802	130.713	113.026	119.061	87.5139	86.1705	90.8499	91.8945	90.3788	94.7112	Os03g0851300	NC_008396.2	36684706	36688727	-	1888	-	supported by AK071162
4344864	62.7593	105.933	73.4992	94.3812	92.075	81.8896	156.527	118.55	117.999	Os08g0192800	NC_008401.2	5417275	5419393	+	1913	-	supported by AK120613
4329182	128.285	94.4867	104.701	91.8639	99.1258	93.3382	90.7546	104.073	95.8277	Os02g0325100	NC_008395.2	13088146	13092730	+	1516	-	supported by AK071476
4334895	127.06	94.2509	101.816	83.4482	96.0998	101.617	98.4877	106.053	91.9974	Os04g0103200	NC_008397.2	210344	213394	-	1701	-	supported by AK066032
4324247	108.096	76.8503	92.7696	109.323	129.735	103.337	87.3908	102.549	90.3394	Os01g0703600	NC_008394.4	30922266	30926206	+	1889	-	supported by AK065538
4333657	91.4999	75.3121	59.8337	86.9473	51.8484	95.2199	135.065	150.762	153.896	Os03g0665200	NC_008396.2	26912605	26915538	-	1307	-	supported by AK066202
4343820	129.897	125.098	184.743	98.8472	48.4008	91.986	80.8691	47.6426	92.0284	Os07g0600700	NC_008400.2	25165372	25168787	+	1181	-	supported by AK111970
4334733	76.8287	81.6193	76.5353	139.678	128.508	114.325	95.7545	89.456	96.6193	Os03g0840900	NC_008396.2	36206478	36209654	-	792	-	supported by CI505315 and CI724532
4346075	144.664	138.202	111.86	65.1253	113.444	81.1445	55.9821	109.701	79.0524	Os08g0521800	NC_008401.2	26040964	26042773	-	1075	-	supported by AK067267
4325074	99.8375	116.561	102.532	90.5415	90.9066	89.3145	112.221	94.5996	102.095	Os01g0866700	NC_008394.4	39283260	39284936	-	579	-	supported by AK099337
4349236	139.583	74.1133	102.344	75.3693	124.244	116.925	88.6519	86.1214	90.6299	Os10g0536000	NC_008403.2	21303335	21306600	-	840	-	supported by AK121221
4347239	196.265	88.6606	155.927	64.6885	67.8274	99.0433	89.4328	49.3534	86.718	Os09g0453400	NC_008402.2	17656757	17659405	-	1859	-	supported by AK120096
4343179	93.9926	83.7509	88.6084	100.39	174.094	75.6933	72.5807	134.704	73.1533	Os07g0467600	NC_008400.2	17287779	17291068	-	1479	protein_coding	supported by AK065880
4343020	90.9543	95.8461	89.1127	113.556	75.8825	85.8175	115.535	111.645	118.065	Os07g0415200	NC_008400.2	13758808	13763872	+	1118	-	supported by AK101796
4338497	118.336	118.242	93.8053	81.9325	91.5058	79.2612	108.574	105.003	99.6065	Os05g0349500	NC_008398.2	16480758	16484426	-	2127	-	supported by AK101703
4336816	86.3426	82.5525	81.9036	135.213	84.1004	105.541	111.008	97.3448	109.988	Os04g0589900	NC_008397.2	30212573	30216616	-	1793	-	supported by AK070449
4350528	132.123	78.2671	116.385	77.4075	88.5426	97.6192	92.4185	119.932	90.864	Os11g0484500	NC_008404.2	18890859	18892748	+	1890	-	supported by AK071592
4338222	78.1913	84.3116	79.9043	101.836	170.237	84.7737	86.5291	104.019	102.76	Os05g0251500	NC_008398.2	9206086	9209374	+	648	-	supported by AK058649
4334800	77.944	78.5848	92.1719	150.834	71.331	117.163	98.8028	91.7319	113.826	Os03g0851100	NC_008396.2	36677155	36680934	-	1755	-	supported by AK102069
9269005	85.8395	112.535	98.1521	90.4372	102.449	91.6845	107.762	95.6564	107.268	Os03g0654800	NC_008396.2	26297820	26298382	+	563	-	supported by AK103330
4328037	107.143	79.349	99.6606	115.346	72.2465	113.023	94.4071	88.4238	122.024	Os02g0109800	NC_008395.2	534963	538203	-	2157	-	supported by AK069014
4335136	284.164	86.3281	232.719	7.69439	12.7114	23.2734	91.6867	111.393	41.613	Os04g0196200	NC_008397.2	6557075	6558646	+	936	protein_coding	ab initio prediction with EST support
4340530	67.6306	105.708	89.691	138.918	129.779	86.274	95.2164	84.8089	93.1691	Os06g0223700	NC_008399.2	6394391	6396222	-	853	-	supported by AK070214
4349163	121.805	201.892	114.217	67.6936	105.251	44.244	65.0826	133.808	36.5407	Os10g0524600	NC_008403.2	20844926	20847466	-	2541	-	supported by AK069238
9266906	54.0074	52.3014	50.8493	96.934	247.516	62.101	79.9328	185.913	60.8883	Os01g0739300	NC_008394.4	32628199	32628744	-	546	-	Non-protein coding transcript%2C unclassifiable transcript~supported by AK062987
9268662	101.064	88.9925	111.695	106.107	115.8	67.3866	134.676	97.7811	66.5822	Os01g0124200	NC_008394.4	1346650	1347720	-	1071	-	supported by AK067257
9267424	83.2922	154.443	89.4942	88.3209	84.9845	83.8884	119.371	87.0129	98.9689	Os10g0437550	NC_008403.2	16128468	16129272	+	805	-	Non-protein coding transcript%2C unclassifiable transcript~supported by CI472555 and CI693261
4331283	75.9553	125.251	80.2917	80.5343	67.0627	86.0921	133.598	107.953	132.518	Os03g0101000	NC_008396.2	82604	83646	-	835	protein_coding	supported by AK105139
4331568	65.7774	66.4572	61.8661	71.1164	134.394	91.5137	142.474	140.661	114.791	Os03g0140100	NC_008396.2	2178108	2179765	+	1658	-	supported by AK119195
9270544	81.5757	102.024	84.1528	101.003	139.754	103.369	115.041	72.8482	89.192	Os07g0549900	NC_008400.2	22487382	22487939	+	558	-	supported by CI525533 and CI743263
4331066	143.792	102	110.053	60.6694	95.2268	87.7386	91.7341	107.828	88.6234	Os02g0805600	NC_008395.2	35254341	35256585	+	1263	-	supported by AK099516
4339143	79.5645	102.669	83.9995	115.838	106.053	103.82	106.054	90.5378	98.8984	Os05g0486200	NC_008398.2	23955044	23957741	-	728	-	supported by AK121022
4339715	418.772	173.553	100.718	19.3254	45.0029	33.6525	12.9039	66.8781	16.5731	Os05g0579600	NC_008398.2	28927025	28927630	-	273	protein_coding	ab initio prediction with EST support
4334668	80.3237	110.137	85.262	109.401	112.825	112.668	109.021	80.2665	86.251	Os03g0831200	NC_008396.2	35764245	35765575	+	1113	-	supported by AK073709
4332886	111.917	107.006	93.4617	91.9776	100.28	104.237	92.6068	90.7081	93.6324	Os03g0360500	NC_008396.2	14551672	14554968	-	895	-	supported by AK101285
novel.18719	0	0.265093	0.515467	39.983	440.384	0.13672	30.37	357.166	16.7184	-	NC_008399.2	28212128	28216372	-	2771	-	PF00069:Protein kinase domain|PF13855:Leucine rich repeat
4333901	111.065	77.3024	95.6211	125.865	119.202	100.432	72.2346	98.7242	84.7981	Os03g0713400	NC_008396.2	29616295	29620564	-	2517	-	supported by AK071307
4349265	106.245	74.3026	93.1571	110.654	156.488	68.954	185.802	30.7491	58.7679	Os10g0542400	NC_008403.2	21634832	21636563	+	1195	-	supported by AK068088
4343788	72.3578	131.744	103.289	101.746	87.778	131.088	102.937	68.2314	85.7663	Os07g0593400	NC_008400.2	24837479	24838306	+	828	-	supported by CI415773 and CI643666
4325163	178.731	116.986	85.6841	50.644	136.57	64.9491	77.9502	97.5553	75.8351	Os01g0293000	NC_008394.4	10705422	10708090	-	1642	-	supported by CI410906 and CI639721
4330515	88.3764	94.0159	83.1959	68.5837	92.2406	80.859	106.004	154.906	115.024	Os02g0714600	NC_008395.2	30512401	30514619	+	1381	-	supported by AK068469
4332756	92.1777	69.8047	87.8337	90.8539	108.024	102.01	124.627	92.7565	114.596	Os03g0335300	NC_008396.2	12452602	12459106	+	2544	-	supported by AK111509
4339012	194.161	78.0365	200.805	142.379	169.393	87.5	2.72529	4.29732	2.99611	Os05g0460000	NC_008398.2	22645294	22648391	-	2298	-	supported by CI365051 and CI604937
4330005	54.2488	90.7663	69.0921	148.717	143.941	93.624	110.415	82.0518	89.3136	Os02g0620200	NC_008395.2	25529122	25529643	+	522	-	supported by AK109256
4332553	135.263	84.4018	121.115	91.5153	95.2786	88.3148	79.8778	103.012	83.0827	Os03g0298400	NC_008396.2	10513170	10516812	+	1584	-	supported by AB037154
4327781	69.0511	58.6932	65.7257	97.7396	256.856	51.6137	69.2542	155.53	57.0282	Os01g0235700	NC_008394.4	7494101	7497327	-	2525	-	supported by AK064943
4334158	104.392	105.144	95.3169	101.564	129.517	95.2764	81.9826	80.4825	87.3805	Os03g0756400	NC_008396.2	32071395	32074423	-	1344	-	supported by AK099399
4342042	76.7184	60.7535	95.0088	128.474	216.579	88.3414	79.5808	73.2089	62.2144	Os06g0712200	NC_008399.2	30994757	30995752	+	996	-	supported by AK061313
4339247	90.9644	92.9763	110.798	121.899	92.2104	115.659	87.4325	69.8144	98.7217	Os05g0503000	NC_008398.2	24809348	24814916	-	1352	-	supported by AK068335
4325600	173.91	85.8808	190.436	101.3	143.721	67.0168	44.6601	38.0941	35.2192	Os01g0769700	NC_008394.4	34217724	34220876	+	3153	-	supported by AK101775
4331917	93.5272	50.3508	103.459	212.007	127.769	195.02	36.4207	22.7496	38.9216	Os03g0192700	NC_008396.2	4804033	4807869	-	1913	-	supported by AK058750
4333942	77.8195	106.675	79.2074	74.7124	82.6238	90.5342	137.189	103.571	127.448	Os03g0722200	NC_008396.2	30064680	30065291	-	612	protein_coding	supported by AK068522
4327033	77.691	97.0902	75.6132	115.319	138.158	79.7035	95.0476	102.593	97.9549	Os01g0763300	NC_008394.4	33879142	33883829	-	732	-	supported by AK063778
4332199	210.798	70.9357	146.693	71.1295	130.308	100.189	60.3358	40.9696	47.6264	Os03g0239200	NC_008396.2	7396908	7401047	+	2629	-	supported by AK100953
4326870	123.928	119.62	76.9362	67.4896	65.2078	74.4314	102.5	144.505	103.753	Os01g0542000	NC_008394.4	21628928	21629875	+	948	protein_coding	ab initio prediction with EST support
4341364	99.5827	86.1496	99.069	109.853	133.836	94.3685	90.2456	85.0365	79.7729	Os06g0574500	NC_008399.2	23184184	23190274	+	1376	-	supported by AK071838
4339623	61.7903	31.1523	76.7918	116.108	266.825	88.7246	52.9793	135.381	47.4711	Os05g0564400	NC_008398.2	28174424	28176149	-	1123	-	supported by AK073075
4324318	187.471	127.131	102.476	45.5476	123.524	55.3093	54.6232	114.5	66.6357	Os01g0912700	NC_008394.4	41533609	41535739	+	1048	-	supported by AK068528
4337769	91.1598	18.7285	33.1294	9.84521	48.7255	35.4166	211.788	282.192	146.144	Os05g0142400	NC_008398.2	2442375	2443080	-	706	-	supported by AK062395
4338486	120.558	83.9116	124.711	100.317	72.265	95.264	67.5529	94.1086	118.281	Os05g0346400	NC_008398.2	16284322	16288277	+	859	-	supported by AK102727
4344008	133.134	92.4797	103.417	129.016	102.244	126.082	70.5864	43.8835	76.1178	Os07g0633100	NC_008400.2	26919423	26923835	-	1256	-	supported by AK071223
4352413	226.781	90.706	158.152	31.3403	64.4264	67.0929	66.5842	112.178	59.2777	Os12g0534200	NC_008405.2	21424750	21427735	-	823	-	supported by AK120370
4338539	109.988	50.2437	87.5704	65.063	97.7637	183.557	166.699	52.5431	62.7278	Os05g0361700	NC_008398.2	17253800	17255047	+	1049	-	supported by AK100184
4334417	95.0559	67.697	89.1926	123.333	98.12	120.359	104.239	78.7073	98.8854	Os03g0795800	NC_008396.2	33953732	33956089	-	1119	-	supported by AK102207
4334440	102.6	114.06	106.816	93.9599	89.9984	86.061	93.1504	95.7824	92.7426	Os03g0799100	NC_008396.2	34161106	34165615	+	1664	-	supported by AK102772
4326735	56.0325	98.7392	107.79	73.8914	136.665	56.3975	83.0101	176.094	84.9594	Os01g0225000	NC_008394.4	6878885	6880948	-	969	protein_coding	ab initio prediction with EST support
4334157	103.157	171.647	155.763	66.1564	39.1604	63.6043	103.471	78.0946	90.4317	Os03g0756300	NC_008396.2	32067260	32069517	-	819	-	supported by AK103836
4324379	112.885	84.283	106.863	96.5321	104.266	103.733	85.5628	86.1685	90.6864	Os01g0267200	NC_008394.4	9165350	9168847	+	1218	-	supported by AK099455
4341107	30.3706	71.378	55.8804	47.3056	102.834	21.4489	258.83	118.627	164.18	Os06g0498800	NC_008399.2	18416965	18419483	-	786	-	supported by AK107056
4344963	0	0.0899331	0.524617	453.331	253.455	73.3768	37.1868	16.7575	35.9329	Os08g0222100	NC_008401.2	7409185	7410393	+	1021	-	supported by AK070815
4339100	71.066	157.861	97.5651	60.6419	42.6834	56.5876	140.275	121.293	122.584	Os05g0476400	NC_008398.2	23481305	23483637	-	1421	-	supported by AK106783
4325095	102.436	76.3213	115.107	100.977	77.2411	110.397	66.0757	99.0442	122.947	Os01g0878800	NC_008394.4	39895070	39898466	-	1244	-	supported by AK070251
4333617	97.6858	111.049	71.0727	103.916	125.18	72.3165	125.103	80.3799	82.925	Os03g0656800	NC_008396.2	26384511	26387378	+	1810	-	supported by AK069506
4338425	72.9203	131.816	61.6751	83.6753	70.2528	83.2019	139.359	106.493	119.618	Os05g0325200	NC_008398.2	15062728	15063953	+	1226	-	supported by CI525161 and CI742908
4345411	133.593	118.683	112.17	75.9519	98.9715	78.517	79.8916	94.2306	76.8396	Os08g0374100	NC_008401.2	17601041	17604063	-	1193	-	supported by AK070541
9267628	130.018	123.137	89.5479	31.5331	62.4668	62.8494	105.405	167.813	95.9294	Os06g0319800	NC_008399.2	12494185	12494832	-	648	protein_coding	ab initio prediction with EST support
4334050	0	0.0422169	0.205224	119.667	416.81	11.1913	40.4017	254.787	25.3696	Os03g0738700	NC_008396.2	31082624	31084798	+	2175	-	supported by AK111764
4339634	127.972	80.8758	101.379	79.1361	108.29	87.1247	97.0521	100.53	85.5885	Os05g0566500	NC_008398.2	28283708	28285779	-	2072	-	supported by AK099052
4349446	112.652	78.1591	102.174	100.792	89.8336	94.6023	96.2202	95.3335	97.2116	Os10g0569200	NC_008403.2	23018643	23023027	-	2574	-	supported by AK067998
4326135	61.6445	13.2526	151.211	154.192	4.66634	164.429	80.5033	5.56385	230.989	Os01g0110200	NC_008394.4	542425	543510	-	970	-	supported by AK109646
4336038	94.1296	102.539	92.6518	101.311	92.1996	93.5175	100.17	88.9287	100.53	Os04g0458400	NC_008397.2	23295032	23296082	-	634	-	supported by AK070570
4341337	30.451	61.7655	58.8818	48.1766	80.7483	131.373	190.425	124.695	137.476	Os06g0567900	NC_008399.2	22828213	22831250	+	1222	protein_coding	supported by AB004799
4344701	40.3768	93.023	46.1326	100.931	122.662	85.4195	124.579	139.71	110.824	Os08g0157400	NC_008401.2	3325362	3326584	-	1223	-	supported by AK108144
4325349	61.3194	94.9851	95.3021	221.621	110.916	60.0648	94.6611	59.4443	65.0518	Os01g0180000	NC_008394.4	4178207	4180412	-	2206	-	supported by AK103199
4345496	157.946	143.953	101.565	55.5002	75.5185	58.7944	80.2007	108.909	80.6854	Os08g0397900	NC_008401.2	19044809	19049102	+	1358	-	supported by AK109817
4336486	83.711	123.096	124.571	91.6886	61.4995	66.6951	103.102	86.4766	121.484	Os04g0530900	NC_008397.2	26951676	26953372	+	1697	-	supported by AK120509
4342753	110.287	43.0506	89.6289	64.6806	68.5873	200.848	136.544	42.3728	106.293	Os07g0225300	NC_008400.2	7000159	7001410	+	1252	-	supported by AK073667
4332868	191.981	88.6048	156.294	37.4709	68.481	88.2657	66.9018	97.587	66.1627	Os03g0356300	NC_008396.2	14178579	14181303	-	999	-	supported by AK061469
4331450	100.341	97.0859	97.4612	89.5048	123.499	82.9221	89.8406	95.2672	85.7108	Os03g0123600	NC_008396.2	1324396	1327861	-	1221	-	supported by AK105012
4324760	117.415	105.475	89.3737	83.8387	123.012	89.7674	83.8598	92.1495	76.1409	Os01g0857700	NC_008394.4	38825268	38827730	-	881	-	supported by AK066959
4347161	111.598	75.8999	125.509	100.905	131.745	148.648	62.1837	53.3981	50.0027	Os09g0438700	NC_008402.2	16890370	16894484	-	1015	-	supported by AK098903
4324612	130.424	95.039	216.503	71.6103	139.489	93.3673	35.3983	50.5637	27.3838	Os01g0771000	NC_008394.4	34290703	34291758	-	1056	-	supported by AK069298
4334363	110.63	84.5085	114.29	129.568	86.7884	121.534	65.2366	50.301	96.9073	Os03g0788200	NC_008396.2	33590461	33592963	+	678	-	supported by AK106623
4341751	123.643	76.1013	103.823	99.4207	119.596	106.669	67.0135	84.9423	78.5418	Os06g0662000	NC_008399.2	28163322	28169850	-	2313	-	supported by AK069821
4327991	98.6928	113.439	101.323	74.4287	67.8743	85.9164	112.649	101.56	103.563	Os02g0102700	NC_008395.2	135305	138097	-	926	-	supported by AK061193
4330706	37.0482	107.526	63.8471	133.043	110.223	84.0031	119.985	123.349	80.3547	Os02g0744200	NC_008395.2	32107429	32109033	+	1415	-	supported by AK073572
4344640	103.367	94.535	88.0923	62.2542	120.072	104.655	92.4524	94.8273	98.8934	Os08g0141300	NC_008401.2	2304824	2307508	+	1286	-	supported by AK067917
4344095	110.656	77.9256	96.5874	124.74	121.16	99.5037	67.3775	82.953	76.8525	Os07g0645400	NC_008400.2	27573653	27577653	+	2392	-	supported by AK100730
4339885	7.29451	5.15156	7.51279	295.082	189.183	97.8615	80.114	91.8031	83.2339	Os06g0110000	NC_008399.2	579671	585444	+	1925	-	supported by AK069429
4327300	118.297	73.6401	102.685	111.325	117.357	90.6132	76.6287	83.522	82.7969	Os01g0191500	NC_008394.4	4890518	4895876	+	2010	-	supported by AK101856
4342829	0.0758367	0.0595086	0.289282	164.719	364.002	20.1333	85.6151	162.01	59.7925	Os07g0247000	NC_008400.2	8223191	8224733	+	1543	-	supported by AK072232
4352335	99.5236	156.786	89.4169	12.609	24.9855	17.174	77.0482	276.815	102.021	Os12g0514000	NC_008405.2	20041133	20043402	-	1853	-	supported by AK099395
4328472	79.139	95.869	77.0989	112.812	62.5245	96.1477	123.195	94.2669	115.293	Os02g0175600	NC_008395.2	4134900	4135625	+	726	-	supported by AK121069
4339629	154.324	50.0986	111.46	25.5786	42.4227	43.5123	110.138	201.214	116.877	Os05g0565400	NC_008398.2	28210101	28212761	-	1195	-	supported by AK068910
4342741	111.767	110.436	94.4939	85.3129	93.5599	86.43	89.0196	95.723	88.3602	Os07g0222300	NC_008400.2	6795654	6799427	-	1761	-	supported by AK065461
4324094	211.399	68.2034	130.641	113.327	96.928	125.944	61.184	9.4855	37.9164	Os01g0603300	NC_008394.4	25417193	25419233	+	1489	-	supported by AK103432
4334590	87.2468	84.9935	85.3416	115.455	122.744	90.913	83.1097	96.402	88.4452	Os03g0819900	NC_008396.2	35257826	35261107	+	1022	-	supported by AK112029
4335795	131.613	102.978	97.9421	80.2047	100.737	77.5866	81.8307	93.5519	87.8468	Os04g0414100	NC_008397.2	20480271	20485247	+	2461	-	supported by AK101471
9270708	68.0208	101.995	78.0973	115.313	82.4325	100.436	105.599	85.7496	116.331	Os03g0626250	NC_008396.2	24601944	24604729	+	695	protein_coding	supported by CI444669 and CI667420
4342352	102.389	101.411	100.573	97.7892	101.495	90.3667	94.1389	87.2115	77.8149	Os07g0136300	NC_008400.2	1944235	1946327	+	632	-	supported by AK064609
4345192	179.275	118.662	100.946	53.2524	63.3357	62.7775	152.302	61.5363	60.528	Os08g0293100	NC_008401.2	11861741	11862520	-	780	-	supported by AK071000
4336076	131.537	50.0695	140.539	134.642	132.37	119.077	50.7002	37.9641	55.4155	Os04g0463500	NC_008397.2	23537731	23541357	-	1104	-	supported by AK107879
4337867	150.964	93.4719	130.07	49.9882	79.1882	53.3747	75.9977	124.115	94.1913	Os05g0157200	NC_008398.2	3323175	3325291	-	779	-	supported by AK103075
4351228	83.2917	87.3143	84.1126	104.365	117.958	94.1127	89.6422	98.918	90.6482	Os11g0707800	NC_008404.2	30769906	30773587	+	1263	-	supported by AK061318
4345148	155.709	159.354	316.837	54.039	75.0288	51.6269	18.1394	5.06258	13.9948	Os08g0273300	NC_008401.2	10507128	10508225	+	998	-	supported by CI546690 and CI763416
4347204	136.61	65.8594	99.9442	84.4536	72.1452	88.5698	81.5112	130.843	89.7272	Os09g0446800	NC_008402.2	17308527	17312331	+	2359	-	supported by AK065164
4345362	148.804	83.0252	79.5485	41.4872	68.4807	62.1474	91.5624	168.927	105.457	Os08g0357000	NC_008401.2	16428338	16433141	-	1524	protein_coding	supported by AK070322
4332816	86.4901	110.452	180.701	21.037	93.7132	56.7361	113.928	71.5598	114.513	Os03g0346200	NC_008396.2	12982460	12982666	-	207	protein_coding	ab initio prediction with EST support
4324645	75.6036	75.9784	83.0886	115.912	75.9006	109.385	94.1576	110.635	108.02	Os01g0220300	NC_008394.4	6582667	6586087	+	794	-	supported by AK105167
4327301	179.304	82.8097	143.274	68.5213	131.656	87.5037	59.0462	37.6053	57.5766	Os01g0191700	NC_008394.4	4904609	4908339	+	1997	-	supported by AK121093
4348589	80.2841	86.2406	107.186	80.5361	110.48	92.8988	87.0184	96.28	106.302	Os10g0407000	NC_008403.2	14290363	14292674	-	1201	-	supported by AK101494
4342241	105.22	89.481	100.962	95.6793	102.8	91.969	77.1047	104.45	78.8687	Os07g0112800	NC_008400.2	702009	704502	+	863	-	supported by AK058206
4343585	108.13	100.988	106.563	77.8844	92.138	96.8138	82.826	92.1959	88.8747	Os07g0558800	NC_008400.2	22994099	22998426	+	1172	-	supported by AK100986
4342100	107.157	76.4502	69.676	87.0859	150.687	87.8875	95.2512	90.0041	81.3471	Os06g0724400	NC_008399.2	31651203	31653617	-	902	-	supported by AK099961
4339612	57.3668	48.8363	93.2194	142.277	23.7122	103.765	89.0111	59.1314	228.052	Os05g0563000	NC_008398.2	28084746	28086580	+	1538	-	supported by AK100983
4325217	110.761	91.6975	100.205	69.5219	86.712	75.6163	97.7887	123.53	88.8416	Os01g0148700	NC_008394.4	2651648	2654564	+	1478	-	supported by AK101727
4331509	268.523	125.074	161.646	40.1487	144.359	47.2102	11.1748	36.386	9.91675	Os03g0131200	NC_008396.2	1766024	1769151	-	1944	-	supported by AK066378
4349849	143.408	84.208	122.139	86.9378	89.8621	82.4613	82.9252	68.7448	83.0252	Os11g0160500	NC_008404.2	2922954	2925767	+	603	-	supported by AY224425
4344091	66.8481	57.9506	120.163	156.097	27.0188	153.766	89.2301	30.1128	141.597	Os07g0645000	NC_008400.2	27542237	27544084	-	919	-	supported by CI456494 and CI678485
4341062	119.021	107.219	102.494	57.6058	130.749	102.364	78.3318	88.1242	56.5829	Os06g0484500	NC_008399.2	17381516	17382332	+	817	-	supported by AK108194
4335661	93.3342	123.704	113.362	97.3686	74.4127	99.7865	84.6523	61.5153	94.2597	Os04g0387600	NC_008397.2	19082569	19083072	-	504	-	supported by AK063862
4347581	104.622	70.082	110.687	100.44	104.023	91.349	74.6258	81.7035	104.731	Os09g0516600	NC_008402.2	20775984	20780988	-	1605	-	supported by AY054407
4341310	109.405	89.8896	101.782	90.4719	72.3622	82.4829	97.6209	97.6399	100.287	Os06g0562600	NC_008399.2	22475249	22479638	-	2091	-	supported by AK067114
4347040	52.7253	72.0694	65.2675	53.3135	115.978	59.6084	157.45	124.008	140.961	Os09g0412400	NC_008402.2	15303089	15303886	-	688	-	supported by AK073672
novel.9271	127.067	154.724	101.106	21.2245	130.01	63.3761	115.392	65.2684	63.2078	-	NC_008396.2	11781361	11782303	-	943	-	PF00226:DnaJ domain
4343168	89.3465	94.0051	86.0883	101.776	93.2774	87.7062	97.2086	96.9292	91.8614	Os07g0463100	NC_008400.2	16950182	16953600	-	757	-	supported by AK121807
4346845	85.1316	67.2192	97.0564	77.1263	121.689	97.5515	99.8102	92.6137	99.8767	Os09g0360400	NC_008402.2	12340073	12344928	+	1101	-	supported by AK071395
4350183	108.225	101.862	105.89	66.6873	70.7073	76.5291	90.5036	118.375	98.6864	Os11g0244800	NC_008404.2	7778609	7786065	-	1198	-	supported by AK103215
4331096	80.351	88.5162	84.1541	89.3637	122.829	88.8615	98.4638	93.9552	90.7516	Os02g0810400	NC_008395.2	35531733	35535961	+	2250	-	supported by AK111554
4348910	70.5517	84.8876	64.1544	100.982	92.3069	91.1364	135.042	81.5408	116.328	Os10g0478900	NC_008403.2	18424901	18428445	+	821	-	supported by AK062836
4331362	37.8581	102.431	41.4479	39.0569	61.6735	301.449	146.782	85.3977	19.8369	Os03g0111300	NC_008396.2	630670	631145	-	476	-	supported by AK062506
4330501	163.781	78.9904	173.221	93.2472	128.576	92.4787	37.6265	32.7059	35.1935	Os02g0712500	NC_008395.2	30389538	30393448	-	2247	-	supported by AK100094
4335474	252.357	227.935	91.6203	20.1225	82.1707	33.2881	78.1436	31.4354	18.6957	Os04g0320700	NC_008397.2	14792655	14794399	-	1673	-	supported by AK119530
4329668	158.713	124.801	134.331	68.8629	113.311	83.5226	36.8112	77.0588	38.302	Os02g0556800	NC_008395.2	21917945	21919417	-	1058	-	supported by AK100187
4348929	107.252	103.984	107.955	78.0868	66.1181	89.0675	88.2638	98.7069	95.8828	Os10g0483000	NC_008403.2	18697862	18700590	-	755	-	supported by AK121674
4336041	0	0.0917759	0.312297	38.8795	398.119	0.141998	31.249	347.642	18.6787	Os04g0458900	NC_008397.2	23308960	23310960	-	2001	-	supported by AK121454
novel.20019	172.663	137.513	171.697	41.0288	74.2715	129.038	28.5215	51.9646	28.1966	-	NC_008400.2	15193325	15194607	+	1043	-	PF02427:Photosystem I reaction centre subunit IV / PsaE
4324967	151.164	83.4989	113.285	60.9718	96.9217	76.845	72.7602	103.828	75.0188	Os01g0895100	NC_008394.4	40666860	40671339	-	1357	-	supported by AK058611
4347553	99.86	64.433	72.6636	107.199	135.078	114.345	77.8684	87.892	74.4895	Os09g0512900	NC_008402.2	20609497	20611347	+	989	-	supported by AK061814
4332460	118.4	109.66	85.6593	69.8211	90.4303	74.8973	100.353	99.6706	84.6393	Os03g0283600	NC_008396.2	9783810	9788222	-	1606	-	supported by AK070093
4335926	127.407	88.0294	110.934	65.6719	81.9877	85.9113	82.0425	108.308	83.0229	Os04g0439900	NC_008397.2	21909219	21915157	-	1937	-	supported by AK065119
9271017	114.132	106.694	77.799	55.2885	80.1446	78.7049	113.36	105.529	100.955	Os04g0464900	NC_008397.2	23598095	23598662	-	568	-	Non-protein coding transcript%2C unclassifiable transcript~supported by CI434740 and CI659247
4336738	57.1731	65.525	54.5749	103.378	90.6592	95.0852	109.557	143.649	112.133	Os04g0576500	NC_008397.2	29441460	29445371	+	1271	-	supported by AK066702
4327568	47.0162	94.9762	45.0029	96.7523	180.61	101.715	28.2822	190.209	46.7917	Os01g0823100	NC_008394.4	36901364	36903170	+	1339	-	supported by AK070463
novel.26402	30.5598	42.3934	65.9581	179.371	226.684	158.002	55.1534	22.4914	50.5879	-	NC_008403.2	21341599	21347264	+	1501	-	PF14226:non-haem dioxygenase in morphine synthesis N-terminal|PF03171:2OG-Fe(II) oxygenase superfamily
novel.6465	58.6359	94.8312	69.8965	61.4811	73.9399	49.5293	193.429	92.4148	136.97	-	NC_008395.2	25821840	25823329	+	1373	-	PF00069:Protein kinase domain
4340002	148.62	80.9432	104.55	113.66	126.624	86.2001	51.3483	72.5562	46.4332	Os06g0130400	NC_008399.2	1628779	1632508	+	2203	-	supported by AK065212
4343741	113.121	106.639	106.65	99.4957	120.455	82.6288	75.5008	64.392	61.8519	Os07g0584900	NC_008400.2	24381933	24384946	+	1983	-	supported by AK059561
4329347	65.7333	90.4576	104.607	74.6072	104.828	76.9925	106.805	112.376	94.2483	Os02g0471500	NC_008395.2	16788587	16793142	-	2154	-	supported by AK120927
4345047	177.51	75.7989	188.451	100.58	109.684	126.242	13.5839	8.69459	29.6615	Os08g0243500	NC_008401.2	8759406	8764186	+	2298	protein_coding	supported by AK068915
4345281	84.407	101.059	93.8528	68.1575	45.862	64.3646	98.6425	151.911	121.612	Os08g0326600	NC_008401.2	14444986	14448817	+	1988	-	supported by AK065219
4349388	93.3801	120.977	84.8327	40.4942	46.0105	73.0454	147.868	92.5129	129.212	Os10g0561800	NC_008403.2	22607946	22609435	+	1307	-	supported by AK065404
4324263	34.4664	32.8382	40.1459	147.819	230.038	74.7689	67.8227	134.358	65.8235	Os01g0276700	NC_008394.4	9692983	9698674	-	2346	-	supported by AK103465
4337176	90.9582	82.6843	81.8175	101.518	109.885	81.8602	94.7906	95.9701	88.5701	Os04g0643100	NC_008397.2	33131175	33134075	+	1437	-	supported by AK067501
4330733	85.6948	133.112	115.653	98.6274	121.293	90.4536	69.9862	40.0793	72.2415	Os02g0749400	NC_008395.2	32382150	32382616	-	467	-	supported by AK058832
4346297	135.098	104.801	118.664	60.6571	105.594	83.4868	56.0153	99.9078	62.8662	Os08g0557400	NC_008401.2	27976912	27981043	-	1139	-	supported by AK060067
4336759	109.607	96.9344	137.817	84.5333	71.6016	98.0299	78.8727	85.1288	63.5992	Os04g0580300	NC_008397.2	29673543	29675769	-	2227	-	supported by AK100294
4327118	100.93	68.587	86.3401	55.4216	113.277	92.4082	124.045	93.3156	91.1786	Os01g0172800	NC_008394.4	3734961	3735782	+	822	-	supported by AK067273
4334760	0.269209	0.422493	0.273842	38.5966	393.626	0.944221	39.6222	330.748	20.6672	Os03g0844800	NC_008396.2	36367460	36368763	-	1304	-	supported by AK071813
4325908	78.1244	86.3339	79.3822	92.472	120.464	84.2887	109.695	92.1474	81.511	Os01g0674000	NC_008394.4	29446443	29447814	-	1372	-	supported by AK099396
4339101	166.361	93.7421	118.017	83.988	55.9818	72.5086	169.485	29.0981	33.8704	Os05g0476700	NC_008398.2	23510463	23512518	+	2056	-	supported by AY224537
4347173	102.461	112.402	77.8385	61.9827	91.5781	74.8837	114.967	101.111	85.7604	Os09g0440700	NC_008402.2	17000791	17001602	+	812	-	supported by AK104963
4326359	83.2297	86.2176	90.9489	106.252	71.3408	114.611	91.9974	81.9433	96.1646	Os01g0238600	NC_008394.4	7669051	7671714	+	852	-	supported by AK073776
4328256	140.781	117.75	129.174	81.1513	96.029	77.944	63.7221	56.4389	59.2227	Os02g0139700	NC_008395.2	2128429	2137095	-	2649	-	supported by AK121211
4333726	119.841	95.5404	105.959	63.5251	104.346	76.4561	78.2306	102.398	75.4921	Os03g0680800	NC_008396.2	27817462	27823789	-	2568	-	supported by AK067939
novel.2344	112.121	105.562	72.9692	59.8265	55.7665	88.5407	153.12	60.6014	112.68	-	NC_008394.4	28769649	28770891	-	1243	-	PF07816:Protein of unknown function (DUF1645)
4342748	105.271	81.4676	99.7816	99.1018	74.9984	91.3091	93.9747	85.5166	89.5826	Os07g0224000	NC_008400.2	6896838	6899027	+	807	-	supported by CI477897 and CI698528
4343336	116.589	126.684	93.7482	75.0792	87.5915	78.956	84.6084	75.9417	81.5914	Os07g0507700	NC_008400.2	19941908	19949914	+	2194	-	supported by AK102283
4325735	88.1966	80.272	86.7672	91.4296	106.995	86.1451	86.8386	107.815	86.181	Os01g0369000	NC_008394.4	15362557	15371118	-	3029	-	supported by AK064940
novel.3611	121.447	69.0708	82.3632	77.4955	112.475	94.8181	97.6915	88.9985	76.1234	-	NC_008394.4	39265677	39269134	+	1796	-	PF00022:Actin
4329619	66.8859	78.6736	77.1179	123.355	82.2696	95.602	104.516	86.1214	105.862	Os02g0549600	NC_008395.2	21507442	21509783	+	852	-	supported by AK066564
4334125	66.6424	68.5735	95.9337	144.789	71.0953	110.84	96.794	58.5127	106.638	Os03g0750700	NC_008396.2	31690530	31692834	-	1568	-	supported by AK099001
4345082	53.657	51.7805	62.2647	72.3746	144.262	74.7511	117.457	143.318	99.9454	Os08g0250900	NC_008401.2	9223379	9226909	-	3160	protein_coding	supported by AK120066
4341459	89.0719	79.7367	100.295	115.559	80.5425	107.564	82.1875	79.6165	84.4784	Os06g0602600	NC_008399.2	24698413	24700282	+	737	-	supported by AK121619
4328125	71.9735	75.1381	75.8155	120.262	140.29	83.3675	80.3385	84.2282	87.6352	Os02g0121800	NC_008395.2	1151850	1154253	+	743	-	supported by AK103260
4340064	5.49921	6.01298	6.46503	32.5168	368.743	16.8556	23.8983	337.674	20.8386	Os06g0139800	NC_008399.2	2087542	2089992	+	1298	-	supported by AK058604
4339222	38.6579	13.9062	152.499	145.728	3.1683	72.9857	118.85	3.92139	268.714	Os05g0499300	NC_008398.2	24630410	24632086	+	1347	-	supported by AK104950
4330916	107	104.321	91.6288	82.6384	68.7583	79.7129	93.7223	98.2017	92.1272	Os02g0779200	NC_008395.2	33872055	33874706	-	2652	-	supported by AK121728
4339050	69.5978	70.6167	111.25	136.289	180.04	74.9035	50.5264	61.0417	61.7148	Os05g0466700	NC_008398.2	22950574	22951708	-	459	protein_coding	ab initio prediction with EST support
4343262	66.1615	35.2397	42.9473	4.70775	8.10898	17.2019	167.993	305.754	167.474	Os07g0489800	NC_008400.2	18809269	18810853	+	925	-	supported by AK068191
4332651	120.51	212.46	156.186	31.0275	83.8519	50.5019	64.2229	59.6884	36.3823	Os03g0315400	NC_008396.2	11376759	11378885	-	1641	-	supported by AK120551
4345499	112.584	86.535	95.9678	90.4685	91.5067	95.4302	79.6183	83.0767	78.7609	Os08g0398400	NC_008401.2	19099911	19103941	+	1320	-	supported by AK065554
4331427	66.7392	98.9789	110.657	111.605	73.2673	81.5681	106.599	65.7098	97.797	Os03g0119900	NC_008396.2	1059148	1059673	+	526	-	supported by AK058741
4333227	100.696	109.986	77.0869	83.7436	96.7053	59.6755	116.051	74.7351	93.5909	Os03g0445700	NC_008396.2	19571134	19572235	-	1011	-	supported by AK071624
4324988	104.066	90.475	92.0696	77.3791	99.4072	85.2414	86.2428	95.078	82.2273	Os01g0908500	NC_008394.4	41307285	41310707	-	1500	-	supported by AK072213
4326922	143.336	121.289	90.2316	75.6452	122.469	87.9281	69.8163	50.4225	50.4472	Os01g0700000	NC_008394.4	30726485	30730304	+	1396	-	supported by AK109495
4338633	181.442	106.375	113.382	41.8281	45.9849	38.8134	117.65	94.5928	71.0762	Os05g0380900	NC_008398.2	18413309	18414267	-	959	-	supported by AK067214
novel.5995	113.709	56.8193	79.4391	137.158	116.198	106.784	75.7896	59.4671	65.5153	-	NC_008395.2	20966851	20970250	+	1734	-	PF00282:Pyridoxal-dependent decarboxylase conserved domain
4338288	83.4202	77.8586	108.278	122.559	86.3735	108.194	68.6889	58.8112	96.5631	Os05g0280200	NC_008398.2	11734893	11736748	-	822	-	supported by D13152
4327098	96.9562	132.86	131.176	78.9583	76.1429	90.4603	106.242	31.5192	64.836	Os01g0207400	NC_008394.4	5836640	5837619	-	980	protein_coding	supported by AK109337
4339653	73.4194	55.4798	100.552	91.6115	131.908	92.309	114.446	53.1361	96.2867	Os05g0569300	NC_008398.2	28416360	28421186	+	1852	-	supported by AK065440
4338007	69.6872	26.5217	76.6388	131.672	258.129	54.3752	55.7424	65.36	70.8704	Os05g0186300	NC_008398.2	5275613	5279472	-	2240	-	supported by AK070360
4344182	96.4476	81.8895	128.653	56.1908	111.547	77.2108	95.5395	92.5097	68.3796	Os07g0661400	NC_008400.2	28549577	28551470	-	1775	-	supported by AK107202
novel.19405	104.205	64.0472	52.5962	60.2084	119.399	79.1054	108.568	104.331	115.787	-	NC_008400.2	2743630	2745259	-	886	-	-
4331549	128.547	94.8378	92.9649	53.7915	107.927	70.516	68.6889	118.461	72.1531	Os03g0137300	NC_008396.2	2038129	2041301	-	822	protein_coding	supported by AK120282
4330684	0.271342	0.47907	0.776282	178.75	385.723	7.35739	77.6032	113.497	43.0494	Os02g0741200	NC_008395.2	31886772	31888496	+	1725	-	supported by AK071385
4352510	80.8787	67.9018	71.5492	104.767	156.629	117.197	68.0462	70.441	69.9458	Os12g0560300	NC_008405.2	23143498	23147395	-	952	-	supported by AK060332
4340298	45.3448	32.4294	58.8846	174.43	38.3533	106.439	90.5283	73.8962	186.514	Os06g0178900	NC_008399.2	3918533	3923303	+	2738	-	supported by AK066933
novel.21873	29.659	44.493	32.2293	84.5463	281.649	42.9687	82.2231	149.314	59.4966	-	NC_008401.2	5734180	5735228	+	939	-	-
4327999	73.0549	77.7417	70.401	109.977	72.2402	103.945	115.218	86.5301	97.3884	Os02g0103700	NC_008395.2	180352	183440	-	913	-	supported by AK102186
4343628	100.716	37.1595	84.5601	138.14	10.2397	287.888	101.585	0.505111	45.1408	Os07g0565800	NC_008400.2	23356172	23356853	-	682	-	supported by AK062834
4330235	145.269	86.3716	120.437	75.3187	86.91	77.085	72.7513	69.4285	71.5421	Os02g0664000	NC_008395.2	27816631	27819264	+	994	-	supported by AK058456
4327386	79.3244	50.4306	45.1758	71.5943	220.231	62.7328	67.4337	158.162	49.0091	Os01g0839700	NC_008394.4	37773105	37779315	-	1158	-	supported by AK112030
9269615	131.849	124.153	184.832	63.6923	92.8948	64.0311	52.3731	46.9018	42.945	Os06g0590400	NC_008399.2	24061289	24061359	-	71	-	-
4333789	57.6903	75.7208	54.7885	74.5925	112.399	98.3231	142.866	78.4977	108.731	Os03g0693400	NC_008396.2	28523456	28526465	-	787	-	supported by AK109332
9268652	71.766	95.4026	76.226	82.0247	38.1708	84.7593	126.014	86.4513	142.45	Os11g0222000	NC_008404.2	6365833	6368268	-	2436	protein_coding	ab initio prediction with EST support
9269011	47.6161	99.6879	96.1848	169.971	66.26	145.736	69.4818	41.9966	66.1121	Os01g0559750	NC_008394.4	22899448	22900054	+	607	-	Non-protein coding transcript%2C unclassifiable transcript~supported by CI470475 and CI691294
4332337	116.733	92.2664	100.801	77.255	98.7415	84.4693	75.9778	81.7423	74.6219	Os03g0263800	NC_008396.2	8724261	8727127	+	1239	-	supported by AK061795
4336730	71.6501	134.12	121.56	95.8588	48.1683	60.9983	110.397	74.7551	84.1909	Os04g0574200	NC_008397.2	29308775	29310350	-	1576	-	supported by CI467627 and CI688621
4332663	91.5813	94.181	91.8142	74.904	95.197	82.6105	93.8456	81.8153	94.6696	Os03g0319100	NC_008396.2	11558243	11562971	+	1440	protein_coding	supported by AK101800
4326920	241.857	49.6089	208.257	13.8088	25.5504	107.667	86.7756	29.1434	37.669	Os01g0699600	NC_008394.4	30702575	30703890	-	1316	protein_coding	supported by AK105196
novel.6866	215.015	198.15	152.963	56.3725	89.7483	72.16	5.67018	7.01759	2.27083	-	NC_008395.2	29568492	29570800	-	2209	-	PF01535:PPR repeat|PF14432:DYW family of nucleic acid deaminases|PF13041:PPR repeat family
4328737	83.7768	86.1609	84.8931	108.531	89.6739	95.2463	79.6267	86.0167	84.5025	Os02g0218200	NC_008395.2	6628225	6635516	+	3017	-	supported by AK066996
4329836	106.982	45.9109	103.405	84.4065	140.755	106.333	80.556	57.7172	72.1465	Os02g0592400	NC_008395.2	23785461	23788282	+	758	-	supported by AK105384
4338812	113.494	63.248	86.2308	84.0765	120.144	106.169	64.292	80.0735	79.4795	Os05g0418000	NC_008398.2	20484186	20490409	+	1761	-	supported by AK066648
4344423	112.643	98.269	84.9251	30.5384	68.2504	64.5719	100.293	153.451	83.6544	Os08g0102000	NC_008401.2	108493	109375	-	883	-	supported by AK068156
4333797	55.6835	90.3969	66.4926	97.0271	73.581	82.302	118.607	96.6143	114.808	Os03g0694700	NC_008396.2	28580441	28583323	-	580	-	supported by AK109166
4336323	119.381	89.1927	72.8839	75.8805	79.9904	77.0064	97.1957	90.7991	93.057	Os04g0503500	NC_008397.2	25525296	25532892	-	2375	-	supported by AK099404
4347103	63.3694	76.204	122.084	117.388	129.008	84.1119	65.3323	66.394	71.0523	Os09g0424300	NC_008402.2	16039407	16042806	-	2046	-	supported by AK102445
4342531	73.9887	80.0314	67.9096	110.463	86.5516	90.8431	109.658	74.6162	100.846	Os07g0175200	NC_008400.2	3989361	3989874	+	514	-	supported by AK058437
4328406	97.1318	108.323	106.419	62.894	78.9797	69.0349	90.8509	105.989	75.0347	Os02g0164900	NC_008395.2	3486811	3492903	+	3884	-	supported by AK070569
4334608	116.478	83.9658	116.621	122.495	135.035	131.221	23.8561	30.5294	33.3892	Os03g0822200	NC_008396.2	35377235	35379829	-	1087	-	supported by AK069405
4332883	0.138072	0.108344	0.632017	45.9972	365.083	3.01739	46.8203	304.177	27.5054	Os03g0359600	NC_008396.2	14521112	14522806	+	1695	-	supported by AK072250
4331759	72.9797	94.8871	58.7925	110.557	84.9733	80.3405	97.7064	85.7293	107.462	Os03g0168900	NC_008396.2	3689483	3691589	+	659	-	supported by AK121913
4329911	182.356	76.7358	137.216	46.1342	91.6692	85.0004	48.5979	75.8074	49.7312	Os02g0603800	NC_008395.2	24511168	24517027	-	2672	-	supported by AK120769
4342997	106.638	88.5925	98.9186	76.829	78.7678	84.9614	82.7926	86.1506	89.585	Os07g0409100	NC_008400.2	13407901	13420811	+	1962	-	supported by AK060230
4341214	77.1342	143.579	91.5293	31.5215	60.9083	42.9222	102.345	127.3	115.948	Os06g0535400	NC_008399.2	20928306	20929373	+	1068	-	supported by AK066960
4348636	58.8024	56.8255	62.9399	96.3842	76.6185	89.1729	117.241	136.422	98.6673	Os10g0417600	NC_008403.2	15097250	15100544	+	1590	-	supported by AK069385
4341866	92.4819	78.4385	99.9879	169.054	180.933	129.925	13.8812	14.678	13.4926	Os06g0682900	NC_008399.2	29340800	29343239	-	1283	-	supported by AK072958
4332614	108.45	69.4377	94.9581	95.7595	121.561	88.9578	70.0601	74.815	68.6922	Os03g0308000	NC_008396.2	11013565	11016449	+	1366	-	supported by AK100355
4336197	143.898	91.2013	93.6154	68.3529	181.578	76.2821	31.7367	77.5868	28.3112	Os04g0482900	NC_008397.2	24537913	24540956	-	740	-	supported by AK100146
4344719	108.015	57.4227	258.276	126.689	122.553	71.3476	22.4234	9.48381	15.6895	Os08g0160500	NC_008401.2	3543380	3549663	-	3705	-	supported by AK065259
4332804	52.4851	104.65	93.8673	106.527	51.0323	120.48	80.8262	85.277	95.224	Os03g0343800	NC_008396.2	12861318	12861725	+	408	protein_coding	ab initio prediction with EST support
novel.8690	83.1148	85.2454	62.5916	50.9136	87.6786	85.5831	165.516	70.3069	99.3643	-	NC_008396.2	6981034	6983399	+	1857	-	PF00046:Homeobox domain|PF02183:Homeobox associated leucine zipper
4327357	101.749	80.3054	97.9892	87.9026	102.98	87.0591	70.8377	90.6642	70.2084	Os01g0811100	NC_008394.4	36226902	36231320	+	1188	-	supported by AK103541
4345209	94.3309	83.4336	87.0313	91.6858	98.7517	96.2318	71.6511	80.7963	85.3259	Os08g0299000	NC_008401.2	12258907	12265366	+	1434	-	supported by AK101640
4334069	57.318	65.7537	61.7341	62.0271	115.844	50.1656	113.611	153.753	108.36	Os03g0742900	NC_008396.2	31243860	31246444	-	1180	-	supported by AK059838
4333416	55.4686	77.3131	89.2724	135.766	92.6543	95.1227	82.393	80.032	80.2618	Os03g0606200	NC_008396.2	23500793	23503219	+	462	-	supported by AB055076
4345683	61.8138	91.9468	59.9808	55.354	166.299	43.5201	64.8147	195.341	49.0786	Os08g0440300	NC_008401.2	21507631	21509099	+	1469	protein_coding	supported by AK107167
novel.29660	54.3289	76.2448	58.3857	94.5854	121.53	76.1084	102.005	104.832	100.114	-	NC_008405.2	21031550	21034232	+	448	-	-
4341714	0	0.138913	0.135057	198.273	420.255	24.6454	63.9536	37.3497	43.3013	Os06g0655200	NC_008399.2	27736078	27736738	-	661	-	supported by AK121090
4332393	102.081	89.827	83.9997	76.7508	67.2521	78.0592	107.222	99.7831	82.4658	Os03g0271600	NC_008396.2	9135146	9136618	+	1473	-	supported by AK067221
4351488	150.701	72.3025	88.6398	81.2217	79.3815	137.581	52.0911	43.226	81.5439	Os12g0145100	NC_008405.2	2214990	2218538	-	1129	-	supported by AK067141
4334671	153.107	86.4723	78.5646	61.7028	75.1658	67.0584	80.618	99.9535	83.6616	Os03g0831500	NC_008396.2	35774672	35777406	-	1459	-	supported by AK101211
4327242	100.232	83.306	116.579	99.6626	96.1737	94.3853	67.3034	52.7179	75.8082	Os01g0926600	NC_008394.4	42421282	42424313	-	1736	-	supported by AK068465
4330096	146.612	69.5511	91.9355	48.4431	155.155	58.4737	57.7484	100.68	57.535	Os02g0638300	NC_008395.2	26476788	26477558	-	771	-	supported by AK107831
4325138	74.6499	93.5799	54.6201	43.293	165.566	52.7555	124.512	101.537	75.5876	Os01g0755700	NC_008394.4	33466482	33467630	+	1149	-	supported by AK108853
9271329	0	0	0	86.512	288.788	49.7829	70.682	249.206	40.9689	Os05g0370900	NC_008398.2	17853520	17854124	-	605	protein_coding	supported by CI468315 and CI689225
4351619	98.5697	78.4605	94.8294	106.355	100.365	89.8124	72.2244	72.4988	72.4366	Os12g0169700	NC_008405.2	3548223	3551651	+	1237	-	supported by AK103904
4325760	175.117	106.806	151.008	51.8294	77.9806	55.7909	69.9103	46.6169	50.3045	Os01g0949300	NC_008394.4	43613246	43614250	+	1005	-	supported by AK072758
4331193	124.362	80.964	98.2214	68.8287	90.8731	79.319	79.7125	83.3694	78.9736	Os02g0823000	NC_008395.2	36228613	36234220	+	2055	-	supported by AK122065
9272659	0	0.68716	0.334041	179.003	331.718	28.3518	138.315	28.5729	77.5639	Os06g0248300	NC_008399.2	7693325	7695009	-	1069	-	supported by AK070362
4330016	104.153	71.635	101.539	104.498	95.6275	80.9757	73.0053	71.293	81.6396	Os02g0621700	NC_008395.2	25599672	25605810	+	1965	-	supported by AK101006
4342064	103.488	121.544	106.645	51.4725	121.35	68.2515	67.1221	87.8361	56.4753	Os06g0714700	NC_008399.2	31215692	31216210	-	519	protein_coding	ab initio prediction with EST support
4324245	106.211	57.4231	93.2937	122.095	133.208	138.229	48.7805	43.7934	41.1302	Os01g0703400	NC_008394.4	30914151	30918392	+	1332	-	supported by AK061657
9271723	74.1053	109.06	63.5745	37.2077	31.5622	39.7106	120.512	158.662	149.445	Os02g0764100	NC_008395.2	33076112	33076910	+	799	-	supported by AK066197
novel.16307	102.137	124.144	99.4695	71.7115	58.2516	60.148	96.3084	84.8015	85.9926	-	NC_008398.2	27722230	27778880	+	1392	-	PF01247:Ribosomal protein L35Ae
4345248	81.5857	93.55	70.6436	73.19	83.4998	64.7177	105.622	104.774	104.878	Os08g0318400	NC_008401.2	13826910	13828131	+	1222	-	supported by AK103062
4328956	72.7366	54.0391	57.2281	141.664	124.544	145.294	58.3512	57.861	70.6111	Os02g0265900	NC_008395.2	9526685	9529216	+	1028	-	supported by AK059921
4348993	46.5405	70.1256	69.0882	151.441	45.6081	128.189	92.3333	84.9965	93.4632	Os10g0494300	NC_008403.2	19242092	19247764	+	2552	-	supported by AK072452
4337552	101.301	85.5725	88.0573	94.2306	88.1329	78.2969	81.7826	86.0693	77.8296	Os05g0104800	NC_008398.2	238143	240310	-	1102	-	supported by AK070215
novel.25020	116.522	82.1359	106.851	53.5912	80.7594	69.1362	89.7348	99.3242	83.0025	-	NC_008402.2	23524305	23526454	+	711	-	PF00240:Ubiquitin family|PF01020:Ribosomal L40e family
4339718	66.2298	72.4323	93.9852	111.791	165.251	72.6226	36.288	101.711	59.7128	Os05g0580000	NC_008398.2	28953374	28958857	-	2311	-	supported by AK100910
4333126	82.3044	74.6257	78.6159	81.1098	145.132	71.0853	72.1846	105.307	69.1107	Os03g0419100	NC_008396.2	18085379	18088568	+	1399	-	supported by AK119969
4332341	127.335	56.6361	140.833	61.6285	78.7528	87.1916	67.0437	75.7041	83.8722	Os03g0264400	NC_008396.2	8753544	8757921	-	2166	-	supported by AK105648
9268233	75.1459	136.263	62.373	60.2449	78.4226	62.9634	111.861	95.7985	95.5795	Os03g0854400	NC_008396.2	36837012	36837542	-	531	protein_coding	ab initio prediction with EST support
4351046	209.513	141.878	46.9935	2.85327	77.3301	21.1369	108.191	112.481	58.1435	Os11g0655900	NC_008404.2	28112680	28113266	+	587	-	supported by AK108017
4339599	101.598	70.4689	132.021	98.4832	90.1582	79.5791	80.6317	55.1561	68.957	Os05g0560600	NC_008398.2	27980637	27984076	+	2034	-	supported by AK122091
4328191	8.39447	7.26851	5.0792	280.181	12.2366	263.93	82.5443	7.74045	109.246	Os02g0130600	NC_008395.2	1595033	1599311	+	1617	-	supported by AK120974
4326367	77.3409	70.5994	91.3649	60.5081	57.9121	63.7871	121.672	99.8373	132.967	Os01g0239700	NC_008394.4	7738110	7741858	+	3669	-	supported by AK067723
4325161	131.832	129.476	137.485	72.2494	122.224	92.5902	27.9037	37.1826	24.9614	Os01g0292200	NC_008394.4	10670907	10675488	+	1785	-	supported by AK065588
4344455	84.8279	66.8948	72.6511	72.5275	121.402	87.4314	94.1523	89.449	86.2478	Os08g0107100	NC_008401.2	351146	352810	-	1665	-	supported by AK065087
4350255	158.143	113.137	153.908	60.0888	81.7724	91.8682	30.1031	43.9927	41.5946	Os11g0267000	NC_008404.2	9221867	9223098	+	1232	-	supported by AK061014
4352851	112.825	94.1854	89.4722	78.3075	80.0406	79.1834	71.2966	89.3182	79.7542	Os12g0628500	NC_008405.2	27132765	27136477	+	1787	-	supported by AK122063
4346500	122.559	94.7935	100.662	75.8485	84.9827	77.476	69.0768	78.3656	70.3084	Os09g0248200	NC_008402.2	4222481	4231078	-	2132	-	supported by AK107545
4337032	86.3986	93.3233	80.2941	82.6138	66.354	83.3673	92.014	91.6375	98.0363	Os04g0620700	NC_008397.2	31942669	31949697	+	2446	-	supported by AK103446
4346744	6.24606	9.64932	3.35051	38.4843	374.49	7.18837	35.4204	276.967	21.7388	Os09g0327100	NC_008402.2	10209277	10211504	-	1199	-	supported by AK071461
4327391	72.6632	78.9371	70.986	106.165	71.5455	91.6574	102.274	77.0462	101.214	Os01g0840700	NC_008394.4	37838898	37841509	-	620	-	supported by CI458770 and CI680402
9270959	94.82	104.426	82.7367	33.9294	51.2132	44.6773	100.704	149.315	110.059	Os01g0933075	NC_008394.4	42721978	42723179	-	1202	protein_coding	supported by CI413558 and CI641672
4340508	110.28	109.891	126.917	128.923	92.2755	98.6432	45.849	21.2133	37.6578	Os06g0219500	NC_008399.2	6151339	6152222	-	747	protein_coding	ab initio prediction with EST support
4342702	78.5791	83.1246	81.142	102.302	79.3063	89.8821	87.5763	80.3172	89.1612	Os07g0209000	NC_008400.2	5917502	5921962	+	1647	-	supported by AK059111
4323871	64.3693	74.9029	58.3704	116.028	109.775	113.52	99.1678	53.4086	81.3785	Os01g0178500	NC_008394.4	4072916	4075438	-	1118	-	supported by AK109373
4347224	68.5699	129.512	39.8662	26.6699	262.767	15.2157	28.6016	175.94	23.3887	Os09g0451000	NC_008402.2	17539755	17541305	-	1413	-	supported by AK065039
4331530	138.762	89.6007	100.491	54.841	76.6027	70.1265	75.6283	95.521	68.9376	Os03g0134300	NC_008396.2	1887537	1897730	+	1695	-	supported by AK102053
4348110	30.2814	12.8143	18.234	51.856	6.81283	476.364	150.49	3.39604	20.0898	Os10g0148100	NC_008403.2	2876697	2878068	-	1082	-	supported by AK099480
4336617	83.7653	87.2946	88.634	77.0933	115.063	58.3176	78.0777	111.803	70.0759	Os04g0555000	NC_008397.2	28163173	28165829	+	2657	-	supported by AK100757
4352277	82.4945	69.4034	79.3734	104.956	93.8028	89.7024	90.7871	72.1913	87.2514	Os12g0502000	NC_008405.2	19266501	19269117	-	983	-	supported by AK060063
4336028	181.934	142.682	204.442	65.7619	60.2984	85.0007	7.54709	15.0958	6.63766	Os04g0457000	NC_008397.2	23234443	23235693	-	1141	-	supported by AK066070
4343859	106.763	108.448	96.3641	42.948	71.1585	87.1888	84.9372	94.4384	76.2964	Os07g0607200	NC_008400.2	25614113	25614968	-	856	-	supported by AK065746
4330266	141.032	69.7685	167.629	59.7907	44.8964	125.525	83.3262	20.0574	56.2659	Os02g0669500	NC_008395.2	28070592	28071049	+	458	-	supported by AK111117
novel.15501	55.1425	103.604	76.1054	95.6629	79.0632	109.311	93.0199	86.2907	69.9241	-	NC_008398.2	20199156	20200581	-	1356	-	PF13410:Glutathione S-transferase, C-terminal domain|PF02798:Glutathione S-transferase, N-terminal domain
4327290	90.4876	79.0846	89.9193	84.1771	96.2568	88.7318	76.6834	83.2091	78.9104	Os01g0314300	NC_008394.4	11954849	11958444	-	966	-	supported by AK073419
4328476	206.651	129.639	151.869	57.462	76.1633	91.4183	36.6666	6.53569	10.8855	Os02g0176000	NC_008395.2	4149977	4151241	-	1265	-	supported by CI436385 and CI660719
4327219	53.1584	63.365	114.705	128.154	17.9237	93.8011	73.4618	69.6265	151.939	Os01g0249200	NC_008394.4	8202812	8205949	-	1039	-	supported by AK061046
4329646	80.3953	92.7573	86.1537	89.229	70.5918	92.5068	87.4569	83.5724	83.4683	Os02g0553600	NC_008395.2	21742139	21744337	+	687	-	supported by AK072440
4330752	89.7076	123.41	94.3459	71.2378	78.0324	68.6581	87.5606	81.1575	72.0142	Os02g0752800	NC_008395.2	32535615	32537268	+	1654	-	supported by AK105877
4330838	134.053	51.7157	130.268	96.3945	130.315	69.1553	71.3425	34.2537	48.6137	Os02g0766700	NC_008395.2	33163523	33168441	-	1827	-	supported by AK072062
4347708	572.527	7.79457	142.32	0	0.844468	0	4.74669	33.9558	3.30307	Os09g0537700	NC_008402.2	21987605	21989587	-	1072	-	supported by AK061438
4341257	0	0.271528	0.263989	180.53	462.61	4.24783	40.4152	56.82	19.9721	Os06g0548800	NC_008399.2	21644659	21646687	-	2029	-	supported by AK072611
4334598	133.02	101.434	107.474	80.2793	75.2253	53.973	63.0749	84.437	66.1809	Os03g0821100	NC_008396.2	35297062	35301488	+	2369	-	supported by AK102784
[truncated: 47,044 more rows]
