# Supplementary material for: Transcriptomic Analysis Reveals Panicle Heterosis in an Elite Hybrid Rice ZZY10 and Its Parental Lines
Source: Plants (Basel). 2023 Mar 14;12(6):1309. doi: 10.3390/plants12061309 (PMC10059593; doi:10.3390/plants12061309)
Supplement: Supplementary file 1 [file plants-12-01309-s001.zip › Table S3.List of differentially expressed genes.xlsx]

## Sheet: ZZY10 VS. ZZB
ID	ZZY10_1	ZZY10_2	ZZY10_3	ZZB_1	ZZB_2	ZZB_3	log2FoldChange	pvalue	padj	gene_name	gene_chr	gene_start	gene_end	gene_strand	gene_length	gene_biotype	gene_description
4346325	1720.76	2066.94	1562.76	22.8661	15.2128	14.1612	6.69845	2.43807e-92	6.23438e-88	Os08g0560700	NC_008401.2	28165385	28166029	+	645	-	supported by AK121445
4349301	30412	28224.4	17752.7	21.7228	51.0075	72.5763	9.02966	3.20425e-85	4.09679e-81	Os10g0548600	NC_008403.2	21920288	21922067	+	1119	-	supported by AK070187
4350844	282.758	308.853	255.442	4008.43	3435.4	3546.5	-3.69837	1.81406e-77	1.54625e-73	Os11g0595200	NC_008404.2	24503074	24504881	+	1265	-	supported by AK106159
4338293	7908.52	8098.06	4297.83	2.28661	8.94869	14.1612	9.60452	9.97715e-74	6.37814e-70	Os05g0283200	NC_008398.2	12080569	12081624	+	1056	-	supported by AK120717
4342864	3731.05	2974.27	1911.44	3.42992	4.47434	4.42538	9.43498	1.03576e-68	5.29707e-65	Os07g0259000	NC_008400.2	9035946	9036519	-	574	-	supported by AK106951
novel.15721	27.1138	19.2326	15.5402	2087.68	1450.58	2633.1	-6.6378	2.08576e-65	8.88917e-62	-	NC_008398.2	22486374	22491176	-	1929	-	PF00415:Regulator of chromosome condensation (RCC1) repeat
4324158	1942.51	1660.79	1307.32	33.1559	51.9024	40.7135	5.2799	4.63622e-65	1.69361e-61	Os01g0733200	NC_008394.4	32338331	32339540	+	1101	-	supported by AK066316
4344871	1515.47	2724.24	2224.19	1.14331	4.47434	5.31046	9.14962	1.60311e-61	4.76109e-58	Os08g0195400	NC_008401.2	5562258	5563425	-	1168	-	supported by AK070464
4327388	348.606	250.024	393.361	12516.9	12969.3	21256.9	-5.55762	1.67572e-61	4.76109e-58	Os01g0840100	NC_008394.4	37795553	37799118	+	2387	-	supported by CI074032 and CI310726
4334516	840.528	665.222	678.911	5.71653	6.26408	8.85076	6.69671	3.60512e-61	9.21864e-58	Os03g0808200	NC_008396.2	34638642	34640123	+	1482	protein_coding	ab initio prediction with EST support
4326391	7890.12	13769.4	8151.79	107.471	207.61	132.761	6.05469	2.79414e-56	6.49535e-53	Os01g0971800	NC_008394.4	44669119	44670361	-	1243	-	supported by AY581256
4331649	1771.11	1459.42	1370.45	1.14331	0.894869	6.19553	9.06652	5.56926e-56	1.18676e-52	Os03g0152300	NC_008396.2	2857167	2859166	+	1897	-	supported by AK070875
novel.18560	607.156	653.909	639.09	50.3055	37.5845	39.8284	3.90399	4.31193e-55	8.48157e-52	-	NC_008399.2	26812725	26821604	+	8481	-	PF00078:Reverse transcriptase (RNA-dependent DNA polymerase)|PF08284:Retroviral aspartyl protease
4327996	1263.7	2156.31	1308.29	1.14331	4.47434	3.54031	8.95751	8.33198e-53	1.52184e-49	Os02g0103300	NC_008395.2	168443	169528	-	1086	-	supported by AK069788
4348317	1787.57	3030.83	1528.76	1.14331	2.68461	4.42538	9.53489	2.22376e-52	3.79091e-49	Os10g0323900	NC_008403.2	9134561	9135675	-	879	-	supported by AK121412
4339885	1526.12	1741.12	1582.18	137.197	96.6458	143.382	3.68587	4.77925e-49	7.63813e-46	Os06g0110000	NC_008399.2	579671	585444	+	1925	-	supported by AK069429
4327488	3133.58	5119.27	2573.84	2.28661	17.0025	15.9314	8.23464	1.97183e-48	2.93174e-45	Os01g0816700	NC_008394.4	36502707	36505361	+	2449	-	supported by AK100654
4340120	1365.37	1391.54	990.686	2.28661	0.894869	3.54031	9.122	2.06372e-48	2.93174e-45	Os06g0147100	NC_008399.2	2456430	2457127	-	698	-	supported by AK119696
novel.17114	825.034	581.503	744.957	13.7197	16.1076	26.5523	5.23975	1.11925e-47	1.50634e-44	-	NC_008399.2	4065673	4082987	-	6436	-	PF14288:1,3-beta-glucan synthase subunit FKS1, domain-1|PF04652:Vta1 like|PF02364:1,3-beta-glucan synthase component
4347928	567.453	662.959	666.285	5.71653	3.57947	0.885076	7.61237	2.99937e-46	3.83485e-43	Os09g0572800	NC_008402.2	23740641	23741323	+	683	-	supported by AK120781
novel.3479	16.462	13.576	14.5689	732.859	495.757	881.536	-5.56074	3.52952e-46	4.29778e-43	-	NC_008394.4	38135350	38140970	+	2509	-	PF00415:Regulator of chromosome condensation (RCC1) repeat
4343583	8.71515	15.8386	9.71261	498.481	408.06	411.56	-5.28296	4.60934e-46	5.35752e-43	Os07g0558400	NC_008400.2	22976474	22978079	-	1234	-	supported by AK119534
9268097	2850.82	1583.86	2134.83	0	1.78974	2.65523	10.4306	7.28752e-45	8.10214e-42	Os04g0574150	NC_008397.2	29302066	29302864	+	799	protein_coding	supported by CI421513 and CI648465
4332101	6002.8	7508.63	4415.35	11.4331	52.7973	46.909	7.323	9.33744e-45	9.94866e-42	Os03g0222100	NC_008396.2	6420147	6422814	-	2587	-	supported by AK070688
4328166	1741.09	2204.96	1154.83	1.14331	0.894869	3.54031	9.79645	3.15428e-44	3.22632e-41	Os02g0127500	NC_008395.2	1430330	1430839	+	510	-	supported by AK120793
4348316	2593.24	8480.45	2139.69	5.71653	6.26408	11.506	9.1245	8.02177e-44	7.88941e-41	Os10g0323600	NC_008403.2	9125266	9126371	+	879	-	supported by AK070595
4337375	591.662	492.128	729.417	2.28661	2.68461	7.08061	7.19357	1.1232e-43	1.06376e-40	Os04g0673800	NC_008397.2	34797018	34798043	-	767	-	supported by AK071236
4344808	934.458	669.747	517.682	2.28661	4.47434	5.31046	7.42102	2.20486e-43	2.01359e-40	Os08g0178200	NC_008401.2	4580435	4582492	+	2058	-	supported by AK070877
4329950	439.631	394.834	309.832	5228.34	5650.2	3898.76	-3.69094	1.69142e-42	1.49143e-39	Os02g0610500	NC_008395.2	24847664	24849132	+	1388	-	supported by AK058536
4343010	128.791	193.457	150.545	5007.68	2701.61	3573.94	-4.57802	3.04774e-42	2.59779e-39	Os07g0412100	NC_008400.2	13576645	13584341	-	2615	-	supported by AK102058
4343993	25.1771	46.3845	36.9079	1286.22	954.825	803.649	-4.81637	3.55241e-42	2.93028e-39	Os07g0630800	NC_008400.2	26813982	26816163	-	1608	-	supported by AK071297
4330684	1324.7	1928.92	733.302	4.57322	8.05382	13.2761	7.24166	5.27549e-41	4.21561e-38	Os02g0741200	NC_008395.2	31886772	31888496	+	1725	-	supported by AK071385
4347366	1751.75	2109.93	1103.35	0	1.78974	2.65523	10.0277	1.58761e-40	1.2302e-37	Os09g0477100	NC_008402.2	18922838	18923502	+	665	-	supported by AK121447
4341605	1916.37	741.021	1021.77	1.14331	4.47434	4.42538	8.46797	8.31253e-40	6.25176e-37	Os06g0636800	NC_008399.2	26757284	26757616	+	333	protein_coding	ab initio prediction with EST support
novel.2777	758.218	1251.25	555.561	4.57322	3.57947	1.77015	8.04683	1.46299e-38	1.06886e-35	-	NC_008394.4	32310083	32311353	-	964	-	PF13976:GAG-pre-integrase domain
novel.12075	744.661	1051.01	597.325	1.14331	3.57947	1.77015	8.48244	1.72027e-38	1.22192e-35	-	NC_008397.2	15316148	15343363	+	1442	-	PF01357:Pollen allergen
4329439	167.525	221.741	185.511	1387.97	1251.92	1423.2	-2.82318	3.20842e-38	2.21736e-35	Os02g0506600	NC_008395.2	18837996	18838561	+	566	-	supported by AK107967
novel.19495	613.934	533.988	721.647	1.14331	10.7384	11.506	6.26829	4.03219e-38	2.71335e-35	-	NC_008400.2	3731779	3737097	+	2889	-	PF14226:non-haem dioxygenase in morphine synthesis N-terminal
4325178	9.6835	6.78798	8.74135	269.82	297.096	252.247	-5.01186	6.65139e-38	4.36109e-35	Os01g0274100	NC_008394.4	9511941	9514058	+	1236	protein_coding	ab initio prediction with EST support
4342829	1307.27	2462.9	911.043	1.14331	0.894869	4.42538	9.45824	2.35627e-37	1.50631e-34	Os07g0247000	NC_008400.2	8223191	8224733	+	1543	-	supported by AK072232
9266628	439.631	442.35	343.826	8365.57	4826.03	9293.3	-4.19732	5.123e-37	3.19513e-34	Os03g0100200	NC_008396.2	5526	6406	-	881	-	supported by AK072547
novel.1900	432.853	485.34	503.113	50.3055	57.2716	42.4837	3.24399	9.7304e-37	5.92419e-34	-	NC_008394.4	23606332	23620449	+	6565	-	-
9266602	883.135	1441.31	535.165	2.28661	2.68461	6.19553	7.97068	1.23144e-36	7.32307e-34	Os08g0402100	NC_008401.2	19278886	19280403	+	1518	protein_coding	supported by CI356809 and CI597782
4327424	321.492	403.885	256.413	5.71653	6.26408	6.19553	5.74994	3.34329e-36	1.94298e-33	Os01g0829900	NC_008394.4	37257843	37260899	-	2505	-	supported by AK070618
4339012	61.9744	97.2943	67.9883	4359.43	1747.68	4574.96	-5.55662	8.06875e-36	4.58502e-33	Os05g0460000	NC_008398.2	22645294	22648391	-	2298	-	supported by CI365051 and CI604937
4340771	6538.3	27184.7	3774.32	4.57322	6.26408	20.3568	10.2186	9.65298e-36	5.36601e-33	Os06g0284900	NC_008399.2	10125836	10126222	+	387	protein_coding	ab initio prediction with EST support
4341866	176.24	185.538	170.942	1159.31	980.776	1271.85	-2.67963	7.64728e-35	4.16061e-32	Os06g0682900	NC_008399.2	29340800	29343239	-	1283	-	supported by AK072958
novel.13370	830.845	1195.82	539.05	0	2.68461	3.54031	8.5986	8.89421e-35	4.73821e-32	-	NC_008397.2	29553994	29557765	+	3016	-	PF04116:Fatty acid hydroxylase superfamily
4334544	280.822	250.024	263.212	18.2929	23.2666	17.7015	3.74006	2.28846e-34	1.19425e-31	Os03g0811800	NC_008396.2	34851808	34853121	-	546	-	supported by AK063320
4350318	1491.26	1426.61	1543.33	0	0.894869	1.77015	10.5997	2.67967e-34	1.37044e-31	Os11g0297000	NC_008404.2	10969813	10971053	+	1122	protein_coding	supported by AK061209
4330608	239.183	510.23	355.481	7750.47	5719.11	7580.68	-4.25275	4.31346e-34	2.16274e-31	Os02g0729400	NC_008395.2	31248913	31250576	-	1196	-	supported by AY476807
4339485	18728.9	70645.9	10425.5	11.4331	46.5332	69.921	9.60349	1.05042e-33	5.16543e-31	Os05g0543000	NC_008398.2	27009633	27010979	+	922	-	supported by AK107100
4347644	259.518	392.571	275.838	3160.1	2826.89	2506.54	-3.19547	1.98688e-33	9.58611e-31	Os09g0527900	NC_008402.2	21478060	21481626	-	1248	-	supported by AK122172
novel.6866	123.949	152.729	49.5343	4640.68	4265.84	3350.01	-5.23357	3.31212e-33	1.56841e-30	-	NC_008395.2	29568492	29570800	-	2209	-	PF01535:PPR repeat|PF14432:DYW family of nucleic acid deaminases|PF13041:PPR repeat family
4335788	9198.36	33831.3	3920.01	6.85984	15.2128	33.6329	9.71068	5.35366e-33	2.48906e-30	Os04g0413100	NC_008397.2	20433485	20434162	-	678	protein_coding	supported by AK120745
4342946	411.549	543.038	328.286	18.2929	18.7922	9.73584	4.78506	1.23423e-32	5.63579e-30	Os07g0290200	NC_008400.2	11273517	11274239	+	723	-	supported by AK062503
4341074	273.075	262.468	267.097	18.2929	26.8461	24.7821	3.50821	1.61694e-32	7.2538e-30	Os06g0488200	NC_008399.2	17651135	17662393	+	5229	-	supported by AK069690
4349980	558.738	846.235	333.142	2.28661	4.47434	6.19553	7.03322	2.20826e-32	9.73576e-30	Os11g0191500	NC_008404.2	4617362	4618318	+	957	protein_coding	supported by CI348028 and CI591552
4330124	11.6202	7.91931	1.94252	556.79	406.27	735.498	-6.30863	4.00661e-32	1.73649e-29	Os02g0642200	NC_008395.2	26676216	26678074	-	907	-	supported by AK105194
novel.20541	7.7468	10.182	2.91378	383.007	305.15	261.097	-5.52999	7.78693e-32	3.31866e-29	-	NC_008400.2	22917734	22977985	+	1299	-	PF00504:Chlorophyll A-B binding protein
9267077	3689.41	10244.2	2559.27	0	12.5282	10.6209	9.44885	3.30146e-31	1.38396e-28	Os12g0541900	NC_008405.2	21903687	21904682	+	996	-	supported by AK069047
4330625	91.0249	110.87	88.3847	1167.32	859.969	1500.2	-3.60471	3.84515e-31	1.58588e-28	Os02g0731600	NC_008395.2	31359094	31359914	+	523	protein_coding	supported by AK058271
4325702	1685.9	5942.87	886.761	3.42992	1.78974	6.19553	9.53675	4.8243e-31	1.95813e-28	Os01g0369500	NC_008394.4	15392101	15393264	+	1164	-	supported by AK100805
4327751	216.91	287.358	224.361	9.14645	5.36921	3.54031	5.37812	5.3581e-31	2.14081e-28	Os01g0921500	NC_008394.4	41994536	41996301	-	1473	-	supported by AK105517
novel.24759	0.96835	2.26266	3.88504	549.93	320.363	569.104	-7.65787	1.17499e-30	4.6224e-28	-	NC_008402.2	21422932	21426783	-	3573	-	PF00447:HSF-type DNA-binding
4334513	57.1327	35.0712	34.9654	1207.33	630.882	874.455	-4.41171	1.82221e-30	7.05996e-28	Os03g0807900	NC_008396.2	34622451	34624276	+	1217	-	supported by AK060962
novel.17429	392.182	343.924	421.527	57.1653	49.2178	52.2195	2.87165	1.99074e-30	7.59781e-28	-	NC_008399.2	7194960	7201018	+	6059	-	PF00665:Integrase core domain|PF00078:Reverse transcriptase (RNA-dependent DNA polymerase)
4335799	131.696	200.245	157.344	1607.49	1201.81	1370.1	-3.09623	3.33491e-30	1.25407e-27	Os04g0414700	NC_008397.2	20518363	20519318	+	645	-	supported by AK058848
4335465	386.372	522.674	349.654	0	1.78974	3.54031	7.78381	4.01859e-30	1.48839e-27	Os04g0317500	NC_008397.2	14593742	14594427	-	686	-	supported by AK069922
novel.6312	333.113	218.347	313.717	3.42992	6.26408	1.77015	6.23197	4.07444e-30	1.48839e-27	-	NC_008395.2	24304588	24306440	+	1491	-	-
4341086	410.581	453.663	405.016	0	1.78974	8.85076	6.81783	5.30044e-30	1.90898e-27	Os06g0493000	NC_008399.2	17936962	17942559	-	5598	-	supported by CI522649 and CI740644
4341257	811.478	1135.85	400.159	0	5.36921	5.31046	7.71413	6.29278e-30	2.21487e-27	Os06g0548800	NC_008399.2	21644659	21646687	-	2029	-	supported by AK072611
4331325	1760.46	1074.76	1016.91	0	0.894869	1.77015	10.3931	6.32301e-30	2.21487e-27	Os03g0106800	NC_008396.2	375688	376787	+	1100	-	supported by AK069853
4349232	374.752	259.074	339.941	5.71653	2.68461	11.506	5.60095	8.56099e-30	2.95829e-27	Os10g0534700	NC_008403.2	21251607	21254044	-	2121	-	supported by AK071861
4349433	208.195	417.461	230.189	8450.17	4549.51	5797.25	-4.45804	3.82076e-29	1.30267e-26	Os10g0567400	NC_008403.2	22938211	22941719	-	2096	-	supported by AF284781
4348838	4486.37	13842.9	2728.27	66.3117	24.1615	26.5523	7.49782	5.12347e-29	1.72385e-26	Os10g0465700	NC_008403.2	17637971	17640401	+	2167	-	supported by AK067249
4335467	514.194	452.532	471.061	2.28661	0.894869	0.885076	8.5427	7.50359e-29	2.49187e-26	Os04g0317800	NC_008397.2	14608999	14609674	-	676	-	supported by AK111098
4324324	899.597	693.505	947.95	5.71653	3.57947	21.2418	6.35955	8.00887e-29	2.62558e-26	Os01g0913600	NC_008394.4	41577882	41579610	-	1084	-	supported by AK071735
9266629	2417	13784.1	1326.74	1.14331	8.05382	4.42538	10.304	2.53084e-28	8.19192e-26	Os03g0337100	NC_008396.2	12567013	12567562	+	550	-	supported by AK107981
4329812	3.8734	1.13133	0.971261	381.864	655.044	362.881	-7.84594	4.22588e-28	1.35075e-25	Os02g0586900	NC_008395.2	23480245	23481022	+	696	-	supported by AK063583
4326430	359.258	304.328	232.131	0	6.26408	6.19553	6.09071	4.92251e-28	1.55399e-25	Os01g0778300	NC_008394.4	34700964	34701170	+	207	protein_coding	ab initio prediction with EST support
novel.5901	804.699	1746.77	452.608	0	3.57947	2.65523	8.8388	7.07178e-28	2.20527e-25	-	NC_008395.2	19944448	19946106	-	685	-	-
9270842	583.915	871.124	440.952	1.14331	0.894869	1.77015	8.9474	1.06842e-27	3.29162e-25	Os12g0572700	NC_008405.2	23806547	23808127	+	1581	protein_coding	ab initio prediction with EST support
4352877	747.566	1520.51	403.073	3.42992	0.894869	6.19553	7.98441	1.33086e-27	4.05135e-25	Os12g0633400	NC_008405.2	27372433	27374112	-	1594	-	supported by AK100940
4336526	300.189	438.956	348.683	16.0063	31.3204	20.3568	3.99355	1.34989e-27	4.06095e-25	Os04g0538400	NC_008397.2	27330014	27331189	-	1176	protein_coding	supported by AK108230
9267467	161.715	169.699	182.597	3.42992	8.05382	7.96569	4.68525	2.96957e-27	8.82964e-25	Os03g0669700	NC_008396.2	27183635	27187978	-	1557	protein_coding	ab initio prediction with EST support
4342797	442.536	593.948	307.89	0	0.894869	5.31046	7.66887	4.53442e-27	1.33276e-24	Os07g0238500	NC_008400.2	7740466	7741074	-	609	-	supported by AK106977
4326810	4283.01	23537.3	2034.79	2.28661	10.7384	17.7015	9.91034	5.28721e-27	1.53635e-24	Os01g0341300	NC_008394.4	13585162	13586187	+	1026	-	supported by AK070629
4327153	369.91	733.102	306.918	1.14331	1.78974	3.54031	7.72435	5.53156e-27	1.5893e-24	Os01g0774500	NC_008394.4	34503422	34513644	-	2092	-	supported by AK069241
4336303	3211.05	17768.7	1778.38	2.28661	9.84356	15.9314	9.64816	5.79966e-27	1.64781e-24	Os04g0500300	NC_008397.2	25371702	25372590	+	674	-	supported by AK121460
novel.4692	1334.39	1203.73	1338.4	352.138	344.524	321.283	1.92986	6.41181e-27	1.80172e-24	-	NC_008395.2	2838191	2849914	+	5754	-	-
4339958	1106.82	1020.46	1212.13	267.534	227.297	223.039	2.21984	8.71068e-27	2.4211e-24	Os06g0124900	NC_008399.2	1340611	1343491	+	572	protein_coding	supported by AK062901
4336028	85.2148	169.699	74.7871	2028.22	1586.6	2312.7	-4.17152	2.01059e-26	5.52825e-24	Os04g0457000	NC_008397.2	23234443	23235693	-	1141	-	supported by AK066070
4337888	66.8162	52.0412	57.3044	635.678	433.116	463.78	-3.11778	2.86846e-26	7.80312e-24	Os05g0161200	NC_008398.2	3585549	3589418	+	2036	-	supported by AK121808
4337334	550.991	767.041	362.28	1.14331	0.894869	1.77015	8.77329	3.22179e-26	8.67203e-24	Os04g0668300	NC_008397.2	34503012	34503510	-	499	-	supported by AK120932
4341982	5782.99	36301	3187.68	8.00314	21.4768	38.9434	9.36391	4.38398e-26	1.16774e-23	Os06g0703000	NC_008399.2	30552123	30555083	-	1487	-	supported by AK072944
novel.11761	1309.21	701.424	645.888	0	0.894869	1.77015	9.85942	7.59767e-26	2.00289e-23	-	NC_008397.2	6088174	6089318	-	603	-	-
novel.23759	308.904	420.855	360.338	21.7228	39.3742	22.1269	3.70277	1.60854e-25	4.19714e-23	-	NC_008402.2	9124805	9145478	+	9884	-	PF13952:Domain of unknown function (DUF4216)|PF02992:Transposase family tnp2|PF13960:Domain of unknown function (DUF4218)
4350258	421.232	720.657	456.493	32.0126	47.428	43.3687	3.69531	1.90545e-25	4.92163e-23	Os11g0267400	NC_008404.2	9237671	9243175	-	3224	-	supported by AK069552
4346248	3345.65	18401.1	2309.66	41.159	42.9537	37.1732	7.63198	2.05723e-25	5.26054e-23	Os08g0549200	NC_008401.2	27648636	27653187	+	2876	-	supported by AK069066
4346152	332.144	369.945	311.775	2.28661	0.894869	0.885076	8.03763	2.18633e-25	5.5353e-23	Os08g0535100	NC_008401.2	26801281	26804397	-	2550	-	supported by AK065449
4338611	187.86	264.731	185.511	4558.36	5085.54	2101.17	-4.20282	2.73751e-25	6.86283e-23	Os05g0375400	NC_008398.2	18113041	18117797	-	1605	-	supported by AK121825
4350079	167.525	204.771	115.58	2692.49	2172.74	1470.11	-3.69994	4.33323e-25	1.07578e-22	Os11g0216100	NC_008404.2	6048238	6049724	-	1046	-	supported by AK059179
4344642	406.707	575.847	261.269	2.28661	0	2.65523	8.00866	1.0036e-24	2.46759e-22	Os08g0141700	NC_008401.2	2321550	2322641	-	1092	-	supported by AK072310
9269432	735.946	1492.22	417.642	2.28661	3.57947	12.3911	7.15016	1.29085e-24	3.14366e-22	Os06g0318900	NC_008399.2	12434482	12435060	+	579	-	supported by CI357485 and CI598475
4349040	1421.54	5491.47	1012.05	6.85984	25.0563	12.3911	7.47263	1.43234e-24	3.45531e-22	Os10g0501900	NC_008403.2	19603723	19605332	+	1515	-	supported by AK120900
4347805	282.758	363.157	249.614	4999.68	2775.88	2760.55	-3.55692	2.05762e-24	4.91732e-22	Os09g0553900	NC_008402.2	22777584	22780607	+	3024	-	supported by AK099586
novel.10187	1933.8	21700	1012.05	1.14331	4.47434	6.19553	11.0046	2.33272e-24	5.52315e-22	-	NC_008396.2	25987501	25988651	-	1151	-	-
4328162	667.193	607.524	411.815	0	0.894869	1.77015	9.20011	2.61413e-24	6.13265e-22	Os02g0127100	NC_008395.2	1416721	1417440	+	720	protein_coding	ab initio prediction with EST support
novel.6741	1178.48	1945.89	1478.26	107.471	157.497	181.441	3.36306	2.74171e-24	6.37348e-22	-	NC_008395.2	28360594	28362597	-	909	-	-
9267273	680.75	467.239	490.487	0	0	2.65523	9.15888	3.00247e-24	6.91678e-22	Os01g0349000	NC_008394.4	14053893	14055481	-	1589	-	supported by AK108540
novel.18717	648.795	519.28	419.585	0	0.894869	1.77015	9.11243	3.40737e-24	7.77945e-22	-	NC_008399.2	28193640	28255470	+	4091	-	PF01357:Pollen allergen
4337415	8.71515	11.3133	7.77009	195.505	143.179	159.314	-4.17152	3.79306e-24	8.58338e-22	Os04g0678700	NC_008397.2	35062920	35064424	+	1384	-	supported by AK103940
4352200	9.6835	10.182	9.71261	156.633	271.145	191.176	-4.39016	5.93903e-24	1.33217e-21	Os12g0472800	NC_008405.2	17154111	17156672	-	1495	-	supported by AK063278
9271792	3424.09	974.075	1994	4.57322	29.5307	26.5523	6.70638	7.30846e-24	1.62508e-21	Os06g0612500	NC_008399.2	25359362	25360775	+	423	protein_coding	ab initio prediction with EST support
4352820	5945.67	34609.6	2782.66	3.42992	28.6358	28.3224	9.47972	1.15143e-23	2.53822e-21	Os12g0621400	NC_008405.2	26732868	26733545	-	678	protein_coding	ab initio prediction with EST support
4326757	7.7468	4.52532	0	759.155	361.527	361.996	-6.91954	1.31929e-23	2.88338e-21	Os01g0246400	NC_008394.4	8060838	8061872	+	942	-	supported by AK062972
4323913	1106.82	5007.26	575.958	0	1.78974	1.77015	10.8028	1.53834e-23	3.33364e-21	Os01g0306200	NC_008394.4	11414589	11415416	-	828	-	supported by AK071422
4336902	205.29	366.551	180.654	9.14645	7.15895	4.42538	5.20227	1.70158e-23	3.6564e-21	Os04g0604000	NC_008397.2	30862395	30871524	-	3295	-	supported by AK072888
9270349	31.9556	23.7579	19.4252	1226.77	383.899	1241.76	-5.24551	1.7323e-23	3.6914e-21	Os02g0676800	NC_008395.2	28508083	28509773	+	1691	-	supported by CI545726 and CI762461
4350107	659.447	274.913	405.987	1.14331	1.78974	0.885076	8.44769	2.32476e-23	4.91292e-21	Os11g0224400	NC_008404.2	6492921	6494141	-	1221	-	supported by AK069051
novel.17582	205.29	329.217	156.373	4.57322	8.05382	7.08061	5.11063	3.89698e-23	8.16801e-21	-	NC_008399.2	9557203	9558202	.	1000	-	-
novel.22058	11.6202	32.8086	11.6551	423.023	364.212	377.042	-4.394	6.14963e-23	1.27847e-20	-	NC_008401.2	9097170	9099141	+	1972	-	PF06203:CCT motif
4336701	61.0061	23.7579	36.9079	688.27	509.18	790.373	-4.02408	6.57689e-23	1.35627e-20	Os04g0568700	NC_008397.2	28972921	28974194	+	1172	-	supported by AY344483
4344776	4457.32	34040.6	2328.11	1.14331	9.84356	22.1269	10.2558	7.96323e-23	1.62902e-20	Os08g0171800	NC_008401.2	4210446	4211917	-	1472	-	supported by AK068909
4350505	486.112	1609.88	456.493	0	6.26408	1.77015	8.25357	9.33902e-23	1.8953e-20	Os11g0475600	NC_008404.2	18336589	18339173	+	2585	-	supported by CI357028 and CI598015
9271223	2390.86	21729.4	1191.74	17.1496	14.3179	17.7015	9.00831	9.9685e-23	2.00712e-20	Os05g0405400	NC_008398.2	19747073	19747617	+	545	-	Non-protein coding transcript%2C unclassifiable transcript~supported by AK108019
4332887	61.0061	63.3545	49.5343	428.74	468.911	325.708	-2.81601	1.69616e-22	3.38847e-20	Os03g0360600	NC_008396.2	14557230	14558135	+	906	protein_coding	ab initio prediction with EST support
9272659	1463.18	300.934	818.773	0	7.15895	3.54031	7.8649	2.40447e-22	4.76626e-20	Os06g0248300	NC_008399.2	7693325	7695009	-	1069	-	supported by AK070362
9270425	694.307	866.598	866.365	125.764	170.025	119.485	2.54566	2.91785e-22	5.73941e-20	Os03g0807000	NC_008396.2	34572709	34575545	+	848	-	supported by CI455557 and CI677540
4328154	132.664	116.527	157.344	4.57322	4.47434	2.65523	5.13617	3.00553e-22	5.86675e-20	Os02g0126300	NC_008395.2	1379250	1382389	-	2090	-	supported by AK070676
4334321	0	0	0	1549.18	567.347	857.639	-12.3657	3.99373e-22	7.73665e-20	Os03g0782200	NC_008396.2	33273936	33275182	+	1247	-	supported by AK069119
9268567	157.841	79.1931	97.1261	1004.97	940.507	979.779	-3.12734	4.31736e-22	8.30069e-20	Os09g0491756	NC_008402.2	19639219	19640894	+	1500	-	supported by AK099481
9268670	60.0377	78.0617	56.3331	340.705	421.483	417.756	-2.60635	5.17851e-22	9.88207e-20	Os01g0665900	NC_008394.4	28976639	28977184	+	546	protein_coding	ab initio prediction with EST support
novel.17424	378.625	247.761	383.648	30.8693	41.164	39.8284	3.16948	6.84286e-22	1.29614e-19	-	NC_008399.2	7158997	7163640	-	2288	-	PF00226:DnaJ domain
novel.21920	609.092	532.856	518.653	0	0	0	11.603	8.21283e-22	1.53883e-19	-	NC_008401.2	6318267	6326257	+	4605	-	PF02992:Transposase family tnp2|PF13963:Transposase-associated domain|PF13960:Domain of unknown function (DUF4218)
4336498	651.7	3036.49	458.435	1.14331	3.57947	7.96569	8.32102	8.2445e-22	1.53883e-19	Os04g0532500	NC_008397.2	27019568	27021134	-	955	-	supported by AK069907
4332805	2658.12	2965.21	2673.88	13343.5	10136.2	14522.3	-2.19542	9.10518e-22	1.68716e-19	Os03g0343900	NC_008396.2	12864217	12864881	+	665	-	supported by AK105813
4335346	600.377	4162.16	410.843	1.14331	1.78974	3.54031	9.61529	1.45225e-21	2.67162e-19	Os04g0272400	NC_008397.2	11468258	11469854	-	1597	-	supported by AK121455
4327281	1310.18	10687.7	699.308	3.42992	5.36921	12.3911	9.21475	1.51573e-21	2.76849e-19	Os01g0311700	NC_008394.4	11856309	11857333	+	901	-	supported by AK072493
novel.5014	1.9367	4.52532	4.8563	170.353	132.441	124.796	-5.24932	1.6425e-21	2.97875e-19	-	NC_008395.2	5468374	5470065	+	1552	-	PF00504:Chlorophyll A-B binding protein
novel.10907	1956.07	1475.25	1431.64	78.8881	186.133	96.4733	3.74696	1.81291e-21	3.26464e-19	-	NC_008396.2	33092868	33094992	+	2125	-	-
4324186	500.637	1801.08	306.918	0	2.68461	3.54031	8.64675	2.89849e-21	5.18303e-19	Os01g0657000	NC_008394.4	28478574	28480752	+	748	-	supported by AK108727
novel.13159	122.012	158.386	159.287	1.14331	6.26408	7.08061	4.86283	3.26721e-21	5.80179e-19	-	NC_008397.2	27447728	27450526	+	2799	-	-
novel.7090	137.506	242.105	147.632	3905.53	1624.19	4000.54	-4.17707	5.25872e-21	9.27384e-19	-	NC_008395.2	31358828	31359350	-	438	-	-
novel.7172	164.62	282.832	134.034	4.57322	7.15895	4.42538	5.15831	5.32347e-21	9.32373e-19	-	NC_008395.2	32071650	32072659	+	902	-	-
4334050	869.579	5459.8	544.877	0	0.894869	4.42538	10.2779	5.59772e-21	9.73737e-19	Os03g0738700	NC_008396.2	31082624	31084798	+	2175	-	supported by AK111764
4347807	4638.4	3831.81	3491.68	779.735	646.095	473.516	2.65567	6.16586e-21	1.06532e-18	Os09g0554200	NC_008402.2	22788049	22788979	-	931	-	supported by AK108361
4338381	699.149	193.457	612.866	0	0.894869	4.42538	8.06598	6.31093e-21	1.08307e-18	Os05g0312500	NC_008398.2	14333895	14337274	-	1280	-	supported by AK069307
4340312	3954.74	37280.7	2451.46	10.2898	41.164	39.8284	8.89868	6.70965e-21	1.14382e-18	Os06g0181500	NC_008399.2	4024531	4029376	-	3239	-	supported by AK100878
4333368	0	6.78798	1.94252	294.973	203.135	180.556	-6.35152	7.27079e-21	1.23127e-18	Os03g0594900	NC_008396.2	22883492	22885747	+	1762	-	supported by AK069017
4327069	822.129	6589.99	465.234	0	1.78974	2.65523	10.732	9.12367e-21	1.53488e-18	Os01g0201400	NC_008394.4	5539611	5540500	-	890	-	supported by AK070397
4339907	124.917	166.305	139.862	9.14645	13.423	13.2761	3.57117	1.04988e-20	1.75467e-18	Os06g0113600	NC_008399.2	778999	781322	+	1598	-	supported by AK101235
4344963	375.72	168.568	362.28	0	0.894869	5.31046	7.10814	1.24936e-20	2.0745e-18	Os08g0222100	NC_008401.2	7409185	7410393	+	1021	-	supported by AK070815
novel.21943	389.277	367.682	144.718	1.14331	1.78974	1.77015	7.55797	1.29538e-20	2.13704e-18	-	NC_008401.2	7163994	7204853	-	1540	-	-
4341414	1184.29	12547.6	642.975	1.14331	4.47434	8.85076	9.93588	1.69761e-20	2.78267e-18	Os06g0590600	NC_008399.2	24064197	24065970	-	1683	-	supported by AK101025
4330215	413.486	597.342	256.413	0	0.894869	1.77015	8.79185	1.7261e-20	2.81134e-18	Os02g0659100	NC_008395.2	27555657	27558005	+	2349	-	supported by AK107559
4335492	700.117	700.293	476.889	2.28661	0	0	9.91902	1.84648e-20	2.98838e-18	Os04g0328900	NC_008397.2	15316148	15319829	+	300	protein_coding	ab initio prediction with EST support
4337170	541.308	3992.46	311.775	2.28661	1.78974	1.77015	9.70481	1.87506e-20	3.01554e-18	Os04g0641200	NC_008397.2	33024342	33027669	+	3234	-	supported by AK100257
4338917	897.661	511.361	625.492	0	0.894869	0.885076	10.054	1.92294e-20	3.07322e-18	Os05g0439200	NC_008398.2	21521216	21522017	+	802	protein_coding	supported by AK069208
4347136	1734.32	14528.5	1012.05	5.71653	14.3179	23.012	8.64082	2.71243e-20	4.30805e-18	Os09g0433700	NC_008402.2	16575342	16577749	-	2345	-	supported by AK072369
9266987	382.498	334.874	327.315	67.455	76.9587	55.7598	2.38454	2.76887e-20	4.36476e-18	Os05g0237200	NC_008398.2	8383142	8387573	-	1464	protein_coding	ab initio prediction with EST support
4340661	4.84175	5.65665	3.88504	301.833	120.807	375.272	-5.80068	2.78227e-20	4.36476e-18	Os06g0253100	NC_008399.2	7939957	7940681	-	725	-	supported by AK105317
novel.27515	138.474	145.942	134.034	5.71653	14.3179	10.6209	3.74109	2.80083e-20	4.36708e-18	-	NC_008404.2	11047278	11051466	+	3147	-	-
novel.13600	87.1515	84.8497	112.666	735.146	477.86	655.842	-2.71296	2.96892e-20	4.60111e-18	-	NC_008397.2	31602039	31613273	+	3127	-	-
novel.15750	5.8101	7.91931	3.88504	185.216	118.123	126.566	-4.62343	4.91347e-20	7.56881e-18	-	NC_008398.2	22723828	22724872	-	763	-	-
4336641	810.509	6480.26	445.809	3.42992	7.15895	8.85076	8.62431	5.61592e-20	8.59908e-18	Os04g0558900	NC_008397.2	28395704	28398465	+	2762	-	supported by AK100861
4339785	2271.75	11625.5	1443.29	5.71653	39.3742	22.1269	7.82713	5.96357e-20	9.07705e-18	Os05g0590100	NC_008398.2	29463667	29466051	+	2302	-	supported by AK072823
4346358	63.9111	178.75	82.5572	2325.48	1464.01	1730.32	-4.08814	7.03775e-20	1.06487e-17	Os08g0566600	NC_008401.2	28465852	28466926	+	885	-	supported by AK066210
4324303	3691.35	5089.85	4149.23	280.11	582.56	536.356	3.2071	9.96418e-20	1.49879e-17	Os01g0975900	NC_008394.4	44910593	44912018	-	1345	-	supported by AK111768
4341018	37.7657	55.4352	33.9941	497.338	292.622	449.619	-3.28934	1.01877e-19	1.52345e-17	Os06g0472000	NC_008399.2	16595548	16598232	-	856	-	supported by AK063588
4333585	12.5886	9.05064	8.74135	129.194	156.602	114.175	-3.71414	1.53485e-19	2.28185e-17	Os03g0650200	NC_008396.2	25980217	25981860	-	1644	protein_coding	ab initio prediction with EST support
4344981	142.347	193.457	136.948	2.28661	0.894869	1.77015	6.61436	1.60163e-19	2.36735e-17	Os08g0227200	NC_008401.2	7759703	7761226	-	1446	-	supported by AK060189
novel.22201	164.62	230.791	175.798	2.28661	1.78974	0	7.2063	1.76241e-19	2.59004e-17	-	NC_008401.2	12372902	12387921	+	7170	-	-
4341489	725.294	2180.07	486.602	6.85984	23.2666	21.2418	6.03311	2.20334e-19	3.21953e-17	Os06g0608000	NC_008399.2	25071696	25072719	+	735	-	supported by AK119328
4348827	1180.42	11571.2	575.958	2.28661	10.7384	9.73584	9.18027	2.68084e-19	3.89361e-17	Os10g0463300	NC_008403.2	17531362	17532508	+	947	-	supported by AK109194
novel.1027	436.726	468.37	274.867	0	0	0	11.1096	2.69512e-19	3.89361e-17	-	NC_008394.4	8378860	8379976	+	1117	-	PF04043:Plant invertase/pectin methylesterase inhibitor
4334714	111.36	133.497	138.89	742.006	557.503	566.449	-2.28137	2.86688e-19	4.11848e-17	Os03g0837900	NC_008396.2	36063620	36068865	+	2405	-	supported by AK068346
4339826	837.623	556.614	655.601	0	0	0.885076	10.9452	3.17437e-19	4.53473e-17	Os05g0597700	NC_008398.2	29866742	29867299	-	558	-	supported by AK121194
4339137	610.061	929.953	383.648	1.14331	0	0.885076	9.96038	3.6173e-19	5.13878e-17	Os05g0485000	NC_008398.2	23886569	23889642	-	2977	-	supported by AK106318
4328612	398.96	877.912	187.453	0	3.57947	0.885076	8.28338	3.98839e-19	5.63464e-17	Os02g0195900	NC_008395.2	5355523	5355873	+	351	protein_coding	ab initio prediction with EST support
4325161	492.89	653.909	439.981	2299.19	2252.38	2433.07	-2.13892	4.05793e-19	5.70139e-17	Os01g0292200	NC_008394.4	10670907	10675488	+	1785	-	supported by AK065588
novel.18482	543.245	536.25	251.557	0	0	0	11.2836	4.14696e-19	5.79465e-17	-	NC_008399.2	25755215	25756016	-	802	-	PF01453:D-mannose binding lectin
4338163	1056.47	814.557	1058.67	129.194	189.712	198.257	2.49932	4.43191e-19	6.15915e-17	Os05g0231700	NC_008398.2	8011777	8014048	+	1251	-	supported by AK072531
4332883	785.332	5079.67	460.378	2.28661	1.78974	10.6209	8.73212	5.3173e-19	7.34965e-17	Os03g0359600	NC_008396.2	14521112	14522806	+	1695	-	supported by AK072250
4341850	2146.83	23320.1	1298.58	4.57322	27.7409	19.4717	9.00697	5.63432e-19	7.74597e-17	Os06g0679400	NC_008399.2	29147173	29149932	-	1926	-	supported by AK111697
novel.25645	262.423	279.438	258.355	33.1559	47.428	53.9897	2.56168	5.96685e-19	8.15927e-17	-	NC_008403.2	13248054	13250637	-	1130	-	PF06405:Red chlorophyll catabolite reductase (RCC reductase)
novel.29618	117.17	174.225	131.12	12.5764	13.423	12.3911	3.45746	6.11026e-19	8.31092e-17	-	NC_008405.2	19973142	19981824	-	4236	-	PF08370:Plant PDR ABC transporter associated|PF01061:ABC-2 type transporter|PF00005:ABC transporter
4331323	420.264	629.019	260.298	0	0	0	11.2598	6.21794e-19	8.41264e-17	Os03g0106500	NC_008396.2	365234	366446	+	1213	-	supported by AF261270
4324781	12.5886	7.91931	5.82756	149.773	119.912	195.602	-4.13912	6.4215e-19	8.61784e-17	Os01g0862800	NC_008394.4	39090244	39092054	+	1247	-	supported by AK071274
4333844	22.2721	57.6978	19.4252	2958.88	870.707	960.308	-5.5962	6.43701e-19	8.61784e-17	Os03g0703300	NC_008396.2	29021027	29026880	-	2195	-	supported by AK073831
4334664	776.617	2020.55	454.55	0	0	1.77015	10.7416	6.64128e-19	8.845e-17	Os03g0830600	NC_008396.2	35741956	35742782	-	827	-	supported by AK107563
4348467	969.319	179.881	989.715	12.5764	14.3179	13.2761	5.73334	7.74683e-19	1.0264e-16	Os10g0369900	NC_008403.2	11881456	11886577	+	2062	-	supported by AK069323
4331194	293.41	345.056	202.022	1470.29	1482.8	1590.48	-2.4357	8.09657e-19	1.0672e-16	Os02g0823100	NC_008395.2	36236534	36238082	+	1316	-	supported by AK102174
novel.25071	434.789	381.258	428.326	106.327	118.123	107.094	1.90759	8.4666e-19	1.11025e-16	-	NC_008403.2	263692	265845	-	1363	-	PF00046:Homeobox domain|PF02183:Homeobox associated leucine zipper
novel.28102	326.334	263.6	416.671	0	0	0	10.8813	8.81343e-19	1.14984e-16	-	NC_008404.2	24853271	24858332	-	5062	-	PF00078:Reverse transcriptase (RNA-dependent DNA polymerase)
4346866	183.987	453.663	178.712	3.42992	2.68461	8.85076	5.7491	9.28433e-19	1.20512e-16	Os09g0364100	NC_008402.2	12547935	12548964	+	1030	-	supported by AK071233
4346110	507.416	510.23	260.298	4.57322	1.78974	15.9314	5.82325	1.01285e-18	1.30806e-16	Os08g0528200	NC_008401.2	26389116	26389884	+	769	-	supported by AK072801
4334760	511.289	4249.27	266.125	3.42992	5.36921	3.54031	8.66451	1.08883e-18	1.39912e-16	Os03g0844800	NC_008396.2	36367460	36368763	-	1304	-	supported by AK071813
4340447	426.074	336.005	350.625	1561.76	1470.27	1263.89	-1.94811	1.10336e-18	1.40643e-16	Os06g0208700	NC_008399.2	5554008	5558049	+	1122	-	supported by AY669072
4338127	3.8734	7.91931	1.94252	117.761	120.807	105.324	-4.68495	1.10552e-18	1.40643e-16	Os05g0220500	NC_008398.2	7426483	7427715	+	1233	protein_coding	ab initio prediction with EST support
novel.1944	678.814	261.337	379.763	0	0	0	11.2721	1.12222e-18	1.42061e-16	-	NC_008394.4	24296551	24307529	+	8716	-	PF00009:Elongation factor Tu GTP binding domain
4335464	795.984	471.764	642.003	0	0.894869	0	10.8432	1.1628e-18	1.46473e-16	Os04g0317400	NC_008397.2	14585108	14585461	-	354	protein_coding	ab initio prediction with EST support
4335333	199.48	117.658	210.764	1.14331	6.26408	0.885076	5.94998	1.19544e-18	1.49846e-16	Os04g0267600	NC_008397.2	11107212	11108882	-	1671	-	supported by AK071614
novel.21794	97.8034	36.2025	73.8158	769.445	1206.28	797.454	-3.73438	1.26672e-18	1.58006e-16	-	NC_008401.2	4609261	4611852	-	1620	-	-
novel.15450	455.125	4339.78	270.01	3.42992	3.57947	4.42538	8.787	1.50319e-18	1.86592e-16	-	NC_008398.2	19746771	19747095	-	296	-	-
4341754	444.473	273.782	280.694	0	0	0	10.8701	1.63787e-18	2.02329e-16	Os06g0662300	NC_008399.2	28183731	28184344	-	614	-	supported by AK121208
4352454	437.694	1195.82	236.016	0	1.78974	0.885076	9.36323	1.66245e-18	2.04378e-16	Os12g0546800	NC_008405.2	22293119	22295549	+	1171	-	supported by AK071328
4329783	1114.57	1503.54	1153.86	5867.45	4908.35	6912.45	-2.22967	1.87643e-18	2.2958e-16	Os02g0581100	NC_008395.2	23248310	23248669	+	360	protein_coding	ab initio prediction with EST support
4336826	275.011	696.899	251.557	14.863	20.582	17.7015	4.51922	2.34289e-18	2.85286e-16	Os04g0591300	NC_008397.2	30337425	30338464	+	1040	-	supported by AK105120
4324804	13.5569	31.6772	17.4827	290.4	195.081	266.408	-3.59605	2.45185e-18	2.97139e-16	Os01g0850900	NC_008394.4	38395473	38396399	+	927	-	supported by AK102887
4327114	656.542	140.285	347.711	1.14331	6.26408	1.77015	6.9271	2.87364e-18	3.46613e-16	Os01g0253000	NC_008394.4	8363096	8364691	-	1596	-	supported by AK071644
9272735	328.271	392.571	223.39	0	0	0	10.7879	3.12744e-18	3.75454e-16	Os04g0668200	NC_008397.2	34500705	34500914	-	210	protein_coding	ab initio prediction with EST support
4338597	1155.24	15347.6	618.693	6.85984	10.7384	17.7015	8.91641	3.43969e-18	4.11011e-16	Os05g0372900	NC_008398.2	17968869	17971041	-	1030	protein_coding	supported by AK072757
4346654	817.288	4506.09	420.556	0	0.894869	0.885076	11.5704	4.09551e-18	4.87099e-16	Os09g0297800	NC_008402.2	7797363	7798283	-	848	-	supported by AK064738
4335011	248.866	281.701	224.361	1658.94	1013.89	1481.62	-2.46055	5.87835e-18	6.95904e-16	Os04g0136700	NC_008397.2	2414154	2416680	-	962	-	supported by AK066843
novel.2633	519.036	4375.98	285.551	1.14331	5.36921	5.31046	8.75114	7.25595e-18	8.51292e-16	-	NC_008394.4	31226409	31231787	-	1890	-	-
novel.19222	469.65	466.108	453.579	0	0.894869	0	10.3838	7.2575e-18	8.51292e-16	-	NC_008400.2	595730	597275	-	1546	-	-
4325611	978.034	10539.5	590.527	4.57322	3.57947	16.8164	8.91322	7.56168e-18	8.82921e-16	Os01g0759200	NC_008394.4	33694334	33696022	-	1689	-	supported by AK069231
4324655	285.663	186.669	210.764	2003.07	1296.66	1276.28	-2.74275	8.34021e-18	9.69398e-16	Os01g0720700	NC_008394.4	31798379	31799783	+	1405	-	supported by CI472711 and CI693390
4349048	3504.46	20049.4	1977.49	33.1559	96.6458	73.4613	6.97087	8.60616e-18	9.95765e-16	Os10g0503100	NC_008403.2	19655945	19657929	-	1267	-	supported by AK072520
4350375	503.542	2742.34	265.154	0	0.894869	1.77015	10.2849	8.64494e-18	9.95765e-16	Os11g0424400	NC_008404.2	15172503	15174054	-	1340	-	supported by AK071783
9271329	423.169	1485.44	244.758	0	0	0	11.9775	8.69474e-18	9.9701e-16	Os05g0370900	NC_008398.2	17853520	17854124	-	605	protein_coding	supported by CI468315 and CI689225
novel.4848	292.442	400.491	192.31	16.0063	29.5307	15.9314	3.8403	9.49416e-18	1.08382e-15	-	NC_008395.2	4086384	4089711	+	2678	-	PF13855:Leucine rich repeat|PF07714:Protein tyrosine kinase|PF08263:Leucine rich repeat N-terminal domain
4337489	365.068	2151.79	228.246	0	2.68461	2.65523	8.9469	1.07634e-17	1.22324e-15	Os04g0689300	NC_008397.2	35667155	35670109	-	1533	-	supported by AK100293
9269219	337.954	222.872	236.016	0	0	0	10.5441	1.13502e-17	1.28423e-15	Os01g0518800	NC_008394.4	20073474	20074245	+	772	-	supported by CI554058 and CI770313
novel.27611	386.372	584.897	532.251	2.28661	25.0563	15.9314	5.09534	1.23284e-17	1.38877e-15	-	NC_008404.2	15987754	16011878	-	4147	-	PF13962:Domain of unknown function|PF12796:Ankyrin repeats (3 copies)|PF00023:Ankyrin repeat
4350530	91.0249	106.345	90.3272	3.42992	2.68461	1.77015	5.21905	1.38104e-17	1.54888e-15	Os11g0485200	NC_008404.2	18935208	18940553	+	3229	-	supported by AK068468
4350943	547.118	5603.48	306.918	1.14331	2.68461	7.08061	9.18586	1.54408e-17	1.72418e-15	Os11g0620500	NC_008404.2	26034678	26037776	+	2485	-	supported by AK120965
4344345	276.948	93.9004	304.976	3.42992	7.15895	4.42538	5.47553	1.63361e-17	1.81622e-15	Os07g0687300	NC_008400.2	29862155	29864715	-	1219	-	supported by AK073043
novel.28415	414.454	576.978	412.786	0	0.894869	0	10.3987	1.67299e-17	1.85195e-15	-	NC_008404.2	30350272	30358357	-	5516	-	-
novel.29156	415.422	830.396	185.511	0	0	0	11.3882	1.70977e-17	1.88451e-15	-	NC_008405.2	8709829	8710569	+	741	-	-
4351694	1063.25	1613.28	1020.8	13104.6	6768.79	9983.66	-3.01369	1.78081e-17	1.9476e-15	Os12g0189400	NC_008405.2	4505833	4506770	+	656	-	supported by AK059037
4343997	50.3542	26.0206	17.4827	573.94	374.055	388.548	-3.82858	1.78225e-17	1.9476e-15	Os07g0631200	NC_008400.2	26833752	26834538	+	787	-	supported by AK120260
novel.30237	136.537	288.489	114.609	5.71653	3.57947	1.77015	5.64699	1.81175e-17	1.97141e-15	-	NC_008405.2	27718397	27720478	+	1760	-	PF00022:Actin
4337171	353.448	2089.57	164.143	2.28661	1.78974	3.54031	8.413	1.95667e-17	2.12009e-15	Os04g0641300	NC_008397.2	33030814	33032489	+	1676	-	supported by AK071780
4346362	272.106	833.79	158.316	0	3.57947	1.77015	7.81626	2.05095e-17	2.21286e-15	Os08g0567100	NC_008401.2	28487653	28488873	+	1221	-	supported by AK072895
9271595	1046.79	2951.64	541.963	52.5921	33.1101	34.518	5.24216	2.4397e-17	2.62124e-15	Os03g0100150	NC_008396.2	4873	5699	+	827	-	supported by AK107110
4339571	2647.47	4043.37	1618.12	29.726	145.864	88.5076	4.97196	2.68907e-17	2.87708e-15	Os05g0556800	NC_008398.2	27771586	27773021	-	1436	protein_coding	supported by AK109887
4346474	1.9367	3.39399	1.94252	258.387	130.651	108.864	-6.11608	2.75733e-17	2.93782e-15	Os09g0240200	NC_008402.2	3613793	3630174	-	1357	-	supported by AB001887
4347435	829.876	985.388	860.537	52.5921	128.861	113.29	3.17703	2.798e-17	2.96879e-15	Os09g0489200	NC_008402.2	19512028	19521209	-	1242	protein_coding	ab initio prediction with EST support
novel.22625	268.233	185.538	258.355	0	0	0	10.3822	2.83432e-17	2.99192e-15	-	NC_008401.2	20733455	20734218	+	764	-	-
4337814	637.175	139.154	247.671	1.14331	0.894869	1.77015	8.0614	2.84321e-17	2.99192e-15	Os05g0149000	NC_008398.2	2782364	2783031	+	668	-	supported by AK111047
4347395	255.644	415.198	308.861	1774.41	1428.21	1711.74	-2.32763	2.94329e-17	3.08455e-15	Os09g0481200	NC_008402.2	19123441	19124108	+	668	-	supported by AK098847
4344382	256.613	1746.77	179.683	2.28661	1.78974	2.65523	8.34148	3.16269e-17	3.30094e-15	Os07g0693100	NC_008400.2	30150170	30152138	+	1969	-	supported by AK100433
novel.2790	587.789	690.111	114.609	0	0.894869	2.65523	8.53381	3.68286e-17	3.82822e-15	-	NC_008394.4	32421586	32433267	+	2694	-	PF00201:UDP-glucoronosyl and UDP-glucosyl transferase
4344197	176.24	174.225	168.028	30.8693	20.582	15.0463	2.98254	3.71892e-17	3.85006e-15	Os07g0663600	NC_008400.2	28656113	28657384	+	1033	-	supported by AK107157
novel.24227	364.1	407.279	432.211	0	0.894869	0	10.1767	4.12367e-17	4.25187e-15	-	NC_008402.2	16702851	16728125	+	10517	-	PF13180:PDZ domain|PF13365:Trypsin-like peptidase domain
4333049	353.448	3645.14	178.712	2.28661	2.68461	1.77015	9.27642	4.22729e-17	4.34121e-15	Os03g0399000	NC_008396.2	16702331	16704510	+	2091	-	supported by AK069492
4341023	1065.19	7883.1	669.199	4.57322	25.9512	7.96569	7.95657	4.51562e-17	4.61876e-15	Os06g0472900	NC_008399.2	16653961	16655476	+	1405	-	supported by AK072945
novel.401	427.042	322.429	440.952	89.1779	68.9049	60.1852	2.45359	4.74245e-17	4.83144e-15	-	NC_008394.4	2664085	2693984	-	1269	-	-
novel.26914	222.721	183.275	241.844	0	0	0	10.2456	5.08613e-17	5.16101e-15	-	NC_008404.2	1798826	1799934	-	1109	-	-
novel.24458	259.518	207.033	113.638	0	0.894869	2.65523	7.25534	5.12125e-17	5.17611e-15	-	NC_008402.2	18928750	18929637	+	888	-	-
novel.6771	98.7717	116.527	100.04	848.333	463.542	748.775	-2.70857	5.42053e-17	5.45703e-15	-	NC_008395.2	28663378	28668473	-	1891	-	PF00249:Myb-like DNA-binding domain
4348806	126.854	302.065	109.752	2.28661	1.78974	3.54031	6.13366	5.72851e-17	5.74446e-15	Os10g0458300	NC_008403.2	17278363	17282249	+	1737	-	supported by AK109739
4332124	1001.27	7737.16	621.607	20.5795	27.7409	20.3568	7.08953	6.36455e-17	6.35734e-15	Os03g0226300	NC_008396.2	6654297	6657580	+	1882	-	supported by AK111731
9267150	159.778	100.688	230.189	0	2.68461	1.77015	6.69505	6.67215e-17	6.63866e-15	Os10g0575401	NC_008403.2	23334346	23335026	-	681	protein_coding	ab initio prediction with EST support
4331566	188.828	485.34	135.005	4.57322	0.894869	5.31046	6.24439	6.97172e-17	6.90984e-15	Os03g0139500	NC_008396.2	2137673	2140069	-	1431	-	supported by AK071184
novel.29933	281.79	309.984	281.666	0	0.894869	0.885076	8.83107	7.0904e-17	7.00033e-15	-	NC_008405.2	24363560	24365257	-	1698	-	-
novel.21949	190.765	246.63	189.396	0	0	0	10.1965	7.91608e-17	7.77489e-15	-	NC_008401.2	7303548	7318149	-	2600	-	-
novel.29356	133.632	216.084	118.494	1.14331	0.894869	1.77015	6.92871	7.93573e-17	7.77489e-15	-	NC_008405.2	13085412	13088395	-	1846	-	-
4347620	85.2148	37.3339	22.339	2171.14	710.526	1461.26	-4.90403	1.04621e-16	1.02109e-14	Os09g0522200	NC_008402.2	21146055	21146974	-	920	-	supported by AK105599
4345723	564.548	5829.74	306.918	1.14331	3.57947	8.85076	8.9262	1.05798e-16	1.02866e-14	Os08g0450200	NC_008401.2	22069617	22072060	-	2267	-	supported by AK072779
4339956	332.144	2165.36	194.252	0	1.78974	1.77015	9.49439	1.19418e-16	1.15382e-14	Os06g0124400	NC_008399.2	1291194	1291816	+	623	-	supported by AK071790
4337548	385.403	139.154	274.867	4.57322	0	0	7.63637	1.19574e-16	1.15382e-14	Os05g0104200	NC_008398.2	205050	206078	+	1029	protein_coding	ab initio prediction with EST support
4346655	1013.86	6496.09	418.613	11.4331	0.894869	10.6209	8.44157	1.21328e-16	1.16237e-14	Os09g0297900	NC_008402.2	7799096	7799908	-	813	-	supported by AK107955
4333209	85.2148	110.87	106.839	734.002	475.175	495.643	-2.49267	1.21369e-16	1.16237e-14	Os03g0439700	NC_008396.2	19211412	19213516	-	1196	-	supported by AK065720
novel.4830	265.328	1407.37	182.597	0	2.68461	2.65523	8.37898	1.22335e-16	1.16725e-14	-	NC_008395.2	3925113	3926052	-	940	-	-
9268509	377.657	351.844	341.884	0	0	0.885076	10.009	1.22997e-16	1.16921e-14	Os04g0146800	NC_008397.2	3260723	3262033	+	916	protein_coding	supported by CI523283 and CI741304
9270186	293.41	164.043	212.706	0	0	0	10.2946	1.29773e-16	1.22905e-14	Os01g0135400	NC_008394.4	1927167	1929288	+	1951	protein_coding	supported by AK066675
4350242	574.232	269.256	315.66	0	0	1.77015	9.24609	1.42638e-16	1.3459e-14	Os11g0264900	NC_008404.2	9066822	9067874	-	1053	protein_coding	ab initio prediction with EST support
4336288	1221.09	1584.99	959.606	7258.85	6994.29	5358.25	-2.38094	1.48571e-16	1.39673e-14	Os04g0497700	NC_008397.2	25288529	25290016	+	1394	-	supported by AK121024
4328169	2930.23	22763.5	1453.98	14.863	68.01	46.909	7.70573	1.59547e-16	1.49442e-14	Os02g0127800	NC_008395.2	1443911	1446402	+	1559	-	supported by AK073018
novel.23817	91.0249	117.658	111.695	1.14331	8.05382	4.42538	4.49937	1.63137e-16	1.52248e-14	-	NC_008402.2	10232618	10240384	-	3440	-	PF00931:NB-ARC domain
4349044	2291.12	2003.58	1604.52	15250.6	8324.96	12827.4	-2.62543	1.7316e-16	1.61013e-14	Os10g0502400	NC_008403.2	19616379	19619598	-	2127	-	supported by AK099393
4341714	418.327	243.236	282.637	0	0.894869	0.885076	8.94703	2.11591e-16	1.96036e-14	Os06g0655200	NC_008399.2	27736078	27736738	-	661	-	supported by AK121090
9268940	321.492	287.358	234.074	0	1.78974	0	8.78077	2.48397e-16	2.29305e-14	Os02g0289700	NC_008395.2	10976825	10977609	-	785	-	supported by AK063231
4328030	256.613	307.722	243.786	0	1.78974	0	8.71907	3.02982e-16	2.78689e-14	Os02g0108400	NC_008395.2	482360	483872	+	1422	-	supported by CI427004 and CI653227
novel.23852	275.011	136.891	230.189	0	0	0	10.233	3.71337e-16	3.40339e-14	-	NC_008402.2	11053422	11054814	+	708	-	PF13962:Domain of unknown function
novel.29098	571.327	773.829	550.705	106.327	55.4819	46.909	3.19088	4.11281e-16	3.75602e-14	-	NC_008405.2	7373750	7385270	-	4620	-	-
4323970	478.365	3470.92	270.982	1.14331	0	0.885076	11.0793	4.51683e-16	4.11031e-14	Os01g0517500	NC_008394.4	20009680	20011350	-	1457	-	supported by AK069989
novel.16047	5.8101	4.52532	2.91378	107.471	75.169	93.8181	-4.3819	4.54257e-16	4.11908e-14	-	NC_008398.2	25443548	25446890	+	1847	-	PF14234:Domain of unknown function (DUF4336)
4338636	81.3414	105.214	98.0973	0	4.47434	2.65523	5.23046	4.65664e-16	4.2076e-14	Os05g0381500	NC_008398.2	18440115	18444325	+	2426	-	supported by AK064935
4345993	51.3226	30.5459	34.9654	556.79	406.27	1385.14	-4.32728	4.76267e-16	4.28825e-14	Os08g0508800	NC_008401.2	25304590	25312060	-	3004	-	supported by D14000
novel.19343	139.442	264.731	196.195	0	0	0	10.1342	5.33388e-16	4.7857e-14	-	NC_008400.2	2010208	2017265	-	6696	-	PF04434:SWIM zinc finger
4349452	86.1832	140.285	87.4135	2.28661	6.26408	3.54031	4.66362	5.595e-16	5.00243e-14	Os10g0570200	NC_008403.2	23062918	23063947	+	505	-	supported by AK063193
4338083	448.346	1803.34	300.12	0	0	0.885076	11.2607	5.82225e-16	5.18748e-14	Os05g0208100	NC_008398.2	6683113	6684993	-	1881	-	supported by AK107068
novel.29947	145.253	222.872	159.287	1.14331	12.5282	5.31046	4.75179	6.04082e-16	5.36354e-14	-	NC_008405.2	24662805	24665710	-	1969	-	PF00069:Protein kinase domain
novel.22958	191.733	579.241	170.942	8.00314	1.78974	0.885076	6.53471	6.06293e-16	5.36454e-14	-	NC_008401.2	24580188	24581385	-	1198	-	-
novel.10989	146.221	349.581	134.034	10.2898	10.7384	9.73584	4.35441	6.49106e-16	5.72355e-14	-	NC_008396.2	33720071	33749090	-	5808	-	PF01315:Aldehyde oxidase and xanthine dehydrogenase, a/b hammerhead domain|PF00111:2Fe-2S iron-sulfur cluster binding domain|PF03450:CO dehydrogenase flavoprotein C-terminal domain|PF01799:[2Fe-2S] binding domain|PF00941:FAD binding domain in molybdopterin dehydrogenase|PF02738:Molybdopterin-binding domain of aldehyde dehydrogenase
4351069	189.797	135.76	232.131	0	0	0	10.0297	6.80477e-16	5.97955e-14	Os11g0661900	NC_008404.2	28421938	28423429	+	1492	-	supported by AK064062
novel.11032	319.556	157.255	161.229	0	0	0	10.2235	8.17113e-16	7.15561e-14	-	NC_008396.2	34054732	34056220	+	1411	-	-
4333508	1105.86	95.0317	989.715	5.71653	5.36921	10.6209	6.65066	8.48806e-16	7.40779e-14	Os03g0629800	NC_008396.2	24806433	24807496	+	1064	protein_coding	supported by AK071513
novel.25342	152.031	235.317	101.011	0	2.68461	0.885076	7.00494	9.5619e-16	8.31657e-14	-	NC_008403.2	5643059	5644079	-	873	-	-
novel.12741	415.422	97.2943	259.327	0	0.894869	2.65523	7.67823	1.02189e-15	8.85787e-14	-	NC_008397.2	23996265	23999247	-	2648	-	PF02469:Fasciclin domain
4328165	179.145	313.378	137.919	0	0	0	10.2046	1.04563e-15	9.03304e-14	Os02g0127400	NC_008395.2	1427398	1428069	+	672	-	supported by AK109576
9270268	15.4936	7.91931	9.71261	237.808	112.753	310.662	-4.3111	1.05735e-15	9.10354e-14	Os06g0210300	NC_008399.2	5629133	5630683	+	819	protein_coding	ab initio prediction with EST support
novel.29069	4.84175	5.65665	3.88504	147.486	70.6946	143.382	-4.65835	1.11568e-15	9.57355e-14	-	NC_008405.2	6910328	6917552	+	4008	-	PF00107:Zinc-binding dehydrogenase
4343240	389.277	1017.07	223.39	0	0	1.77015	9.74544	1.16201e-15	9.93775e-14	Os07g0484200	NC_008400.2	18400935	18402448	+	883	-	supported by AK072662
4330711	406.707	1387.01	461.349	18455.2	10819.9	12897.3	-4.22548	1.25954e-15	1.07359e-13	Os02g0744900	NC_008395.2	32133086	32135662	+	1828	protein_coding	supported by AK061968
novel.7067	316.651	99.557	410.843	0	6.26408	3.54031	6.3435	1.46985e-15	1.24869e-13	-	NC_008395.2	31216839	31219136	+	1558	-	PF00335:Tetraspanin family
novel.3212	80.3731	64.4858	53.4193	349.852	300.676	284.995	-2.23678	1.47957e-15	1.25278e-13	-	NC_008394.4	35799025	35801269	-	1657	-	PF00892:EamA-like transporter family
4325917	689.465	1144.91	1007.2	6974.17	4220.2	5691.93	-2.57126	1.6001e-15	1.35037e-13	Os01g0645200	NC_008394.4	27729414	27736244	+	1884	-	supported by AK069337
novel.25629	123.949	75.7991	130.149	0	1.78974	3.54031	5.86102	1.75728e-15	1.47814e-13	-	NC_008403.2	12860394	12862345	-	1205	-	-
4328053	114.265	386.915	229.218	0	0	0	10.4172	1.86907e-15	1.56701e-13	Os02g0112900	NC_008395.2	679468	697321	-	1601	-	supported by AF324485
novel.10387	181.082	306.59	124.321	0	0	0	10.1618	1.95496e-15	1.63367e-13	-	NC_008396.2	28495125	28495904	-	780	-	-
novel.27792	160.746	165.174	130.149	0	0	0	9.73805	1.96819e-15	1.63936e-13	-	NC_008404.2	20176515	20216908	+	7767	-	-
novel.1486	69.7212	142.548	112.666	1.14331	2.68461	4.42538	5.24833	1.98821e-15	1.65067e-13	-	NC_008394.4	14670197	14723852	-	4888	-	PF00931:NB-ARC domain
novel.23877	211.1	257.943	213.677	0	1.78974	0	8.47581	2.07611e-15	1.71806e-13	-	NC_008402.2	11536309	11541927	-	4234	-	PF13963:Transposase-associated domain|PF13960:Domain of unknown function (DUF4218)|PF02992:Transposase family tnp2
novel.1344	12.5886	2.26266	9.71261	168.066	114.543	139.842	-4.07662	2.17045e-15	1.79035e-13	-	NC_008394.4	12101473	12107335	+	2412	-	PF00076:RNA recognition motif. (a.k.a. RRM, RBD, or RNP domain)
novel.2913	249.834	269.256	293.321	0	0	0.885076	9.60973	2.32064e-15	1.90807e-13	-	NC_008394.4	33428022	33432232	-	3199	-	PF10551:MULE transposase domain|PF15288:Zinc knuckle|PF04434:SWIM zinc finger
novel.5371	151.063	186.669	123.35	0	0	0	9.75328	2.93739e-15	2.40744e-13	-	NC_008395.2	10092239	10093390	+	1152	-	-
9271352	180.113	117.658	164.143	0	0	0	9.75804	3.11783e-15	2.54716e-13	Os01g0745400	NC_008394.4	32926295	32926768	-	474	-	supported by AK107872
4344561	680.75	85.9811	396.274	0	0	0	11.0894	3.16601e-15	2.57828e-13	Os08g0125300	NC_008401.2	1467425	1472227	+	4803	-	supported by AK071597
4330793	4.84175	1.13133	1.94252	93.7511	74.2741	109.749	-5.10033	3.25604e-15	2.64318e-13	Os02g0759400	NC_008395.2	32854666	32856398	+	1733	-	supported by AK067456
novel.4408	82.3098	83.7184	157.344	1.14331	3.57947	2.65523	5.41056	3.32311e-15	2.68909e-13	-	NC_008395.2	549159	551832	-	2389	-	PF06203:CCT motif
4338510	268.233	1079.29	215.62	0	7.15895	6.19553	6.83138	3.40101e-15	2.74345e-13	Os05g0353600	NC_008398.2	16695574	16696320	-	747	protein_coding	ab initio prediction with EST support
novel.9245	164.62	251.155	170.942	774.018	851.915	833.742	-2.07007	3.6287e-15	2.91791e-13	-	NC_008396.2	11576859	11582613	-	2547	-	PF00069:Protein kinase domain|PF03822:NAF domain
4336400	9.6835	19.2326	14.5689	301.833	290.832	120.37	-4.04229	3.66459e-15	2.93753e-13	Os04g0515900	NC_008397.2	26171888	26174724	+	1287	-	supported by AK062955
4329584	480.302	467.239	500.199	3675.73	1840.74	2689.75	-2.50264	3.71965e-15	2.96691e-13	Os02g0539100	NC_008395.2	20831049	20835258	+	2730	-	supported by AK120285
4339518	338.923	567.927	344.798	5807.99	2674.76	3144.68	-3.21605	3.72444e-15	2.96691e-13	Os05g0549100	NC_008398.2	27325688	27329669	-	1939	-	supported by AK072422
4342212	312.777	341.662	207.85	1.14331	0	0	9.69517	3.96881e-15	3.15175e-13	Os07g0108500	NC_008400.2	456738	459218	-	751	-	supported by AK071629
novel.1821	231.436	286.226	256.413	0	0	0.885076	9.53948	4.19981e-15	3.32488e-13	-	NC_008394.4	22387785	22390743	-	2423	-	-
4326862	12.5886	3.39399	4.8563	316.696	140.494	142.497	-4.82879	4.56657e-15	3.60407e-13	Os01g0666600	NC_008394.4	29002142	29003862	+	909	-	supported by CI465542 and CI686723
4343604	91.9933	308.853	162.201	5607.92	1994.66	3383.65	-4.28744	5.05959e-15	3.98089e-13	Os07g0562700	NC_008400.2	23147594	23148856	+	1111	-	supported by AK109399
4345424	2777.23	914.114	3146.88	197.792	142.284	120.37	3.8939	5.18052e-15	4.06353e-13	Os08g0376300	NC_008401.2	17738564	17741892	-	3261	-	supported by AK072348
novel.1760	159.778	121.052	131.12	0	0	0	9.59249	6.11652e-15	4.78304e-13	-	NC_008394.4	21338671	21343153	+	2778	-	-
novel.25277	143.316	164.043	113.638	0	0	0	9.62219	6.31514e-15	4.92331e-13	-	NC_008403.2	3907777	3911313	+	2525	-	-
novel.1488	115.234	136.891	160.258	0	0	0	9.59329	6.88967e-15	5.35488e-13	-	NC_008394.4	14729623	14734608	-	4761	-	PF00931:NB-ARC domain
novel.28885	239.183	238.711	164.143	1.14331	0	0.885076	8.37964	7.47249e-15	5.79027e-13	-	NC_008405.2	3781076	3782158	-	1025	-	-
4334323	0.96835	5.65665	0	116.617	93.0663	156.658	-5.87752	7.68674e-15	5.93829e-13	Os03g0782400	NC_008396.2	33278809	33279261	+	453	protein_coding	ab initio prediction with EST support
4329845	947.047	8611.68	615.779	10.2898	25.0563	35.4031	7.16334	8.17357e-15	6.2812e-13	Os02g0593600	NC_008395.2	23836691	23839313	+	1859	-	supported by AK069976
4349616	189.797	349.581	171.913	1657.79	2297.13	1475.42	-2.93406	8.17974e-15	6.2812e-13	Os11g0118300	NC_008404.2	822452	824740	-	2039	-	supported by AK064985
4326993	4338.21	40843.3	2828.31	115.474	172.71	161.969	6.73641	9.56638e-15	7.32321e-13	Os01g0323100	NC_008394.4	12475454	12479884	-	1809	-	supported by AK065231
4346068	356.353	468.37	407.93	116.617	106.489	120.37	1.84316	9.59398e-15	7.32321e-13	Os08g0520900	NC_008401.2	25981662	25988347	-	2272	protein_coding	supported by AB015615
novel.13803	72.6263	107.476	106.839	10.2898	5.36921	7.08061	3.68123	9.95596e-15	7.5769e-13	-	NC_008397.2	33266625	33270107	-	1276	-	PF01125:G10 protein
novel.306	224.657	144.81	104.896	0	0	0	9.79556	1.10436e-14	8.37973e-13	-	NC_008394.4	1931564	1933085	-	1522	-	-
9267390	266.296	89.375	207.85	0	0	0	10.0447	1.12701e-14	8.52624e-13	Os05g0345700	NC_008398.2	16254448	16258121	-	1394	-	supported by AK121350
novel.16492	178.176	101.82	144.718	0	0	0	9.637	1.1888e-14	8.9672e-13	-	NC_008398.2	29105794	29107718	.	1925	-	-
4338768	1475.77	3246.92	1800.72	30541.1	14485.2	20256.7	-3.32313	1.20868e-14	9.09037e-13	Os05g0408900	NC_008398.2	19963984	19969855	-	2575	-	supported by AK064944
novel.19074	91.9933	169.699	73.8158	4.57322	4.47434	5.31046	4.54075	1.35829e-14	1.01856e-12	-	NC_008399.2	31414170	31534985	+	2218	-	PF07762:Protein of unknown function (DUF1618)
4342545	154.936	274.913	92.2698	1.14331	4.47434	7.96569	5.21986	1.4242e-14	1.06486e-12	Os07g0177200	NC_008400.2	4119606	4121123	-	921	protein_coding	supported by AK070925
4345148	179.145	49.7785	137.919	1518.31	1549.91	3134.94	-4.07803	1.58096e-14	1.17862e-12	Os08g0273300	NC_008401.2	10507128	10508225	+	998	-	supported by CI546690 and CI763416
4338224	355.385	83.7184	217.562	0	0	0	10.2652	1.70945e-14	1.27071e-12	Os05g0252000	NC_008398.2	9234839	9240606	-	2431	-	supported by AK068865
4334366	231.436	156.123	194.252	2997.75	984.356	2585.31	-3.49605	1.939e-14	1.43717e-12	Os03g0788500	NC_008396.2	33602511	33606340	+	2639	-	supported by AK072204
4350749	86.1832	187.801	219.505	0	0	0	9.85195	1.94787e-14	1.43957e-12	Os11g0569600	NC_008404.2	23103663	23108379	-	3579	-	supported by AK111589
4335040	180.113	85.9811	142.775	1.14331	8.94869	3.54031	4.86258	1.9658e-14	1.44863e-12	Os04g0162600	NC_008397.2	4300845	4302198	-	1354	-	supported by AK105473
novel.16725	84.2465	90.5064	104.896	2.28661	0	1.77015	6.17726	2.1255e-14	1.56182e-12	-	NC_008399.2	1186589	1191470	-	4014	-	-
novel.4509	764.028	1030.64	797.405	4266.82	3111.46	3058.82	-2.00973	2.13309e-14	1.5629e-12	-	NC_008395.2	1288998	1292434	-	1780	-	-
novel.11679	77.468	82.5871	106.839	2.28661	2.68461	0	5.78896	2.14891e-14	1.56999e-12	-	NC_008397.2	4340882	4347342	+	3181	-	PF04578:Protein of unknown function, DUF594|PF13968:Domain of unknown function (DUF4220)
novel.5983	679.782	74.6678	611.894	1.14331	7.15895	5.31046	6.62054	2.20148e-14	1.60382e-12	-	NC_008395.2	20809943	20811592	.	1650	-	-
4324847	383.467	1281.8	132.091	0	0.894869	0.885076	9.89146	2.50001e-14	1.81613e-12	Os01g0881100	NC_008394.4	39994326	39996152	-	1827	-	supported by AK109822
novel.9198	1.9367	4.52532	2.91378	74.3149	71.5895	69.921	-4.55067	2.58832e-14	1.87496e-12	-	NC_008396.2	11043539	11048217	-	2935	-	-
novel.10315	254.676	806.638	150.545	8.00314	8.05382	15.0463	5.27631	2.6472e-14	1.91219e-12	-	NC_008396.2	27588307	27594827	+	4116	-	PF00069:Protein kinase domain
4346729	113.297	168.568	74.7871	4.57322	7.15895	1.77015	4.72458	3.01265e-14	2.17004e-12	Os09g0324200	NC_008402.2	10064615	10066204	+	1590	-	supported by AK109621
4344249	175.271	205.902	199.108	573.94	738.267	608.047	-1.72767	3.31053e-14	2.37791e-12	Os07g0671800	NC_008400.2	29070705	29073233	+	1377	-	supported by AK106149
4352552	111.36	138.022	127.235	2.28661	13.423	10.6209	3.79724	3.32124e-14	2.37892e-12	Os12g0566600	NC_008405.2	23497343	23497729	+	387	protein_coding	ab initio prediction with EST support
novel.5007	318.587	796.456	147.632	0	0	1.77015	9.37892	3.49063e-14	2.49327e-12	-	NC_008395.2	5411327	5414292	+	1879	-	PF00295:Glycosyl hydrolases family 28
4342070	191.733	789.668	204.936	11.4331	3.57947	12.3911	5.44257	3.55128e-14	2.52952e-12	Os06g0715300	NC_008399.2	31241056	31243664	-	2066	-	supported by AK121369
novel.25845	286.632	772.698	140.833	0	0.894869	0.885076	9.30338	3.58881e-14	2.54915e-12	-	NC_008403.2	15993574	15994600	.	1027	-	-
4339109	475.46	553.22	513.797	67.455	124.387	65.4956	2.5802	3.66358e-14	2.59505e-12	Os05g0478000	NC_008398.2	23557342	23558229	+	888	-	supported by AK111029
4326901	1064.22	2240.03	959.606	35904.4	10870.9	21696.8	-4.00542	3.83544e-14	2.70928e-12	Os01g0279100	NC_008394.4	9873341	9875899	+	1944	-	supported by AK059435
4330108	215.942	316.772	192.31	28.5826	24.1615	43.3687	2.91046	4.25837e-14	2.99975e-12	Os02g0640000	NC_008395.2	26570905	26573974	+	827	-	supported by AK120841
4352887	280.822	391.44	299.148	75.4582	71.5895	85.8524	2.0585	4.27966e-14	3.00646e-12	Os12g0635700	NC_008405.2	27476181	27477344	-	1164	-	supported by AK108161
novel.23237	120.075	72.4051	84.4997	0	4.47434	1.77015	5.38877	4.41386e-14	3.09224e-12	-	NC_008401.2	27268175	27269425	+	338	-	-
4342819	392.182	1015.93	316.631	28.5826	34.005	46.909	3.9734	4.52389e-14	3.16066e-12	Os07g0243200	NC_008400.2	8015281	8021439	-	2129	-	supported by AK121036
novel.12183	115.234	138.022	94.2123	0	0	0	9.34503	4.60773e-14	3.21047e-12	-	NC_008397.2	18151051	18155064	-	2803	-	PF14223:gag-polypeptide of LTR copia-type
4325762	1882.47	1603.09	1244.19	8917.79	5636.78	9032.2	-2.31812	4.93148e-14	3.42671e-12	Os01g0949500	NC_008394.4	43620958	43622003	-	1046	-	supported by AK070662
novel.9639	280.822	410.673	143.747	0	0	0.885076	9.649	5.87725e-14	4.07282e-12	-	NC_008396.2	16575274	16576846	-	1142	-	PF09425:Divergent CCT motif|PF06200:tify domain
9267796	357.321	1560.1	209.792	8.00314	19.6871	11.506	5.75432	5.97851e-14	4.13179e-12	Os02g0527500	NC_008395.2	20179857	20181320	+	1089	protein_coding	ab initio prediction with EST support
4346295	17.4303	66.7484	47.5918	626.532	746.32	422.181	-3.77266	5.99831e-14	4.13431e-12	Os08g0557200	NC_008401.2	27972024	27973273	-	1250	-	supported by AK108300
4327783	114.265	183.275	68.9595	1224.48	1461.32	816.925	-3.2588	6.28644e-14	4.32125e-12	Os01g0235900	NC_008394.4	7516294	7517469	+	1176	protein_coding	ab initio prediction with EST support
4334108	273.075	365.419	151.517	18.2929	31.3204	25.6672	3.38299	6.56055e-14	4.48836e-12	Os03g0748500	NC_008396.2	31570805	31571865	-	963	-	supported by AY644646
novel.25413	152.999	90.5064	110.724	0	0	0	9.37516	6.56844e-14	4.48836e-12	-	NC_008403.2	7806453	7808088	.	1636	-	-
4333528	4.84175	6.78798	5.82756	92.6078	62.6408	84.0822	-3.783	6.58221e-14	4.48836e-12	Os03g0638200	NC_008396.2	25209866	25214192	+	2108	-	supported by AK119211
novel.21378	13.5569	31.6772	23.3103	157.776	161.076	158.429	-2.81069	6.61374e-14	4.49787e-12	-	NC_008400.2	30276864	30289374	+	4100	-	-
novel.11588	175.271	75.7991	165.114	0	0	0	9.60786	6.87572e-14	4.66364e-12	-	NC_008397.2	1433681	1439718	-	2342	-	PF00069:Protein kinase domain
9270941	194.638	474.027	89.356	0	0.894869	1.77015	8.06257	7.18313e-14	4.85925e-12	Os09g0477200	NC_008402.2	18926479	18926703	+	225	protein_coding	ab initio prediction with EST support
4350770	105.55	99.557	104.896	0	0	0	9.18188	7.68567e-14	5.1855e-12	Os11g0576900	NC_008404.2	23573411	23575521	-	1988	protein_coding	supported by AK072935
novel.28598	58.101	82.5871	82.5572	2.28661	5.36921	4.42538	4.17201	8.57207e-14	5.76833e-12	-	NC_008405.2	1000419	1010140	-	6692	-	PF01467:Cytidylyltransferase-like
4350921	188.828	204.771	187.453	56.022	40.2691	42.4837	2.07396	8.82786e-14	5.92486e-12	Os11g0615600	NC_008404.2	25776660	25777666	+	1007	-	supported by AK107101
novel.7518	207.227	364.288	137.919	0	0	1.77015	8.53873	8.85711e-14	5.92893e-12	-	NC_008395.2	35052317	35053433	+	1117	-	-
9268117	112.329	214.953	89.356	0	0	0	9.60656	8.96173e-14	5.9833e-12	Os04g0500400	NC_008397.2	25374542	25375250	+	453	protein_coding	ab initio prediction with EST support
novel.11982	72.6263	69.0111	77.7009	1.14331	1.78974	1.77015	5.51669	9.04158e-14	6.02089e-12	-	NC_008397.2	12550350	12551325	.	976	-	-
novel.27880	92.9616	64.4858	98.0973	6.85984	8.94869	5.31046	3.59805	9.3657e-14	6.22053e-12	-	NC_008404.2	21457033	21459495	-	2463	-	-
novel.18162	146.221	78.0617	129.178	0	0	0	9.37233	1.04557e-13	6.92651e-12	-	NC_008399.2	21555601	21556694	.	1094	-	-
4339662	183.018	1177.71	91.2985	1.14331	0.894869	3.54031	8.00021	1.09577e-13	7.24027e-12	Os05g0570900	NC_008398.2	28525081	28525717	-	546	protein_coding	ab initio prediction with EST support
novel.4946	221.752	1005.75	175.798	0	0.894869	0	10.3978	1.11238e-13	7.3311e-12	-	NC_008395.2	4912752	4913475	-	724	-	-
4352347	161.715	200.245	191.338	0	0.894869	0	9.05507	1.14762e-13	7.54392e-12	Os12g0516300	NC_008405.2	20206329	20211689	-	3762	-	supported by AK066251
novel.8423	221.752	1512.59	110.724	3.42992	5.36921	6.19553	6.93241	1.16278e-13	7.61417e-12	-	NC_008396.2	4753667	4755127	.	1461	-	-
novel.4515	74.563	75.7991	71.8733	329.272	241.615	276.144	-1.92915	1.16426e-13	7.61417e-12	-	NC_008395.2	1339339	1344083	+	3884	-	PF12899:Alkaline and neutral invertase
novel.14058	9.6835	11.3133	3.88504	130.337	97.5407	84.9673	-3.66393	1.22575e-13	7.99584e-12	-	NC_008397.2	35320288	35322464	+	1189	-	PF00255:Glutathione peroxidase
novel.25788	61.9744	40.7279	47.5918	348.708	222.822	410.675	-2.70524	1.22917e-13	7.99772e-12	-	NC_008403.2	15203153	15207035	-	2981	-	PF00447:HSF-type DNA-binding
novel.20832	106.519	117.658	77.7009	0	3.57947	0	6.30833	1.26408e-13	8.204e-12	-	NC_008400.2	25474313	25475838	-	1526	-	-
novel.1763	99.7401	122.184	86.4422	0	0	0	9.17269	1.37943e-13	8.92999e-12	-	NC_008394.4	21480509	21483440	+	2525	-	-
4342404	441.568	839.447	435.125	8234.09	3245.69	5903.46	-3.34083	1.39459e-13	9.00532e-12	Os07g0148900	NC_008400.2	2578617	2579450	+	599	-	supported by AK058788
novel.15681	108.455	117.658	81.5859	0	0	0	9.16988	1.53492e-13	9.88653e-12	-	NC_008398.2	22015822	22017372	.	1551	-	PF04669:Polysaccharide biosynthesis
4346773	173.335	80.3244	108.781	0	0	0	9.40828	1.56174e-13	1.0034e-11	Os09g0337300	NC_008402.2	10817925	10820393	+	2363	-	supported by AK073765
4341243	168.493	151.598	68.9595	0	0	0	9.50877	1.62288e-13	1.03783e-11	Os06g0545800	NC_008399.2	21498213	21499859	-	1647	protein_coding	supported by CI358386 and CI599593
novel.24502	16.462	11.3133	11.6551	416.163	143.179	151.348	-4.16673	1.62345e-13	1.03783e-11	-	NC_008402.2	19210984	19217472	-	2834	-	PF05922:Peptidase inhibitor I9|PF00082:Subtilase family|PF02225:PA domain
4346229	15.4936	62.2231	15.5402	744.292	419.693	780.637	-4.39128	1.63213e-13	1.04078e-11	Os08g0546800	NC_008401.2	27468770	27478343	-	1940	-	supported by AY344484
novel.26505	572.295	381.258	390.447	102.898	79.6433	106.209	2.22022	1.67047e-13	1.06258e-11	-	NC_008403.2	22213003	22217480	-	2439	-	PF00854:POT family
novel.26837	225.626	170.831	157.344	0	0.894869	0	9.05722	1.71877e-13	1.09059e-11	-	NC_008404.2	1077243	1079316	+	2074	-	-
novel.5434	222.721	302.065	134.034	0	0.894869	0	9.30652	1.73572e-13	1.09862e-11	-	NC_008395.2	10926216	10961218	-	2160	-	PF03181:BURP domain
novel.7040	204.322	1006.88	97.1261	2.28661	0	0.885076	8.77813	1.769e-13	1.11692e-11	-	NC_008395.2	31041757	31043521	-	947	-	-
9267149	77.468	62.2231	59.2469	3.42992	2.68461	4.42538	4.23597	1.81711e-13	1.14447e-11	Os02g0285900	NC_008395.2	10776493	10778004	-	1512	protein_coding	ab initio prediction with EST support
novel.29726	137.506	78.0617	107.81	1.14331	8.94869	3.54031	4.52201	1.84575e-13	1.15965e-11	-	NC_008405.2	22008009	22010471	-	997	-	-
novel.11589	82.3098	101.82	107.81	0	0	0	9.09461	1.98327e-13	1.24256e-11	-	NC_008397.2	1469759	1472869	-	2274	-	-
novel.8938	175.271	96.163	483.688	10.2898	6.26408	6.19553	5.06744	1.98744e-13	1.24256e-11	-	NC_008396.2	9113159	9114702	+	1544	-	PF00098:Zinc knuckle|PF14223:gag-polypeptide of LTR copia-type|PF13961:Domain of unknown function (DUF4219)
4339933	428.011	405.016	436.096	1201.61	1009.41	1078.91	-1.3735	2.11025e-13	1.31613e-11	Os06g0116800	NC_008399.2	926345	931584	-	1681	-	supported by AK058985
novel.23857	91.0249	96.163	93.241	0	0	0	9.03669	2.12192e-13	1.31791e-11	-	NC_008402.2	11315269	11315737	+	436	-	-
novel.29630	86.1832	96.163	101.011	0	0	0	9.05176	2.12342e-13	1.31791e-11	-	NC_008405.2	20204993	20205707	.	715	-	-
4338064	193.67	800.981	139.862	1.14331	0	0.885076	9.1897	2.26986e-13	1.40539e-11	Os05g0203000	NC_008398.2	6387812	6388548	-	737	protein_coding	supported by AK107744
novel.4057	73.5946	44.1219	47.5918	513.344	261.302	466.435	-2.90538	2.31382e-13	1.42915e-11	-	NC_008394.4	42789106	42792155	+	1072	-	PF01789:PsbP
9269058	135.569	139.154	71.8733	3.42992	1.78974	8.85076	4.60262	2.35607e-13	1.45173e-11	Os10g0105900	NC_008403.2	414438	417023	-	1582	protein_coding	supported by CI453225 and CI675211
4330663	88.1199	107.476	115.58	6.85984	15.2128	14.1612	3.077	2.3746e-13	1.45775e-11	Os02g0738200	NC_008395.2	31692849	31694468	-	1620	-	supported by CI551315 and CI767686
novel.21689	1.9367	1.13133	2.91378	92.6078	73.3792	61.0703	-5.21794	2.37755e-13	1.45775e-11	-	NC_008401.2	3359786	3372471	+	3893	-	PF00249:Myb-like DNA-binding domain
novel.509	349.574	392.571	380.734	126.907	128.861	136.302	1.51684	2.38294e-13	1.45775e-11	-	NC_008394.4	3576473	3581240	-	2326	-	PF04864:Allinase
9266425	219.816	233.054	182.597	19.4362	42.9537	21.2418	2.91595	2.39702e-13	1.46287e-11	Os05g0237300	NC_008398.2	8386277	8387061	-	785	-	Non-protein coding transcript%2C unclassifiable transcript~supported by AK107971
4325606	82.3098	106.345	95.1836	0	0	0	9.05342	2.48221e-13	1.51125e-11	Os01g0758700	NC_008394.4	33665405	33667496	+	2092	-	supported by AK106605
4339343	159.778	229.66	135.005	834.613	719.474	1059.44	-2.31909	2.53887e-13	1.53819e-11	Os05g0519700	NC_008398.2	25864878	25868407	-	3163	-	supported by AK105433
novel.12108	144.284	724.051	77.7009	0	0	0	10.7906	2.5439e-13	1.53819e-11	-	NC_008397.2	16311071	16312768	+	1698	-	-
4333459	759.187	873.386	762.44	3918.11	2447.47	2866.76	-1.94663	2.54811e-13	1.53819e-11	Os03g0618300	NC_008396.2	24210385	24212368	-	1336	-	supported by AK073307
novel.3236	254.676	1110.97	131.12	0	0	0.885076	10.4909	2.55052e-13	1.53819e-11	-	NC_008394.4	36081076	36084036	+	2235	-	PF13499:EF-hand domain pair|PF00069:Protein kinase domain
4331379	459.966	400.491	489.515	1401.69	1149.01	1332.92	-1.52364	2.57014e-13	1.54638e-11	Os03g0113700	NC_008396.2	745107	749604	-	2484	-	supported by AK103835
novel.17924	104.582	118.79	75.7583	0	0	0	9.12892	2.60814e-13	1.56556e-11	-	NC_008399.2	16717860	16721061	+	1728	-	-
novel.16515	0	0	0.971261	169.209	185.238	167.279	-8.89347	2.69366e-13	1.61184e-11	-	NC_008398.2	29306747	29308935	+	1721	-	PF04539:Sigma-70 region 3|PF04542:Sigma-70 region 2|PF04545:Sigma-70, region 4
4338442	237.246	188.932	206.879	25.1527	15.2128	39.8284	2.97858	2.69784e-13	1.61184e-11	Os05g0331200	NC_008398.2	15460139	15465916	-	2050	-	supported by AK100884
9270155	119.107	73.5364	109.752	0	0	0	9.14728	2.71352e-13	1.61742e-11	Os03g0842501	NC_008396.2	36269345	36269788	-	444	-	Non-protein coding transcript%2C unclassifiable transcript~supported by CI551037 and CI767441
novel.26722	148.158	50.9098	152.488	3.42992	0.894869	2.65523	5.69216	2.75191e-13	1.63649e-11	-	NC_008404.2	198735	203009	-	1950	-	PF00487:Fatty acid desaturase|PF11960:Domain of unknown function (DUF3474)
4334670	153.968	171.962	149.574	21.7228	21.4768	7.08061	3.25431	2.84703e-13	1.68913e-11	Os03g0831400	NC_008396.2	35774027	35774550	+	524	-	supported by AK071202
novel.28143	78.4364	112.002	112.666	13.7197	12.5282	7.08061	3.19887	2.87003e-13	1.69883e-11	-	NC_008404.2	25492398	25494889	+	2492	-	PF00078:Reverse transcriptase (RNA-dependent DNA polymerase)
4351698	1889.25	1328.18	2255.27	7710.45	6656.93	7916.12	-2.02544	2.8853e-13	1.70393e-11	Os12g0190000	NC_008405.2	4532103	4536275	-	2086	-	supported by AK071188
4350176	868.61	3467.53	1414.16	69091.1	20042.4	41144.5	-4.50193	2.92435e-13	1.72301e-11	Os11g0242800	NC_008404.2	7661629	7664108	+	1185	-	supported by AK061295
4342650	165.588	230.791	176.769	29.726	39.3742	20.3568	2.679	2.95058e-13	1.73447e-11	Os07g0196300	NC_008400.2	5251590	5258873	+	1684	-	supported by AK101511
9269646	134.601	135.76	111.695	28.5826	22.3717	18.5866	2.46941	3.0201e-13	1.77126e-11	Os03g0836600	NC_008396.2	36001070	36003880	+	2548	-	supported by AK119272
4346628	280.822	660.696	315.66	5174.6	4268.52	2584.42	-3.25876	3.24109e-13	1.89652e-11	Os09g0286600	NC_008402.2	6953603	6955344	-	1241	protein_coding	supported by AK060090
4343818	291.473	271.519	232.131	43.4456	68.01	38.0583	2.40761	3.25328e-13	1.89931e-11	Os07g0600300	NC_008400.2	25151133	25152389	+	1257	protein_coding	ab initio prediction with EST support
9268464	154.936	80.3244	88.3847	0	0	0	9.24481	3.64123e-13	2.12095e-11	Os10g0473900	NC_008403.2	18057837	18059117	+	1281	protein_coding	supported by CI479177 and CI699768
novel.1768	81.3414	88.2437	101.011	0	0	0	8.98559	3.70744e-13	2.15461e-11	-	NC_008394.4	21531552	21542368	+	4725	-	-
novel.14709	91.9933	144.81	65.0745	0	4.47434	1.77015	5.51573	3.74462e-13	2.17128e-11	-	NC_008398.2	5800108	5818816	+	3067	-	-
4329572	520.972	324.692	488.544	46.8755	86.8023	81.427	2.62765	3.95212e-13	2.28642e-11	Os02g0536500	NC_008395.2	20655681	20656580	-	782	-	supported by AK073251
novel.22492	76.4997	95.0317	101.011	0	0	0	8.99541	4.00133e-13	2.30966e-11	-	NC_008401.2	18964498	18980394	-	5629	-	PF00931:NB-ARC domain
novel.7590	88.1199	214.953	69.9308	1.14331	0.894869	2.65523	6.28564	4.25038e-13	2.44789e-11	-	NC_008395.2	35546285	35548460	+	1460	-	PF00786:P21-Rho-binding domain
4343523	764.997	711.606	727.474	3953.55	2494.89	2472.9	-2.01678	4.8989e-13	2.81505e-11	Os07g0546000	NC_008400.2	22285777	22288943	+	1107	-	supported by AK065871
4349967	152.999	81.4557	81.5859	0	0	0	9.21038	5.00532e-13	2.86975e-11	Os11g0186300	NC_008404.2	4363995	4370595	+	3015	-	supported by AK109545
4328151	931.553	1359.86	910.071	6619.74	3855.09	5383.92	-2.30866	5.26024e-13	3.00916e-11	Os02g0125700	NC_008395.2	1344678	1347023	+	1095	protein_coding	supported by AK071006
novel.1828	162.683	63.3545	115.58	0	0	0	9.32314	5.41795e-13	3.09246e-11	-	NC_008394.4	22505894	22519656	+	2180	-	-
4345022	104.582	260.206	71.8733	0	0	0	9.67441	5.59674e-13	3.1874e-11	Os08g0237800	NC_008401.2	8383574	8384803	-	906	protein_coding	ab initio prediction with EST support
novel.20905	62.9428	59.9605	66.0457	3.42992	0.894869	3.54031	4.61347	5.68091e-13	3.22814e-11	-	NC_008400.2	26196141	26199366	+	1458	-	-
4330306	116.202	14.7073	13.5977	2569.01	1629.56	2527.78	-5.53797	6.0155e-13	3.4107e-11	Os02g0677300	NC_008395.2	28539796	28541067	+	1272	-	supported by AK106041
4334929	144.284	196.851	154.43	30.8693	38.4794	25.6672	2.3808	6.19965e-13	3.50733e-11	Os04g0110500	NC_008397.2	604365	606922	-	2558	-	supported by AK103144
4324632	304.062	116.527	189.396	1.14331	0	0	9.19717	6.662e-13	3.76057e-11	Os01g0751400	NC_008394.4	33277068	33277520	+	453	protein_coding	ab initio prediction with EST support
novel.25393	83.2781	92.769	76.7296	0	0	0	8.88632	6.95707e-13	3.91849e-11	-	NC_008403.2	7257332	7258513	.	1182	-	-
4331965	114.265	362.025	80.6146	3.42992	0	1.77015	6.81437	7.03007e-13	3.9509e-11	Os03g0200400	NC_008396.2	5298582	5299665	+	820	-	supported by AK107086
novel.23725	144.284	141.416	116.551	0	0.894869	0.885076	7.71377	7.21266e-13	4.04463e-11	-	NC_008402.2	7994781	7995691	.	911	-	-
novel.13841	152.031	315.641	135.005	0	0	0.885076	9.17768	7.49995e-13	4.19653e-11	-	NC_008397.2	33604637	33606430	+	1555	-	PF00800:Prephenate dehydratase
9266171	91.0249	121.052	67.9883	0	0	0	9.03343	7.63359e-13	4.26198e-11	Os06g0165900	NC_008399.2	3316032	3316379	+	348	protein_coding	ab initio prediction with EST support
4347937	25.1771	47.5158	19.4252	285.826	193.292	335.444	-3.15323	7.74817e-13	4.31652e-11	Os10g0100700	NC_008403.2	60134	61275	-	1142	-	supported by AK060323
novel.9269	74.563	311.116	100.04	10359.5	2094.89	3901.42	-5.07469	8.13818e-13	4.52394e-11	-	NC_008396.2	11762673	11770775	+	5795	-	PF11965:Domain of unknown function (DUF3479)|PF02514:CobN/Magnesium Chelatase
9270586	224.657	240.973	104.896	0	0	0.885076	9.09917	8.68386e-13	4.81681e-11	Os12g0457200	NC_008405.2	16109713	16110339	+	627	-	Non-protein coding transcript%2C unclassifiable transcript~supported by AK121392
4340350	174.303	586.029	81.5859	2.28661	6.26408	0.885076	6.46695	8.85711e-13	4.90228e-11	Os06g0187200	NC_008399.2	4403128	4404603	-	1066	protein_coding	supported by AK106963
novel.15928	250.803	1279.53	280.694	16.0063	19.6871	26.5523	4.85841	9.6105e-13	5.30778e-11	-	NC_008398.2	24222614	24225408	-	2059	-	PF13499:EF-hand domain pair|PF00069:Protein kinase domain
novel.16024	24.2088	37.3339	28.1666	266.39	160.181	164.624	-2.72327	1.00036e-12	5.51296e-11	-	NC_008398.2	25249493	25259372	+	7626	-	PF07123:Photosystem II reaction centre W protein (PsbW)
4328293	68.7529	70.1424	57.3044	0	2.68461	2.65523	5.10545	1.01112e-12	5.56029e-11	Os02g0147600	NC_008395.2	2611618	2614083	-	2466	-	supported by AK100310
4324194	1795.32	3111.16	2251.38	463.039	611.195	562.023	2.12846	1.04336e-12	5.72529e-11	Os01g0580500	NC_008394.4	24146341	24147812	+	1183	-	supported by AK102472
4332387	236.277	808.901	154.43	9.14645	6.26408	18.5866	5.13498	1.07037e-12	5.86089e-11	Os03g0270800	NC_008396.2	9102518	9102985	-	468	protein_coding	ab initio prediction with EST support
4352160	154.936	57.6978	100.04	3115.51	808.961	1422.32	-4.09435	1.08426e-12	5.92426e-11	Os12g0448900	NC_008405.2	15478306	15488571	-	2252	-	supported by AK100592
4352606	143.316	144.81	112.666	601.379	442.96	448.734	-1.89718	1.10438e-12	6.02135e-11	Os12g0575000	NC_008405.2	23939461	23940469	-	911	-	supported by AK104945
4330933	25.1771	7.91931	12.6264	220.658	140.494	368.192	-3.98646	1.10716e-12	6.02366e-11	Os02g0782500	NC_008395.2	34066350	34067266	+	829	-	supported by AK119261
novel.14845	71.6579	78.0617	92.2698	0	0	0	8.82448	1.21037e-12	6.5712e-11	-	NC_008398.2	8070029	8075557	.	5529	-	PF00078:Reverse transcriptase (RNA-dependent DNA polymerase)
novel.23697	89.0882	64.4858	96.1548	0	0	0	8.87122	1.3054e-12	7.07211e-11	-	NC_008402.2	7368850	7378599	+	1805	-	-
novel.12571	28.0822	14.7073	18.454	535.067	136.02	338.984	-4.03863	1.3654e-12	7.38154e-11	-	NC_008397.2	22703393	22707848	+	3141	-	PF01477:PLAT/LH2 domain|PF00305:Lipoxygenase
novel.11659	177.208	97.2943	181.626	0	0	1.77015	7.90091	1.37902e-12	7.43942e-11	-	NC_008397.2	3530966	3536392	+	4169	-	-
novel.14987	72.6263	100.688	72.8446	0	0	0	8.84724	1.39072e-12	7.48674e-11	-	NC_008398.2	12127176	12128786	-	768	-	PF03004:Plant transposase (Ptta/En/Spm family)
4349391	1425.41	1458.28	1362.68	3394.48	3231.37	2976.51	-1.17712	1.43079e-12	7.67384e-11	Os10g0562100	NC_008403.2	22630124	22631961	-	1144	-	supported by AK121235
4343122	1060.34	1281.8	946.008	2928.01	3285.06	3491.63	-1.56185	1.43147e-12	7.67384e-11	Os07g0448800	NC_008400.2	16066600	16069906	+	1297	-	supported by AK072519
4347545	568.422	373.339	638.118	2370.07	2005.4	3002.18	-2.22279	1.43691e-12	7.68687e-11	Os09g0511600	NC_008402.2	20536358	20541766	-	2095	-	supported by AK121935
9270090	174.303	96.163	156.373	1.14331	0	0.885076	7.791	1.44377e-12	7.70747e-11	Os02g0542700	NC_008395.2	21015604	21016630	-	642	protein_coding	ab initio prediction with EST support
4331953	382.498	461.582	393.361	2286.61	1352.15	1544.46	-2.06647	1.5279e-12	8.13955e-11	Os03g0198300	NC_008396.2	5189005	5193944	+	2217	-	supported by AK071995
9267413	35.829	46.3845	25.2528	435.6	220.138	797.454	-3.76034	1.5598e-12	8.29226e-11	Os02g0716600	NC_008395.2	30616268	30616967	-	700	-	Non-protein coding transcript%2C unclassifiable transcript~supported by AK063131
novel.2820	37.7657	46.3845	36.9079	155.49	219.243	261.097	-2.39811	1.59419e-12	8.45747e-11	-	NC_008394.4	32673933	32677230	+	1706	-	PF06219:Protein of unknown function (DUF1005)
4346331	1757.56	19448.7	1010.11	1.14331	8.94869	11.506	9.99713	1.6119e-12	8.53373e-11	Os08g0561900	NC_008401.2	28225554	28226715	+	1087	-	supported by AK070505
4343934	200.449	1695.86	88.3847	4.57322	6.26408	5.31046	6.937	1.7218e-12	9.0967e-11	Os07g0620600	NC_008400.2	26312169	26313898	+	1730	-	supported by AK070250
novel.16031	113.297	58.8291	91.2985	0	0	0	8.94843	1.80635e-12	9.52374e-11	-	NC_008398.2	25312402	25313289	-	821	-	PF06839:GRF zinc finger
9270422	122.012	142.548	144.718	0	0	0.885076	8.62026	1.84449e-12	9.70485e-11	Os01g0188900	NC_008394.4	4760327	4766478	-	1823	-	supported by AK066235
novel.12114	70.6896	83.7184	73.8158	0	0	0	8.73886	1.87256e-12	9.83231e-11	-	NC_008397.2	16417831	16419078	.	1248	-	-
novel.18656	159.778	49.7785	124.321	0	0	0	9.29009	2.02191e-12	1.05947e-10	-	NC_008399.2	27651108	27651849	-	742	-	-
4330340	253.708	225.135	258.355	43.4456	71.5895	61.0703	2.05848	2.03646e-12	1.06492e-10	Os02g0684000	NC_008395.2	28852454	28853161	+	708	protein_coding	ab initio prediction with EST support
4351529	105.55	247.761	55.3619	0	0	0	9.57889	2.16382e-12	1.1292e-10	Os12g0153500	NC_008405.2	2643025	2644364	+	1255	-	supported by AK070276
4328250	116.202	47.5158	72.8446	767.158	426.852	824.891	-3.0904	2.17705e-12	1.13379e-10	Os02g0139100	NC_008395.2	2082561	2085271	-	1087	-	supported by AK065722
4341719	181.082	266.994	229.218	50.3055	54.587	58.415	2.04856	2.29458e-12	1.19257e-10	Os06g0656700	NC_008399.2	27831286	27832648	+	711	-	supported by AK110668
4334980	93.93	63.3545	76.7296	0	0	0	8.77728	2.31096e-12	1.19865e-10	Os04g0125100	NC_008397.2	1518532	1519502	+	971	-	supported by AK108386
4345274	92.9616	207.033	58.2756	0	0	0	9.38874	2.35924e-12	1.22122e-10	Os08g0324200	NC_008401.2	14295886	14296781	+	896	-	supported by AK107845
novel.9568	73.5946	87.1124	66.0457	0	0	0	8.72917	2.39749e-12	1.23851e-10	-	NC_008396.2	15711067	15713029	+	1662	-	-
4332413	1069.06	345.056	471.061	22694.6	4332.06	17432.5	-4.55951	2.44686e-12	1.26147e-10	Os03g0276500	NC_008396.2	9420829	9423738	+	2253	-	supported by AK109474
novel.16645	101.677	85.9811	123.35	4.57322	15.2128	10.6209	3.32609	2.60848e-12	1.34208e-10	-	NC_008399.2	461853	467480	-	3247	-	-
4347927	338.923	217.215	754.67	38.8724	17.0025	30.9777	3.92191	2.62476e-12	1.34774e-10	Os09g0572700	NC_008402.2	23739497	23740433	+	850	-	supported by AK063784
novel.28183	62.9428	76.9304	86.4422	0	0	0	8.72745	2.65928e-12	1.36273e-10	-	NC_008404.2	26225494	26228125	+	2167	-	-
novel.16066	77.468	66.7484	74.7871	0	0	0	8.68102	2.70756e-12	1.3847e-10	-	NC_008398.2	25613449	25614913	+	1465	-	-
9267983	85.2148	70.1424	67.017	0	0	0	8.70276	2.76147e-12	1.40945e-10	Os11g0263000	NC_008404.2	8885039	8901490	-	3624	protein_coding	ab initio prediction with EST support
4327471	93.93	151.598	90.3272	12.5764	6.26408	14.1612	3.35195	2.82237e-12	1.43766e-10	Os01g0847100	NC_008394.4	38147932	38148663	+	732	-	supported by AK063795
4328163	93.93	57.6978	85.4709	0	0	0	8.79656	2.83315e-12	1.44029e-10	Os02g0127200	NC_008395.2	1420103	1420402	+	300	protein_coding	ab initio prediction with EST support
novel.14460	72.6263	125.578	74.7871	6.85984	10.7384	7.08061	3.45535	2.95266e-12	1.49806e-10	-	NC_008398.2	2745295	2753786	-	2443	-	-
4350108	191.733	109.739	113.638	0	1.78974	0	7.76298	3.05778e-12	1.54833e-10	Os11g0224600	NC_008404.2	6502922	6504607	-	1686	-	supported by AK100785
4345952	127.822	144.81	125.293	776.305	425.957	602.737	-2.1813	3.07778e-12	1.55537e-10	Os08g0500800	NC_008401.2	24814953	24819223	+	2573	-	supported by AK101328
4341117	915.091	952.58	1295.66	174.926	288.148	258.442	2.13047	3.11712e-12	1.57215e-10	Os06g0501900	NC_008399.2	18614813	18616490	-	1678	-	supported by AK106229
4343868	801.794	718.394	768.267	1862.45	1651.03	1796.7	-1.21396	3.13416e-12	1.57763e-10	Os07g0608400	NC_008400.2	25673706	25677931	+	1219	-	supported by AK109447
4325944	180.113	54.3038	92.2698	0	0	0	9.25851	3.17699e-12	1.59605e-10	Os01g0714600	NC_008394.4	31464199	31465211	+	1013	-	supported by AK059855
novel.19380	81.3414	66.7484	68.9595	0	0	0	8.66801	3.22434e-12	1.61666e-10	-	NC_008400.2	2339625	2340586	-	962	-	PF01466:Skp1 family, dimerisation domain
novel.17491	13.5569	10.182	16.5114	220.658	90.3817	133.647	-3.4566	3.40959e-12	1.7062e-10	-	NC_008399.2	7982974	8003843	-	2276	-	PF05042:Caleosin related protein
novel.23841	67.7845	75.7991	68.9595	0	0	0	8.63641	3.52752e-12	1.76176e-10	-	NC_008402.2	10791746	10794577	+	1068	-	-
4333940	163.651	261.337	93.241	0	0.894869	0	8.95995	3.68843e-12	1.83854e-10	Os03g0722000	NC_008396.2	30054525	30055918	-	1394	-	supported by AK071718
4350605	902.502	1100.78	889.675	4614.38	2752.62	4338.64	-2.01668	3.72147e-12	1.85139e-10	Os11g0521500	NC_008404.2	20578988	20581075	-	865	-	supported by AK120212
novel.22949	206.259	1398.32	192.31	14.863	9.84356	15.0463	5.5	3.82006e-12	1.89675e-10	-	NC_008401.2	24479239	24482139	-	1850	-	PF00319:SRF-type transcription factor (DNA-binding and dimerisation domain)
novel.6288	59.0694	70.1424	45.6493	224.088	217.453	220.384	-1.92457	3.8931e-12	1.92927e-10	-	NC_008395.2	23984791	23987759	-	1599	-	PF00581:Rhodanese-like domain
4324848	6115.13	7112.67	5370.1	2263.75	2409.88	2402.98	1.39388	4.02125e-12	1.98893e-10	Os01g0881300	NC_008394.4	40009902	40013442	+	1205	-	supported by AK067960
novel.12737	91.9933	106.345	52.4481	2.28661	1.78974	0	6.0118	4.04441e-12	1.99652e-10	-	NC_008397.2	23942637	23950204	-	1466	-	-
novel.6369	56.1643	66.7484	82.5572	1.14331	2.68461	6.19553	4.30378	4.12762e-12	2.03367e-10	-	NC_008395.2	24785623	24794437	+	1138	-	-
novel.23692	180.113	96.163	150.545	0	0	0.885076	8.68245	4.17626e-12	2.05368e-10	-	NC_008402.2	7130865	7132563	.	1699	-	-
novel.15058	113.297	277.176	46.6205	0	0	0	9.67606	4.36034e-12	2.14008e-10	-	NC_008398.2	13981513	13982276	-	764	-	-
novel.21543	91.9933	128.972	50.5056	0	0	0	8.98845	4.44415e-12	2.17704e-10	-	NC_008401.2	1620919	1623214	-	771	-	-
4345685	1100.05	1391.54	1095.58	6981.03	3760.24	5192.74	-2.15124	4.57578e-12	2.23723e-10	Os08g0440800	NC_008401.2	21533793	21538779	+	1963	-	supported by AK071520
4332993	1984.15	2392.76	1935.72	552.217	785.695	646.106	1.669	4.76106e-12	2.32338e-10	Os03g0385400	NC_008396.2	15858580	15860732	+	864	-	supported by AK068223
novel.8223	14.5253	5.65665	7.77009	195.505	83.2228	117.715	-3.81161	5.24397e-12	2.55416e-10	-	NC_008396.2	3320284	3322894	+	1935	-	-
4351062	65.8478	63.3545	75.7583	0	0	0	8.58529	5.43455e-12	2.64196e-10	Os11g0660700	NC_008404.2	28360069	28360767	-	699	-	supported by AK063723
9268711	65.8478	195.72	88.3847	4.57322	1.78974	0	5.87158	5.60398e-12	2.71916e-10	Os07g0561900	NC_008400.2	23102270	23104638	-	2369	-	supported by AK109697
novel.5575	22.2721	32.8086	21.3677	261.817	216.558	121.255	-2.97556	5.75968e-12	2.78941e-10	-	NC_008395.2	13190374	13192500	-	1694	-	-
4351420	76.4997	82.5871	60.2182	10.2898	8.05382	8.85076	3.01933	5.97621e-12	2.8888e-10	Os12g0132300	NC_008405.2	1558858	1560567	-	1381	-	supported by AK111834
9267365	1682.99	1890.45	1405.41	607.095	571.821	485.022	1.58159	6.16297e-12	2.97346e-10	Os03g0765400	NC_008396.2	32541671	32547523	-	2084	-	supported by AK100035
4334900	130.727	518.149	55.3619	1.14331	0.894869	0.885076	7.92565	6.17562e-12	2.97395e-10	Os04g0103800	NC_008397.2	241043	241964	+	922	-	supported by AK110629
novel.16304	80.3731	73.5364	55.3619	0	0	0	8.61427	6.64499e-12	3.19397e-10	-	NC_008398.2	27695024	27696511	+	1488	-	-
novel.10575	83.2781	82.5871	92.2698	12.5764	14.3179	6.19553	2.97362	6.79033e-12	3.2577e-10	-	NC_008396.2	30322379	30336832	-	7060	-	PF01925:Sulfite exporter TauE/SafE
4333501	165.588	150.467	160.258	551.073	407.165	512.459	-1.62515	6.9977e-12	3.3509e-10	Os03g0626700	NC_008396.2	24630430	24636504	-	1914	-	supported by AK068484
novel.23994	61.9744	59.9605	95.1836	0	0	0	8.66889	7.19809e-12	3.44042e-10	-	NC_008402.2	13588826	13592606	+	2024	-	PF00696:Amino acid kinase family
9270987	210.132	152.729	202.022	51.4488	46.5332	41.5986	2.02217	7.91026e-12	3.77375e-10	Os01g0139700	NC_008394.4	2101113	2101672	-	560	-	supported by CI426181 and CI652459
4329295	2011.26	11572.4	1154.83	0	5.36921	9.73584	9.91541	8.02125e-12	3.81958e-10	Os02g0461000	NC_008395.2	16215471	16216491	-	1021	-	supported by AK071402
novel.16847	58.101	84.8497	63.1319	0	0	0	8.5907	8.16136e-12	3.87908e-10	-	NC_008399.2	2105666	2110719	-	3973	-	PF08263:Leucine rich repeat N-terminal domain|PF13516:Leucine Rich repeat|PF13855:Leucine rich repeat
novel.12370	70.6896	262.468	67.9883	1.14331	1.78974	0.885076	6.70627	8.19094e-12	3.88591e-10	-	NC_008397.2	20318301	20332318	-	2493	-	-
4330114	148.158	617.706	89.356	0	0	0.885076	9.68308	8.53339e-12	4.04088e-10	Os02g0641000	NC_008395.2	26626581	26627913	-	621	protein_coding	ab initio prediction with EST support
novel.25422	62.9428	93.9004	56.3331	0	0	0	8.63921	9.20482e-12	4.34634e-10	-	NC_008403.2	8400481	8401179	.	699	-	-
novel.7942	110.392	219.478	102.954	0	0	0.885076	8.69969	9.21244e-12	4.34634e-10	-	NC_008396.2	1086210	1086988	.	779	-	-
novel.10700	123.949	298.671	96.1548	0	0.894869	0	8.96129	9.33709e-12	4.39703e-10	-	NC_008396.2	31403874	31408429	+	2453	-	PF07714:Protein tyrosine kinase
novel.11820	104.582	170.831	105.867	0	0	0.885076	8.51673	9.48903e-12	4.46037e-10	-	NC_008397.2	7372836	7373627	+	792	-	-
4326843	156.873	1090.6	108.781	4.57322	9.84356	2.65523	6.30634	1.00724e-11	4.72589e-10	Os01g0335600	NC_008394.4	13282696	13283942	+	1247	-	supported by AK070305
4324592	93.93	169.699	100.04	0	0.894869	0.885076	7.57009	1.02259e-11	4.78911e-10	Os01g0599900	NC_008394.4	25208816	25210774	+	1614	protein_coding	ab initio prediction with EST support
4334608	256.613	326.954	358.395	1237.06	889.499	1256.81	-1.84473	1.03043e-11	4.81704e-10	Os03g0822200	NC_008396.2	35377235	35379829	-	1087	-	supported by AK069405
novel.10312	104.582	455.926	41.7642	0	0	0	10.1389	1.07091e-11	4.99128e-10	-	NC_008396.2	27535032	27536362	+	1331	-	-
novel.6428	142.347	99.557	109.752	0	0	0.885076	8.40262	1.07161e-11	4.99128e-10	-	NC_008395.2	25431256	25436242	-	3610	-	-
novel.11051	71.6579	124.446	74.7871	0	2.68461	0	6.56467	1.09046e-11	5.06987e-10	-	NC_008396.2	34189601	34191910	+	875	-	-
novel.7449	105.55	514.755	69.9308	0	1.78974	0.885076	7.93339	1.12883e-11	5.23872e-10	-	NC_008395.2	34438642	34439392	.	751	-	-
novel.19769	37.7657	59.9605	48.563	509.914	225.507	304.466	-2.83085	1.17263e-11	5.43213e-10	-	NC_008400.2	7756166	7764076	-	5754	-	PF03108:MuDR family transposase
4335975	17.4303	15.8386	22.339	133.767	93.9612	184.981	-2.88831	1.18318e-11	5.47111e-10	Os04g0447600	NC_008397.2	22719830	22722044	+	1181	-	supported by AK061282
novel.27846	70.6896	53.1725	68.9595	0	0	0	8.49804	1.20396e-11	5.55714e-10	-	NC_008404.2	20986147	20988943	+	764	-	-
4333007	13.5569	6.78798	13.5977	240.094	92.1715	118.6	-3.71848	1.23069e-11	5.67025e-10	Os03g0388500	NC_008396.2	16056480	16058682	+	1655	protein_coding	supported by AK070350
novel.27169	74.563	56.5665	60.2182	0	0	0	8.48649	1.26097e-11	5.79933e-10	-	NC_008404.2	4623104	4702032	+	4887	-	-
4325798	64.8795	131.234	59.2469	3.42992	0	1.77015	5.70114	1.27568e-11	5.85643e-10	Os01g0132400	NC_008394.4	1775044	1777105	-	1558	-	supported by AK106795
novel.12069	122.012	81.4557	104.896	322.412	429.537	400.94	-1.90092	1.33504e-11	6.118e-10	-	NC_008397.2	15006432	15009504	+	2892	-	-
4346203	59.0694	61.0918	64.1032	0	0	0	8.43112	1.37577e-11	6.29337e-10	Os08g0543100	NC_008401.2	27269698	27273252	-	3555	protein_coding	ab initio prediction with EST support
9271605	95.8667	106.345	144.718	0	0.894869	0	8.38259	1.42589e-11	6.51098e-10	Os02g0635333	NC_008395.2	26358323	26361518	+	3196	-	supported by CI332933 and CI580731
4346119	48.4175	88.2437	53.4193	2.28661	1.78974	1.77015	5.0358	1.45796e-11	6.64555e-10	Os08g0529300	NC_008401.2	26439186	26440301	+	1116	protein_coding	ab initio prediction with EST support
4339586	636.206	5904.41	438.039	0	2.68461	3.54031	10.1002	1.49002e-11	6.77958e-10	Os05g0559000	NC_008398.2	27888980	27891276	-	2297	-	supported by AK100171
novel.10147	156.873	414.067	73.8158	0	0.894869	0	9.27533	1.49919e-11	6.80922e-10	-	NC_008396.2	25513162	25514336	+	1175	-	-
9270434	176.24	134.628	173.856	29.726	42.9537	26.5523	2.28596	1.53938e-11	6.97934e-10	Os11g0684700	NC_008404.2	29546624	29549921	-	2997	protein_coding	ab initio prediction with EST support
4328549	221.752	261.337	231.16	708.85	590.613	613.358	-1.42146	1.5441e-11	6.98836e-10	Os02g0187500	NC_008395.2	4855962	4859026	-	764	-	supported by AK069039
4350255	367.005	533.988	506.027	1903.6	1358.41	1879.9	-1.86994	1.57305e-11	7.1068e-10	Os11g0267000	NC_008404.2	9221867	9223098	+	1232	-	supported by AK061014
4326025	61.0061	59.9605	60.2182	0	0	0	8.40683	1.58176e-11	7.13352e-10	Os01g0359800	NC_008394.4	14741778	14745635	-	3858	protein_coding	ab initio prediction with EST support
novel.27181	37.7657	48.6472	64.1032	618.528	231.771	397.399	-3.05002	1.63645e-11	7.36561e-10	-	NC_008404.2	4768225	4772504	+	2320	-	PF01764:Lipase (class 3)
novel.29704	179.145	229.66	160.258	604.809	546.765	599.197	-1.62311	1.63898e-11	7.36561e-10	-	NC_008405.2	21679421	21690515	-	2799	-	-
4325959	68.7529	21.4953	18.454	1734.4	288.148	1170.96	-4.87421	1.69747e-11	7.60983e-10	Os01g0597600	NC_008394.4	25104019	25105533	+	1515	-	supported by CI489965 and CI709850
novel.5463	123.949	574.715	88.3847	0	0	0.885076	9.56318	1.69927e-11	7.60983e-10	-	NC_008395.2	11262262	11262801	-	540	-	-
9270320	296.315	354.106	255.442	80.0314	97.5407	84.0822	1.78872	1.71708e-11	7.67615e-10	Os10g0568000	NC_008403.2	22975352	22976851	-	1500	protein_coding	supported by AK072209
4325741	123.949	44.1219	162.201	5.71653	5.36921	3.54031	4.5093	1.72523e-11	7.69909e-10	Os01g0951800	NC_008394.4	43699083	43702296	-	785	-	supported by AK069239
9266127	70.6896	372.207	52.4481	0	0	0	9.85665	1.74059e-11	7.7541e-10	Os05g0283600	NC_008398.2	12104990	12113405	+	2770	-	supported by AK100359
4338169	501.605	320.166	505.056	75.4582	118.123	77.8867	2.28735	1.75199e-11	7.79132e-10	Os05g0232700	NC_008398.2	8057848	8058646	+	799	-	supported by AK107863
novel.11834	57.1327	64.4858	58.2756	0	0	0	8.39571	1.80523e-11	8.01417e-10	-	NC_008397.2	7957090	7960326	-	585	-	-
4343015	18.3987	6.78798	10.6839	92.6078	96.6458	91.1629	-2.9513	1.86954e-11	8.28525e-10	Os07g0414000	NC_008400.2	13713922	13715450	+	1529	-	supported by AK060507
4327654	23.2404	45.2532	29.1378	361.285	156.602	285.88	-3.04595	1.92818e-11	8.53035e-10	Os01g0585300	NC_008394.4	24411392	24412244	-	754	-	supported by AK071353
4349415	1343.1	1371.17	1342.28	315.552	510.97	378.813	1.74954	1.93445e-11	8.5406e-10	Os10g0565000	NC_008403.2	22771285	22775533	+	2037	-	supported by AK120574
novel.18451	71.6579	142.548	45.6493	0	0	0	8.92494	1.93717e-11	8.5406e-10	-	NC_008399.2	25259483	25260195	-	713	-	-
4324479	4541.56	7357.04	4625.14	29490.4	19678.2	22458.8	-2.11602	1.97643e-11	8.69138e-10	Os01g0501800	NC_008394.4	19006182	19007629	+	1331	-	supported by AK067715
novel.25688	116.202	87.1124	124.321	0	0.894869	0	8.30091	1.97817e-11	8.69138e-10	-	NC_008403.2	13795458	13826767	+	2931	-	PF01053:Cys/Met metabolism PLP-dependent enzyme
novel.1611	199.48	367.682	284.579	2603.31	1115.01	2065.77	-2.76408	2.25355e-11	9.88432e-10	-	NC_008394.4	18808582	18814521	+	2446	-	-
novel.1825	54.2276	61.0918	60.2182	0	0	0	8.36064	2.2825e-11	9.98807e-10	-	NC_008394.4	22440594	22449234	-	2670	-	-
novel.12239	164.62	625.625	60.2182	0	2.68461	0	8.23761	2.28502e-11	9.98807e-10	-	NC_008397.2	18896462	18899568	-	3107	-	PF00646:F-box domain
4324955	44.5441	37.3339	74.7871	370.431	238.93	297.386	-2.52838	2.30104e-11	1.0031e-09	Os01g0892600	NC_008394.4	40567966	40571060	-	1456	-	supported by AK104609
4330002	132.664	948.054	71.8733	0	0.894869	0.885076	9.25633	2.30269e-11	1.0031e-09	Os02g0618700	NC_008395.2	25453036	25454827	+	1685	-	supported by AK070657
4332360	20.3354	26.0206	35.9366	130.337	214.768	292.075	-2.95385	2.41075e-11	1.04839e-09	Os03g0266900	NC_008396.2	8884381	8885133	-	753	-	supported by AK119243
4338997	67.7845	46.3845	47.5918	572.796	240.72	334.559	-2.8245	2.59878e-11	1.12824e-09	Os05g0457800	NC_008398.2	22527540	22530032	+	1569	protein_coding	ab initio prediction with EST support
novel.23035	49.3859	61.0918	52.4481	3.42992	5.36921	2.65523	3.82162	2.62971e-11	1.13973e-09	-	NC_008401.2	25284955	25290852	-	1903	-	PF13621:Cupin-like domain
4351825	212.069	339.399	101.011	22.8661	18.7922	17.7015	3.4616	2.76747e-11	1.19741e-09	Os12g0228800	NC_008405.2	7013232	7013880	-	649	protein_coding	supported by AK064732
novel.7987	85.2148	148.204	97.1261	1513.74	475.175	1054.13	-3.20366	2.87817e-11	1.2432e-09	-	NC_008396.2	1493160	1497319	-	1768	-	PF03822:NAF domain|PF00069:Protein kinase domain
novel.22341	163.651	257.943	192.31	1693.24	847.441	948.802	-2.5074	3.00196e-11	1.29449e-09	-	NC_008401.2	15754258	15759008	-	1963	-	PF00483:Nucleotidyl transferase
9272505	86.1832	48.6472	56.3331	0	0	0	8.48569	3.03985e-11	1.30862e-09	Os01g0674150	NC_008394.4	29459999	29461044	+	969	-	supported by CI528769 and CI746429
4350579	133.632	108.608	81.5859	0	0	0.885076	8.28271	3.0604e-11	1.31525e-09	Os11g0513700	NC_008404.2	20199295	20205315	-	2000	-	supported by AK070622
novel.499	29.0505	23.7579	13.5977	507.628	130.651	295.615	-3.81365	3.17259e-11	1.36118e-09	-	NC_008394.4	3478423	3483563	-	4973	-	PF07765:KIP1-like protein
4337884	1678.15	1896.11	1377.25	5880.02	4659.58	4515.66	-1.60439	3.29079e-11	1.40953e-09	Os05g0160300	NC_008398.2	3517667	3519013	-	671	-	supported by CI561152 and CI776723
novel.14389	59.0694	63.3545	64.1032	8.00314	3.57947	7.96569	3.26984	3.31213e-11	1.4163e-09	-	NC_008398.2	2152958	2157133	+	1999	-	PF05184:Saposin-like type B, region 1|PF00026:Eukaryotic aspartyl protease|PF03489:Saposin-like type B, region 2
novel.11967	85.2148	122.184	36.9079	0	0	0	8.83635	3.44926e-11	1.47247e-09	-	NC_008397.2	12101498	12102359	+	862	-	-
novel.9602	78.4364	641.464	76.7296	0	2.68461	0.885076	7.73718	3.5149e-11	1.49799e-09	-	NC_008396.2	16128024	16134893	-	961	-	-
4326975	23.2404	23.7579	28.1666	117.761	123.492	202.682	-2.56293	4.05211e-11	1.72407e-09	Os01g0328200	NC_008394.4	12770685	12771640	+	303	protein_coding	ab initio prediction with EST support
novel.19585	63.9111	87.1124	78.6721	830.04	328.417	439.883	-2.7988	4.18883e-11	1.77928e-09	-	NC_008400.2	4695507	4699610	-	2596	-	PF00004:ATPase family associated with various cellular activities (AAA)
novel.8092	589.725	1592.91	337.999	74.3149	30.4255	37.1732	4.15534	4.20627e-11	1.78372e-09	-	NC_008396.2	2253341	2254749	-	1076	-	PF01373:Glycosyl hydrolase family 14
9269080	82.3098	61.0918	63.1319	6.85984	10.7384	7.96569	3.0028	4.3361e-11	1.83573e-09	Os06g0170100	NC_008399.2	3467971	3469505	+	279	protein_coding	ab initio prediction with EST support
novel.15649	57.1327	66.7484	46.6205	0	0	0	8.31758	4.36702e-11	1.84577e-09	-	NC_008398.2	21659441	21661922	+	1786	-	-
novel.11144	219.816	250.024	194.252	41.159	54.587	67.2658	2.01842	4.54289e-11	1.91693e-09	-	NC_008396.2	34824367	34826864	+	1965	-	PF00010:Helix-loop-helix DNA-binding domain
novel.12182	61.0061	62.2231	45.6493	0	0	0	8.30438	4.59357e-11	1.93513e-09	-	NC_008397.2	18146079	18160998	+	5492	-	PF00069:Protein kinase domain
4330113	40.6707	127.84	71.8733	3.42992	2.68461	1.77015	4.95141	4.6493e-11	1.95538e-09	Os02g0640800	NC_008395.2	26619836	26623519	+	2746	-	supported by AK069956
4344890	111.36	98.4257	118.494	12.5764	14.3179	25.6672	2.62941	4.66081e-11	1.95701e-09	Os08g0198900	NC_008401.2	5712948	5718163	-	3456	-	supported by AK103696
4329093	7954.03	6775.53	9592.17	2188.29	2170.95	2985.36	1.72741	4.71505e-11	1.97653e-09	Os02g0301100	NC_008395.2	11621256	11625440	-	1483	-	supported by AK100174
9267593	197.543	67.8798	166.086	6.85984	14.3179	12.3911	3.67061	4.74485e-11	1.98577e-09	Os10g0394000	NC_008403.2	13499800	13502032	+	1462	protein_coding	supported by AK110763
4343709	1538.71	3110.03	1725.93	18478.1	8967.48	14431.2	-2.71584	4.95327e-11	2.06744e-09	Os07g0577600	NC_008400.2	24017935	24019524	+	1080	-	supported by AK119176
novel.23402	115.234	191.195	69.9308	0	0	1.77015	7.62486	4.96376e-11	2.06744e-09	-	NC_008402.2	90241	92813	-	1005	-	-
4349795	250.803	454.795	326.344	1461.14	1230.44	1307.26	-1.95521	4.96623e-11	2.06744e-09	Os11g0151700	NC_008404.2	2405553	2408296	-	1768	-	supported by AK073222
novel.19305	83.2781	63.3545	57.3044	1.14331	1.78974	0	6.14246	4.97233e-11	2.06744e-09	-	NC_008400.2	1539794	1540965	+	1172	-	-
novel.22652	115.234	176.487	69.9308	0	0	0.885076	8.44057	5.07344e-11	2.10606e-09	-	NC_008401.2	21083113	21084123	+	897	-	-
4333287	15.4936	11.3133	24.2815	124.62	91.2766	137.187	-2.77898	5.10028e-11	2.11376e-09	Os03g0570800	NC_008396.2	21485540	21507470	-	1732	-	supported by AK101639
4327708	795.016	678.798	837.227	2451.25	1857.75	2632.22	-1.5863	5.11431e-11	2.11615e-09	Os01g0254000	NC_008394.4	8412824	8417839	-	1054	-	supported by AY620417
novel.10606	156.873	750.072	50.5056	1.14331	0	0.885076	8.93898	5.25599e-11	2.17126e-09	-	NC_008396.2	30631624	30632743	+	1120	-	-
novel.11273	444.473	74.6678	289.436	6.85984	15.2128	14.1612	4.46938	5.32212e-11	2.19503e-09	-	NC_008396.2	35755418	35757020	+	1160	-	PF00226:DnaJ domain
4333995	219.816	303.196	145.689	1649.79	1225.97	927.56	-2.5087	5.33458e-11	2.19663e-09	Os03g0730000	NC_008396.2	30608058	30610185	-	2045	-	supported by AK071679
novel.29213	15.4936	36.2025	23.3103	399.014	139.6	258.442	-3.41484	5.42726e-11	2.2312e-09	-	NC_008405.2	9914411	9921749	-	1915	-	PF00348:Polyprenyl synthetase
9266527	81.3414	242.105	53.4193	0	2.68461	0.885076	6.64414	5.45333e-11	2.23832e-09	Os06g0515400	NC_008399.2	19681914	19682785	-	788	-	supported by AK071571
4349148	84.2465	37.3339	37.8792	1722.96	367.791	653.186	-4.10304	5.94496e-11	2.4362e-09	Os10g0521900	NC_008403.2	20662627	20664766	+	1239	protein_coding	supported by AK061038
novel.11759	103.613	281.701	78.6721	0	0	1.77015	7.93147	5.96244e-11	2.43945e-09	-	NC_008397.2	6047647	6048907	.	1261	-	-
novel.23696	122.012	908.458	59.2469	1.14331	0	0	10.0329	5.9993e-11	2.45061e-09	-	NC_008402.2	7340963	7341945	-	801	-	-
novel.11654	51.3226	49.7785	57.3044	0	0	0	8.21348	6.19327e-11	2.52581e-09	-	NC_008397.2	3297381	3299745	-	1035	-	-
novel.1651	112.329	128.972	114.609	1046.12	450.119	571.759	-2.5383	6.42198e-11	2.61491e-09	-	NC_008394.4	19561678	19566881	+	3519	-	PF00069:Protein kinase domain
4348222	174.303	71.2738	102.954	0	0.894869	0	8.39013	6.55747e-11	2.66584e-09	Os10g0186900	NC_008403.2	5629429	5630123	+	695	-	supported by AK069635
novel.19354	69.7212	114.264	105.867	0	1.78974	0	7.24251	6.59556e-11	2.67706e-09	-	NC_008400.2	2132153	2133802	-	1562	-	-
novel.28341	57.1327	50.9098	70.902	0	4.47434	4.42538	4.25215	6.65303e-11	2.69611e-09	-	NC_008404.2	28950478	28951930	-	1453	-	-
4333488	18.3987	14.7073	38.8504	302.976	170.92	652.301	-3.96424	6.71074e-11	2.71519e-09	Os03g0624600	NC_008396.2	24494777	24496759	+	1345	-	supported by AK062675
novel.648	37.7657	72.4051	72.8446	0	0	0	8.42009	6.86668e-11	2.7739e-09	-	NC_008394.4	4760327	4766478	-	2382	-	PF12796:Ankyrin repeats (3 copies)
novel.7629	104.582	93.9004	83.5284	1154.74	354.368	758.51	-3.00678	6.90987e-11	2.78695e-09	-	NC_008395.2	35891775	35896265	-	2791	-	PF03109:ABC1 family
4338556	10.6519	3.39399	12.6264	148.63	76.0638	96.4733	-3.56802	7.21272e-11	2.90451e-09	Os05g0365600	NC_008398.2	17537162	17541246	+	1838	-	supported by AK105546
novel.16529	278.885	57.6978	292.349	0	7.15895	0.885076	6.24201	7.41355e-11	2.98069e-09	-	NC_008398.2	29393741	29394375	+	635	-	-
9271426	59.0694	142.548	97.1261	4.57322	8.94869	10.6209	3.60466	7.48409e-11	3.00433e-09	Os11g0187800	NC_008404.2	4459831	4461356	-	1404	protein_coding	ab initio prediction with EST support
novel.19728	60.0377	181.013	40.793	0	0	0	9.04226	7.70794e-11	3.08934e-09	-	NC_008400.2	6945175	6947001	-	627	-	-
novel.15970	206.259	162.911	156.373	479.045	482.334	482.367	-1.45713	7.84384e-11	3.13888e-09	-	NC_008398.2	24570084	24587018	+	7658	-	PF00488:MutS domain V|PF05192:MutS domain III
novel.16916	135.569	176.487	162.201	32.0126	35.7947	46.909	2.04019	7.89142e-11	3.15299e-09	-	NC_008399.2	2547432	2554064	-	3449	-	-
novel.10395	113.297	548.695	63.1319	0	0	0.885076	9.44494	8.19873e-11	3.27067e-09	-	NC_008396.2	28605460	28606522	+	1063	-	-
4346564	1062.28	7088.91	539.05	0	2.68461	7.08061	9.77664	8.31789e-11	3.31304e-09	Os09g0267400	NC_008402.2	5656113	5657133	-	1021	-	supported by AK070630
4330248	7192.91	5310.46	5208.87	25933.6	16701.8	20194.8	-1.82666	8.4205e-11	3.34869e-09	Os02g0666200	NC_008395.2	27931202	27934242	+	1204	-	supported by AK103807
novel.21256	11.6202	15.8386	31.0803	125.764	136.915	170.82	-2.88527	8.44769e-11	3.35428e-09	-	NC_008400.2	29372629	29374872	-	1191	-	-
novel.8285	13.5569	12.4446	16.5114	187.502	74.2741	127.451	-3.18864	8.73358e-11	3.46243e-09	-	NC_008396.2	3812167	3816827	+	4336	-	PF01344:Kelch motif
4327044	51.3226	44.1219	60.2182	1.14331	2.68461	4.42538	4.18781	8.76836e-11	3.47083e-09	Os01g0785600	NC_008394.4	35072889	35073758	-	870	-	supported by AK111308
novel.11350	138.474	125.578	141.804	456.179	349.894	372.617	-1.5359	8.92447e-11	3.52717e-09	-	NC_008396.2	36287602	36291701	+	1717	-	PF05991:YacP-like NYN domain
novel.16638	87.1515	122.184	75.7583	0	0.894869	0	8.09718	9.37474e-11	3.69941e-09	-	NC_008399.2	415292	417843	-	1336	-	PF12274:Protein of unknown function (DUF3615)
novel.16162	87.1515	93.9004	81.5859	0	0.894869	0	7.97995	9.56815e-11	3.76991e-09	-	NC_008398.2	26467289	26468712	.	1424	-	-
4326923	8.71515	2.26266	12.6264	90.3212	75.169	87.6226	-3.3962	1.00092e-10	3.9376e-09	Os01g0700100	NC_008394.4	30731410	30733189	+	1160	-	supported by AK059965
4324103	983.844	4794.57	553.619	61.7385	97.5407	76.1166	4.74857	1.00867e-10	3.962e-09	Os01g0604900	NC_008394.4	25486710	25487447	+	738	-	supported by AK120772
novel.20161	61.0061	63.3545	38.8504	0	0	0	8.2548	1.02132e-10	4.00076e-09	-	NC_008400.2	18055193	18056972	-	1780	-	-
4349792	312.777	204.771	283.608	5262.64	1019.26	7196.56	-4.07218	1.02166e-10	4.00076e-09	Os11g0151400	NC_008404.2	2372367	2374237	-	1871	-	supported by AK106404
4332099	123.949	136.891	135.005	38.8724	34.005	38.9434	1.82519	1.03733e-10	4.0559e-09	Os03g0221700	NC_008396.2	6404750	6407579	+	2830	-	supported by AK060765
9267278	118.139	74.6678	156.373	4.57322	9.84356	15.9314	3.5007	1.07985e-10	4.21526e-09	Os12g0636600	NC_008405.2	27520261	27521097	-	837	-	supported by AK111056
4341396	66.8162	114.264	100.04	11.4331	14.3179	15.9314	2.74244	1.08139e-10	4.21526e-09	Os06g0586300	NC_008399.2	23844819	23848854	-	3895	-	supported by AK119379
4336973	110.392	98.4257	104.896	389.867	273.83	396.514	-1.7554	1.10558e-10	4.303e-09	Os04g0613300	NC_008397.2	31494340	31496236	-	1295	-	supported by AK065653
9270539	58.101	102.951	45.6493	3.42992	5.36921	3.54031	4.05204	1.12004e-10	4.34961e-09	Os07g0524300	NC_008400.2	21010952	21011615	-	664	-	Non-protein coding transcript%2C unclassifiable transcript~supported by AK069594
4340057	41.6391	82.5871	49.5343	0	0	0	8.34374	1.12164e-10	4.34961e-09	Os06g0138700	NC_008399.2	2042909	2047320	-	1432	protein_coding	supported by AK119470
4342941	10.6519	5.65665	15.5402	68.5984	119.018	138.957	-3.34708	1.12266e-10	4.34961e-09	Os07g0287400	NC_008400.2	11122681	11123410	+	730	-	supported by AK105204
4336095	45.5125	62.2231	56.3331	2.28661	6.26408	3.54031	3.728	1.13969e-10	4.40894e-09	Os04g0466000	NC_008397.2	23700094	23700801	+	708	-	supported by AK107738
4347155	6270.07	6591.13	4824.25	1445.14	1836.27	979.779	2.05325	1.15242e-10	4.45144e-09	Os09g0437500	NC_008402.2	16806892	16808743	+	1176	-	supported by AK099618
novel.27536	77.468	46.3845	86.4422	8.00314	6.26408	7.08061	3.31109	1.16364e-10	4.48801e-09	-	NC_008404.2	11793882	11796534	+	820	-	-
4348200	284.695	446.875	244.758	1501.16	1797.79	1158.56	-2.19183	1.1769e-10	4.53231e-09	Os10g0178500	NC_008403.2	5093174	5094889	+	1716	-	supported by AK066178
novel.20507	237.246	244.367	328.286	80.0314	47.428	63.7255	2.08896	1.18864e-10	4.56704e-09	-	NC_008400.2	22506583	22511448	-	2962	-	PF12398:Receptor serine/threonine kinase|PF08276:PAN-like domain|PF01453:D-mannose binding lectin|PF00954:S-locus glycoprotein domain
novel.12926	96.835	263.6	67.017	0	0.894869	0	8.68178	1.18949e-10	4.56704e-09	-	NC_008397.2	25375247	25376657	-	1381	-	-
novel.28364	117.17	114.264	63.1319	1.14331	0	0	8.1453	1.19202e-10	4.56987e-09	-	NC_008404.2	29225313	29231125	-	4101	-	-
4344651	298.252	1074.76	282.637	19.4362	41.164	42.4837	3.99978	1.22205e-10	4.67798e-09	Os08g0144100	NC_008401.2	2494083	2495012	+	930	-	supported by AK071435
novel.938	17.4303	32.8086	18.454	188.645	106.489	163.739	-2.74795	1.29208e-10	4.93868e-09	-	NC_008394.4	7457019	7458935	+	874	-	-
9268879	114.265	271.519	81.5859	8.00314	12.5282	13.2761	3.77688	1.31144e-10	5.0052e-09	Os07g0627100	NC_008400.2	26646203	26647580	+	1378	protein_coding	supported by AK119510
novel.19496	67.7845	71.2738	33.9941	0	0	0	8.33915	1.43832e-10	5.48126e-09	-	NC_008400.2	3742840	3743809	+	970	-	-
4331377	83.2781	107.476	109.752	0	8.05382	9.73584	4.02549	1.46286e-10	5.56649e-09	Os03g0113200	NC_008396.2	718756	721499	+	1687	protein_coding	supported by AK109767
4329299	1619.08	26620.2	734.273	0	4.47434	6.19553	11.3929	1.47434e-10	5.60185e-09	Os02g0461500	NC_008395.2	16237885	16239040	-	1156	-	supported by AK108772
4328727	199.48	398.228	323.43	2085.39	1625.98	1160.33	-2.40346	1.55074e-10	5.88336e-09	Os02g0216300	NC_008395.2	6539945	6553586	-	1831	-	supported by AK066371
9269201	128.791	501.179	87.4135	12.5764	4.47434	7.96569	4.85617	1.5778e-10	5.97718e-09	Os03g0356596	NC_008396.2	14270814	14274309	+	2021	protein_coding	supported by AK111845
4348140	43.5758	48.6472	51.4768	0	0	0	8.07218	1.59552e-10	6.03538e-09	Os10g0156300	NC_008403.2	3520297	3520736	+	440	-	Non-protein coding transcript%2C unclassifiable transcript~supported by AK121576
novel.15614	49.3859	87.1124	38.8504	0	0	0	8.35681	1.60443e-10	6.0519e-09	-	NC_008398.2	21327805	21328595	+	791	-	-
4324320	23.2404	49.7785	38.8504	174.926	173.605	217.729	-2.34671	1.60462e-10	6.0519e-09	Os01g0913000	NC_008394.4	41550394	41551656	+	947	-	supported by AK101264
9267406	260.486	96.163	514.768	10.2898	22.3717	16.8164	4.13105	1.63456e-10	6.15572e-09	Os10g0399500	NC_008403.2	13820207	13821133	-	927	protein_coding	ab initio prediction with EST support
novel.28121	17.4303	23.7579	13.5977	88.0346	102.015	92.933	-2.38011	1.64092e-10	6.17057e-09	-	NC_008404.2	25203785	25204508	.	724	-	-
9272350	276.948	186.669	242.815	40.0157	66.2203	56.6449	2.11105	1.69807e-10	6.37612e-09	Os05g0571600	NC_008398.2	28568928	28569434	+	507	protein_coding	ab initio prediction with EST support
4333410	668.162	27.1519	509.912	5.71653	2.68461	0	7.20754	1.70278e-10	6.38444e-09	Os03g0604200	NC_008396.2	23401676	23417436	-	1930	-	supported by CI479221 and CI699806
novel.11752	43.5758	42.9905	67.9883	0	0	0	8.17867	1.70832e-10	6.39581e-09	-	NC_008397.2	5841311	5843912	-	1430	-	-
novel.23999	55.196	266.994	36.9079	0	0	0	9.39225	1.71839e-10	6.42413e-09	-	NC_008402.2	13706629	13719227	+	843	-	-
4350873	64.8795	112.002	88.3847	607.095	359.737	367.307	-2.33164	1.76141e-10	6.57535e-09	Os11g0603200	NC_008404.2	25072652	25076466	+	2444	-	supported by AK120191
novel.20019	294.378	533.988	290.407	1759.55	1397.78	1775.46	-2.14152	1.81254e-10	6.75634e-09	-	NC_008400.2	15193325	15194607	+	1043	-	PF02427:Photosystem I reaction centre subunit IV / PsaE
4349457	267.265	664.09	495.343	22.8661	74.2741	38.9434	3.3838	1.84572e-10	6.87e-09	Os10g0571600	NC_008403.2	23125904	23127095	+	1104	protein_coding	supported by AK110684
4334991	47.4492	49.7785	43.7067	0	0	0	8.04371	1.85112e-10	6.88009e-09	Os04g0128300	NC_008397.2	1762042	1765472	+	2939	-	supported by AK072006
novel.28390	70.6896	91.6377	83.5284	0	0	0.885076	7.88431	1.98504e-10	7.36711e-09	-	NC_008404.2	29570715	29575839	+	2965	-	-
novel.12111	262.423	587.16	52.4481	6.85984	11.6333	8.85076	5.03703	2.00429e-10	7.42779e-09	-	NC_008397.2	16370838	16377964	-	3105	-	PF03936:Terpene synthase family, metal binding domain
novel.5520	89.0882	70.1424	85.4709	0	0.894869	0	7.87971	2.0155e-10	7.44932e-09	-	NC_008395.2	12379005	12381565	-	1434	-	PF04434:SWIM zinc finger
novel.12449	105.55	686.717	39.8217	0	0.894869	2.65523	7.80793	2.01593e-10	7.44932e-09	-	NC_008397.2	21014281	21016119	+	1839	-	-
novel.7948	167.525	110.87	122.379	546.5	508.285	947.917	-2.32046	2.03121e-10	7.48054e-09	-	NC_008396.2	1150697	1154525	-	3229	-	PF00141:Peroxidase
novel.14245	50.3542	44.1219	65.0745	1.14331	4.47434	4.42538	3.93901	2.0321e-10	7.48054e-09	-	NC_008398.2	819813	826793	+	1269	-	PF04601:Domain of unknown function (DUF569)
novel.13270	92.9616	50.9098	57.3044	1.14331	1.78974	0	6.12309	2.03315e-10	7.48054e-09	-	NC_008397.2	28489912	28493532	+	3242	-	PF00924:Mechanosensitive ion channel
4350540	81.3414	90.5064	50.5056	5.71653	0	4.42538	4.50065	2.03953e-10	7.49322e-09	Os11g0490100	NC_008404.2	19110492	19111869	+	1378	-	supported by AK108872
novel.5629	60.0377	116.527	32.0516	0	0	0	8.60788	2.1516e-10	7.88383e-09	-	NC_008395.2	15373710	15377133	+	1300	-	-
4340617	113.297	84.8497	65.0745	0	0	0.885076	7.98401	2.15201e-10	7.88383e-09	Os06g0239200	NC_008399.2	7229234	7229515	+	282	protein_coding	ab initio prediction with EST support
4344813	5.8101	4.52532	4.8563	45.7322	62.6408	52.2195	-3.39946	2.15652e-10	7.88904e-09	Os08g0178800	NC_008401.2	4610480	4611101	-	622	-	supported by AK063025
4330323	86.1832	229.66	108.781	8.00314	6.26408	16.8164	3.76081	2.22778e-10	8.13809e-09	Os02g0681100	NC_008395.2	28690274	28692492	-	2110	-	supported by AK100584
4349553	55.196	50.9098	37.8792	0	0	0	8.0747	2.25969e-10	8.23716e-09	Os11g0106000	NC_008404.2	266827	271910	-	1469	-	supported by AK100185
4335108	64.8795	33.9399	57.3044	0	0	0	8.19442	2.26134e-10	8.23716e-09	Os04g0184100	NC_008397.2	5720488	5724324	+	1803	protein_coding	supported by AK064021
novel.25834	74.563	246.63	65.0745	4.57322	4.47434	7.96569	4.49331	2.28263e-10	8.28803e-09	-	NC_008403.2	15849103	15850475	.	1373	-	PF04844:Transcriptional repressor, ovate
4345681	565.517	523.806	557.504	1477.15	1482.8	2211.81	-1.65106	2.28268e-10	8.28803e-09	Os08g0440100	NC_008401.2	21495499	21496452	+	859	-	supported by AK068551
4343314	360.226	2221.93	209.792	29.726	3.57947	11.506	5.973	2.28504e-10	8.28803e-09	Os07g0501700	NC_008400.2	19571945	19575049	+	964	-	supported by AK070911
novel.19605	237.246	501.179	141.804	14.863	34.8999	16.8164	3.71761	2.28984e-10	8.2937e-09	-	NC_008400.2	4972834	4979109	+	5086	-	PF01061:ABC-2 type transporter|PF00005:ABC transporter
novel.29566	67.7845	132.366	29.1378	0	0	0	8.7445	2.30003e-10	8.31567e-09	-	NC_008405.2	19314267	19315169	.	903	-	-
4341420	34.8606	3.39399	23.3103	569.366	225.507	1236.45	-5.03769	2.30241e-10	8.31567e-09	Os06g0592500	NC_008399.2	24170370	24171071	-	702	-	supported by AK119729
4334969	1843.74	1561.23	1429.7	10230.3	4657.79	10790	-2.40901	2.30781e-10	8.32341e-09	Os04g0119500	NC_008397.2	1136024	1139110	-	1866	-	supported by AK065035
novel.1631	48.4175	107.476	36.9079	0	0	0	8.49374	2.35613e-10	8.48572e-09	-	NC_008394.4	19201945	19202999	.	1055	-	-
4334796	259.518	239.842	318.574	1147.88	766.008	1417.89	-2.02576	2.42348e-10	8.716e-09	Os03g0850700	NC_008396.2	36660759	36665358	-	1196	-	supported by AK062083
novel.6107	246.929	571.321	302.062	46.8755	61.7459	25.6672	3.06075	2.43694e-10	8.7521e-09	-	NC_008395.2	22223393	22225084	+	1692	-	PF01344:Kelch motif|PF00646:F-box domain
novel.18190	73.5946	283.964	50.5056	1.14331	0	1.77015	7.13978	2.44494e-10	8.76853e-09	-	NC_008399.2	21877129	21877640	.	512	-	-
4340558	5555.43	8328.85	9361.01	1997.36	1864.91	2514.5	1.86597	2.56095e-10	9.17173e-09	Os06g0228200	NC_008399.2	6647405	6652003	-	1524	-	supported by AK112022
novel.14678	107.487	211.559	51.4768	0	0.894869	0	8.47558	2.66067e-10	9.51551e-09	-	NC_008398.2	5271969	5272609	-	641	-	-
4339045	153.968	453.663	105.867	9.14645	19.6871	13.2761	4.07295	2.66884e-10	9.53142e-09	Os05g0465800	NC_008398.2	22905974	22910867	+	2953	-	supported by AK072353
novel.22316	48.4175	48.6472	39.8217	0	0	0	8.00163	2.69672e-10	9.61184e-09	-	NC_008401.2	15286806	15287391	-	586	-	-
novel.20234	73.5946	89.375	81.5859	13.7197	18.7922	11.506	2.46977	2.69888e-10	9.61184e-09	-	NC_008400.2	19134211	19136464	.	2254	-	-
4331977	390.245	22.6266	290.407	0	2.68461	3.54031	6.76907	2.78124e-10	9.89137e-09	Os03g0201800	NC_008396.2	5354049	5357926	-	2315	-	supported by AK105496
9272189	55.196	159.517	53.4193	1.14331	0	2.65523	6.12684	2.78805e-10	9.90185e-09	Os06g0662550	NC_008399.2	28196474	28199592	-	3119	protein_coding	supported by CI346684 and CI591004
9270848	38.734	65.6171	42.7355	0	0	0	8.10333	3.01075e-10	1.06779e-08	Os01g0540800	NC_008394.4	21531593	21538483	+	3463	protein_coding	supported by AK070057
4349948	104.582	127.84	206.879	603.666	1094.42	724.877	-2.46327	3.01669e-10	1.06842e-08	Os11g0182200	NC_008404.2	4111743	4113780	-	1491	-	supported by AK099589
novel.16749	275.98	20.3639	199.108	1.14331	0.894869	0.885076	7.41964	3.03389e-10	1.07302e-08	-	NC_008399.2	1404294	1405608	-	1092	-	-
novel.16117	92.9616	66.7484	68.9595	12.5764	14.3179	9.73584	2.6458	3.10593e-10	1.09699e-08	-	NC_008398.2	26110554	26119575	+	3002	-	-
novel.4638	83.2781	45.2532	59.2469	6.85984	6.26408	3.54031	3.51363	3.29646e-10	1.16263e-08	-	NC_008395.2	2318212	2604052	-	11442	-	PF08920:Splicing factor 3B subunit 1
4344463	109.424	171.962	64.1032	1242.77	542.29	949.687	-2.98638	3.30089e-10	1.16263e-08	Os08g0108100	NC_008401.2	388808	389784	-	977	-	supported by AK070037
novel.29350	100.708	713.869	71.8733	4.57322	8.05382	5.31046	5.61942	3.35028e-10	1.17764e-08	-	NC_008405.2	12934539	12935608	-	1070	-	PF02365:No apical meristem (NAM) protein
4324145	77.468	71.2738	77.7009	0	0	0.885076	7.76717	3.35272e-10	1.17764e-08	Os01g0685000	NC_008394.4	29996055	29997394	+	1340	protein_coding	supported by AK109666
4351693	13.5569	2.26266	6.79883	138.34	67.1152	129.221	-3.86518	3.41621e-10	1.19682e-08	Os12g0189300	NC_008405.2	4498793	4502954	+	1572	-	supported by AK068710
novel.10799	34.8606	64.4858	47.5918	0	0	0	8.10211	3.41669e-10	1.19682e-08	-	NC_008396.2	32259862	32261504	+	1643	-	-
4325302	58.101	67.8798	75.7583	569.366	228.192	678.853	-2.87138	3.4428e-10	1.20432e-08	Os01g0757500	NC_008394.4	33567213	33570398	-	908	-	supported by AK121744
4352844	1582.28	1755.82	3330.45	153.203	357.947	367.307	2.92312	3.53262e-10	1.23405e-08	Os12g0626200	NC_008405.2	26994671	26995344	+	674	-	supported by AK107886
4323843	477.397	642.595	576.929	1732.11	1731.57	1348.86	-1.50417	3.5502e-10	1.2385e-08	Os01g0971100	NC_008394.4	44640627	44642917	+	895	-	supported by AK069516
4330953	23.2404	29.4146	30.1091	104.041	259.512	220.384	-2.82213	3.56295e-10	1.24126e-08	Os02g0786900	NC_008395.2	34311810	34313337	+	1528	-	supported by AK105575
novel.6311	53.2593	33.9399	53.4193	0	0	0	8.04338	3.64503e-10	1.26812e-08	-	NC_008395.2	24301078	24304090	-	1233	-	-
novel.23421	54.2276	38.4652	42.7355	0	0	0	7.98824	3.66855e-10	1.27457e-08	-	NC_008402.2	647040	672998	-	1311	-	-
novel.13208	74.563	110.87	25.2528	0	0	0	8.62269	3.73581e-10	1.29618e-08	-	NC_008397.2	27921535	27924726	-	1513	-	PF00847:AP2 domain
4347147	128.791	186.669	151.517	43.4456	38.4794	29.2075	2.07606	4.01872e-10	1.39245e-08	Os09g0436300	NC_008402.2	16692833	16699174	-	1655	-	supported by AK103151
4343369	121.044	804.375	54.3906	0	2.68461	5.31046	6.89553	4.08639e-10	1.41398e-08	Os07g0513400	NC_008400.2	20343474	20344797	-	1324	-	supported by AK106433
9267694	679.782	745.546	700.279	161.206	267.566	163.739	1.84122	4.1342e-10	1.42859e-08	Os09g0545320	NC_008402.2	22399001	22400514	-	1514	protein_coding	supported by CI545025 and CI761808
4348157	38.734	41.8592	51.4768	0	0	0	7.95106	4.18099e-10	1.44281e-08	Os10g0161400	NC_008403.2	3887206	3891565	-	4184	-	supported by AK102113
4327677	3467.66	38449.4	1805.57	211.512	229.981	323.938	5.8358	4.2927e-10	1.47936e-08	Os01g0706900	NC_008394.4	31083428	31090637	-	1777	-	supported by AK105646
4338926	185.923	85.9811	153.459	551.073	730.213	704.521	-2.22102	4.40179e-10	1.51491e-08	Os05g0442700	NC_008398.2	21714004	21715539	-	1150	-	supported by AK063703
4330134	526.783	391.44	559.446	2254.6	1337.83	2210.92	-1.97298	4.4335e-10	1.52331e-08	Os02g0644100	NC_008395.2	26782360	26786733	+	2112	-	supported by AK102431
novel.9077	135.569	83.7184	109.752	1429.13	387.478	1589.6	-3.37092	4.43809e-10	1.52331e-08	-	NC_008396.2	10130997	10134115	-	1662	-	PF11960:Domain of unknown function (DUF3474)|PF00487:Fatty acid desaturase
4325355	947.047	673.141	973.203	3942.12	2398.25	4298.82	-2.03617	4.7408e-10	1.62503e-08	Os01g0180800	NC_008394.4	4252845	4258581	+	3136	-	supported by AK100676
novel.24582	3595.48	2849.82	3630.57	934.081	807.172	1293.98	1.7309	4.84469e-10	1.65842e-08	-	NC_008402.2	19926049	19929475	-	1509	-	PF01266:FAD dependent oxidoreductase
novel.26816	48.4175	55.4352	33.0229	0	0	0	8.0004	5.01491e-10	1.71439e-08	-	NC_008404.2	855527	861329	+	4237	-	PF13639:Ring finger domain
4340976	162.683	166.305	140.833	376.148	379.424	388.548	-1.28512	5.03232e-10	1.71804e-08	Os06g0347100	NC_008399.2	14015427	14019273	+	1484	protein_coding	supported by AK063762
novel.26950	61.0061	32.8086	46.6205	0	0	0	8.0415	5.0425e-10	1.71922e-08	-	NC_008404.2	2063389	2076373	-	4556	-	PF02493:MORN repeat
novel.11302	13.5569	24.8893	26.224	228.661	98.4356	292.075	-3.26147	5.09329e-10	1.73423e-08	-	NC_008396.2	35925574	35929427	-	2347	-	-
4334268	50.3542	41.8592	27.1953	152.06	193.292	237.2	-2.28888	5.26935e-10	1.79179e-08	Os03g0773000	NC_008396.2	32878841	32880574	-	1734	-	supported by AK100695
4346740	112.329	177.619	177.741	20.5795	35.7947	32.7478	2.38078	5.4626e-10	1.85504e-08	Os09g0326100	NC_008402.2	10143421	10146810	-	3134	-	supported by AK120843
4329706	23.2404	33.9399	19.4252	133.767	106.489	114.175	-2.21735	5.54727e-10	1.88129e-08	Os02g0566000	NC_008395.2	22374965	22375423	-	459	-	supported by AK059295
novel.29260	127.822	90.5064	50.5056	0	0	0.885076	8.01421	5.64829e-10	1.91301e-08	-	NC_008405.2	10817767	10821972	-	3920	-	-
4330536	502.574	385.783	395.303	30.8693	47.428	99.1285	2.84879	5.67843e-10	1.92068e-08	Os02g0718100	NC_008395.2	30691810	30692406	-	597	-	supported by AK109216
novel.4212	59.0694	67.8798	30.1091	697.417	803.592	219.499	-3.45508	5.94546e-10	2.00834e-08	-	NC_008394.4	44158975	44160468	-	1434	-	PF00854:POT family
novel.16898	56.1643	47.5158	32.0516	0	0	0	7.98969	6.01132e-10	2.02791e-08	-	NC_008399.2	2454904	2456008	.	1105	-	-
novel.22831	73.5946	311.116	19.4252	0	0	0	9.56309	6.2054e-10	2.09062e-08	-	NC_008401.2	23345412	23346340	.	929	-	-
novel.25466	64.8795	39.5965	34.9654	0	0	0	8.03007	6.50003e-10	2.187e-08	-	NC_008403.2	9580906	9582007	+	1102	-	-
4337126	263.391	290.752	284.579	3895.24	1038.05	1856	-3.01684	6.53577e-10	2.19614e-08	Os04g0634700	NC_008397.2	32685199	32689971	+	1964	-	supported by AK100906
4332625	1522.25	13382.5	936.295	0	9.84356	7.96569	9.78619	6.62705e-10	2.22389e-08	Os03g0309400	NC_008396.2	11084185	11086205	-	1434	-	supported by AK100728
4337367	91.9933	87.1124	89.356	10.2898	22.3717	15.9314	2.44773	6.70558e-10	2.24729e-08	Os04g0672600	NC_008397.2	34728279	34730745	-	2467	protein_coding	supported by AK070283
novel.22837	26.1455	5.65665	17.4827	584.229	90.3817	862.949	-4.95707	6.7426e-10	2.25674e-08	-	NC_008401.2	23441862	23443040	+	1179	-	PF00847:AP2 domain
novel.1425	144.284	15.8386	124.321	0	0	0	9.05865	6.88794e-10	2.30237e-08	-	NC_008394.4	13531211	13535456	-	4246	-	-
novel.25383	135.569	65.6171	117.523	9.14645	17.8974	7.96569	3.17953	7.16862e-10	2.39306e-08	-	NC_008403.2	6996536	6997865	-	1138	-	-
novel.121	35.829	58.8291	37.8792	0	0	0	7.95296	7.3071e-10	2.43192e-08	-	NC_008394.4	435177	436250	-	1074	-	-
novel.9758	102.645	22.6266	70.902	0	0	0	8.52343	7.31226e-10	2.43192e-08	-	NC_008396.2	18445782	18446770	+	989	-	-
novel.3051	2.90505	4.52532	0.971261	144.057	33.1101	96.4733	-5.0483	7.31355e-10	2.43192e-08	-	NC_008394.4	34515003	34520599	-	3474	-	PF03126:Plus-3 domain
4336356	1030.32	10240.8	603.153	0	4.47434	7.96569	9.88382	7.37105e-10	2.44786e-08	Os04g0508600	NC_008397.2	25815626	25817251	+	1626	-	supported by AK120762
4346305	254.676	317.904	242.815	2745.08	907.397	1629.43	-2.69555	7.64068e-10	2.53411e-08	Os08g0558200	NC_008401.2	28026266	28029164	+	1344	-	supported by AK069761
4350630	44.5441	52.0412	53.4193	3.42992	3.57947	7.08061	3.38971	7.89925e-10	2.61647e-08	Os11g0528400	NC_008404.2	21002988	21007528	-	1871	-	supported by AK069554
novel.11557	61.0061	239.842	22.339	0	0	0	9.24027	8.12441e-10	2.68757e-08	-	NC_008397.2	938803	939729	+	927	-	-
novel.25098	108.455	238.711	68.9595	6.85984	13.423	11.506	3.69587	8.25249e-10	2.72642e-08	-	NC_008403.2	824837	825467	.	631	-	-
novel.9539	577.137	362.025	622.578	152.06	131.546	145.153	1.86638	8.43821e-10	2.78417e-08	-	NC_008396.2	15387022	15390467	-	2156	-	PF13520:Amino acid permease
novel.23681	93.93	79.1931	53.4193	0	1.78974	0	6.8888	8.61143e-10	2.83767e-08	-	NC_008402.2	6912235	6913281	-	563	-	-
novel.25950	98.7717	374.47	37.8792	0	0	0.885076	8.94014	8.81169e-10	2.89992e-08	-	NC_008403.2	17450473	17454249	+	1446	-	-
novel.17039	33.8923	55.4352	38.8504	0	0	0	7.90488	8.85063e-10	2.90899e-08	-	NC_008399.2	3436451	3438130	-	1150	-	-
novel.20264	53.2593	28.2832	54.3906	0	0	0	7.99488	8.90413e-10	2.92282e-08	-	NC_008400.2	19506462	19508598	-	2137	-	-
4349509	8.71515	37.3339	22.339	252.671	148.548	318.627	-3.40478	9.1355e-10	2.99492e-08	Os10g0578800	NC_008403.2	23530699	23534346	-	1640	-	supported by AK066029
4337491	968.35	742.152	838.198	2707.35	2554.85	4494.42	-1.93655	9.20112e-10	3.01257e-08	Os04g0689500	NC_008397.2	35677599	35679007	+	1322	protein_coding	supported by AK060983
novel.2584	48.4175	100.688	51.4768	3.42992	7.15895	3.54031	3.80778	9.60275e-10	3.14005e-08	-	NC_008394.4	30828632	30832183	-	1967	-	PF02577:Bifunctional nuclease
novel.1902	62.9428	39.5965	56.3331	1.14331	0.894869	0.885076	5.78442	9.70568e-10	3.16966e-08	-	NC_008394.4	23621388	23621996	-	609	-	-
novel.7734	0	0	0	80.0314	35.7947	38.0583	-8.08868	9.78234e-10	3.19062e-08	-	NC_008395.2	36563342	36565135	-	1613	-	PF11267:Domain of unknown function (DUF3067)
4347336	7703.23	8056.2	7183.44	3290.43	3936.53	3451.8	1.10317	9.79809e-10	3.19168e-08	Os09g0471100	NC_008402.2	18586448	18589522	-	1413	-	supported by AK069281
novel.1108	37.7657	48.6472	34.9654	0	0	0	7.82683	9.98841e-10	3.24954e-08	-	NC_008394.4	9103176	9104195	-	1020	-	-
4350204	25.1771	13.576	23.3103	105.184	90.3817	124.796	-2.35833	1.02538e-09	3.33165e-08	Os11g0249000	NC_008404.2	8074465	8080014	+	2945	-	supported by AK101707
4337134	55.196	27.1519	35.9366	852.906	155.707	654.956	-3.81142	1.06178e-09	3.44553e-08	Os04g0635600	NC_008397.2	32734882	32736407	-	645	protein_coding	ab initio prediction with EST support
4343513	43.5758	235.317	28.1666	0	0	0	9.16624	1.0647e-09	3.45062e-08	Os07g0543600	NC_008400.2	22177986	22180111	-	984	protein_coding	ab initio prediction with EST support
novel.14189	117.17	133.497	128.206	355.568	292.622	367.307	-1.42279	1.11e-09	3.59289e-08	-	NC_008398.2	389137	397564	+	5211	-	PF10198:Histone acetyltransferases subunit 3
4342198	1717.85	1896.11	2127.06	763.728	869.812	677.083	1.31302	1.11981e-09	3.62005e-08	Os07g0106200	NC_008400.2	348231	352686	-	1901	-	supported by AK103047
9267743	321.492	261.337	339.941	778.591	883.235	725.763	-1.37059	1.13322e-09	3.65879e-08	Os09g0365100	NC_008402.2	12598751	12599497	-	747	-	Non-protein coding transcript%2C unclassifiable transcript~supported by AK121161
4324495	39.7024	31.6772	52.4481	0	0	0	7.85963	1.15629e-09	3.72857e-08	Os01g0152300	NC_008394.4	2819102	2819766	-	665	-	supported by CI399274 and CI629605
4340286	21.3037	52.0412	20.3965	296.116	178.079	547.862	-3.45358	1.1716e-09	3.77317e-08	Os06g0176200	NC_008399.2	3839733	3843711	+	1366	-	supported by AK058356
4340626	45.5125	41.8592	32.0516	0	0	0	7.80491	1.17873e-09	3.79137e-08	Os06g0241200	NC_008399.2	7332168	7335678	+	2453	protein_coding	supported by AK100783
novel.2013	86.1832	61.0918	58.2756	0	0.894869	0	7.62787	1.24963e-09	4.01226e-08	-	NC_008394.4	25024100	25025027	.	928	-	-
novel.27590	78.4364	168.568	45.6493	0	0	0.885076	8.13476	1.25054e-09	4.01226e-08	-	NC_008404.2	15640630	15645803	+	2649	-	-
4350661	60.0377	328.086	49.5343	0	1.78974	3.54031	6.29742	1.25242e-09	4.01324e-08	Os11g0539000	NC_008404.2	21484614	21486569	+	1956	-	supported by AK071015
4327263	4.84175	0	1.94252	86.8912	36.6896	105.324	-5.03035	1.25835e-09	4.02718e-08	Os01g0316600	NC_008394.4	12101570	12107335	+	2194	protein_coding	supported by AK103534
novel.22020	15.4936	12.4446	14.5689	83.4613	61.7459	84.9673	-2.43098	1.27043e-09	4.06077e-08	-	NC_008401.2	8478482	8488786	+	5989	-	-
4339945	65.8478	152.729	52.4481	0	0	0.885076	8.02369	1.28527e-09	4.10308e-08	Os06g0119800	NC_008399.2	1077398	1078054	-	657	protein_coding	ab initio prediction with EST support
novel.10437	87.1515	272.65	51.4768	2.28661	8.05382	4.42538	4.77568	1.32566e-09	4.22674e-08	-	NC_008396.2	28996652	29000728	+	2752	-	PF03465:eRF1 domain 3|PF03463:eRF1 domain 1|PF03464:eRF1 domain 2
novel.22629	1098.11	99.557	1190.77	16.0063	32.2153	3.54031	5.52773	1.36202e-09	4.33725e-08	-	NC_008401.2	20849305	20851958	-	1939	-	PF00067:Cytochrome P450
4333435	420.264	616.575	283.608	107.471	68.01	80.5419	2.36919	1.41789e-09	4.50956e-08	Os03g0610900	NC_008396.2	23828943	23831353	-	1594	-	supported by AB125311
9270756	189.797	833.79	99.0686	4.57322	8.94869	19.4717	5.07618	1.42316e-09	4.52071e-08	Os05g0426100	NC_008398.2	20883414	20886681	+	2307	protein_coding	ab initio prediction with EST support
novel.28723	77.468	278.307	42.7355	0	0.894869	0	8.5807	1.43886e-09	4.56491e-08	-	NC_008405.2	2007297	2007861	.	565	-	-
4335481	68.7529	49.7785	98.0973	4.57322	8.94869	9.73584	3.19802	1.45869e-09	4.62208e-08	Os04g0322100	NC_008397.2	14913573	14914892	-	1320	-	supported by CI468961 and CI689848
9267925	169.461	143.679	118.494	489.335	376.74	432.802	-1.58858	1.48596e-09	4.70265e-08	Os02g0257400	NC_008395.2	8905188	8905439	+	252	-	Non-protein coding transcript%2C unclassifiable transcript~supported by AK058619
9271267	53.2593	33.9399	33.9941	0	0	0	7.82802	1.51188e-09	4.77876e-08	Os07g0580800	NC_008400.2	24163085	24164549	-	1465	protein_coding	supported by CI553990 and CI770249
4347993	33.8923	93.9004	44.678	314.409	351.683	354.031	-2.57076	1.5246e-09	4.81303e-08	Os10g0118000	NC_008403.2	1118937	1120441	-	1269	-	supported by AK069721
novel.9626	70.6896	134.628	51.4768	0	0	1.77015	7.07365	1.59918e-09	5.04226e-08	-	NC_008396.2	16381638	16382407	.	770	-	-
9266943	54.2276	75.7991	47.5918	6.85984	8.94869	5.31046	3.06835	1.62277e-09	5.11031e-08	Os05g0272300	NC_008398.2	11040203	11040978	+	776	-	supported by AK110636
4344198	50.3542	112.002	36.9079	3.42992	0.894869	0.885076	5.33641	1.66273e-09	5.22972e-08	Os07g0663700	NC_008400.2	28662745	28664570	+	1581	-	supported by AK107619
4340239	35.829	33.9399	42.7355	0	0	0	7.72025	1.67585e-09	5.26451e-08	Os06g0165600	NC_008399.2	3309920	3310823	+	904	-	supported by AF243384
4345853	83.2781	555.483	45.6493	4.57322	5.36921	1.77015	5.87507	1.69889e-09	5.33035e-08	Os08g0481200	NC_008401.2	23881746	23884454	-	2248	-	supported by AK072890
novel.11971	44.5441	256.812	23.3103	0	0	0	9.24685	1.7563e-09	5.50373e-08	-	NC_008397.2	12245002	12246384	.	1383	-	-
9271346	32.9239	84.8497	33.0229	0	0	0	8.13866	1.78087e-09	5.57388e-08	Os04g0329200	NC_008397.2	15334408	15334761	+	354	protein_coding	ab initio prediction with EST support
4339232	62.9428	40.7279	15.5402	379.578	279.199	288.535	-2.99	1.84795e-09	5.77677e-08	Os05g0500600	NC_008398.2	24678331	24679872	+	1542	-	supported by AK070489
novel.9731	130.727	130.103	145.689	12.5764	33.1101	12.3911	2.7962	1.85068e-09	5.77824e-08	-	NC_008396.2	18117393	18118681	+	1191	-	-
novel.14668	85.2148	326.954	45.6493	0	1.78974	0	7.91696	1.87949e-09	5.86104e-08	-	NC_008398.2	5005376	5013207	-	2800	-	PF03094:Mlo family
4328256	1670.4	1472.99	1549.16	3643.72	3039.87	3392.5	-1.10224	1.91486e-09	5.96406e-08	Os02g0139700	NC_008395.2	2128429	2137095	-	2649	-	supported by AK121211
novel.17846	423.169	377.864	392.389	818.607	1053.26	998.366	-1.26634	1.92497e-09	5.98826e-08	-	NC_008399.2	14014794	14019273	+	1686	-	PF00441:Acyl-CoA dehydrogenase, C-terminal domain
novel.22596	115.234	45.2532	69.9308	0	0.894869	0	7.79362	2.00072e-09	6.21634e-08	-	NC_008401.2	20318572	20319075	.	504	-	-
4324289	85.2148	614.312	45.6493	1.14331	6.26408	1.77015	6.31906	2.00451e-09	6.22055e-08	Os01g0233800	NC_008394.4	7399489	7403290	+	2064	-	supported by AK069983
4346770	174.303	291.883	236.988	56.022	68.9049	61.9553	1.90814	2.04525e-09	6.33929e-08	Os09g0334800	NC_008402.2	10718652	10723219	+	3425	protein_coding	supported by AK100955
4346066	1.9367	1.13133	3.88504	122.334	34.8999	58.415	-4.92781	2.08084e-09	6.4418e-08	Os08g0520600	NC_008401.2	25976260	25977170	-	911	-	supported by CI063024 and CI307883
4336041	618.776	6853.59	369.079	0	1.78974	6.19553	9.91835	2.09896e-09	6.49003e-08	Os04g0458900	NC_008397.2	23308960	23310960	-	2001	-	supported by AK121454
9272135	36.7973	52.0412	29.1378	0	0	0	7.78509	2.22621e-09	6.87518e-08	Os01g0511700	NC_008394.4	19679011	19680362	+	1352	-	Non-protein coding transcript%2C unclassifiable transcript~supported by AK071691
4324914	72.6263	130.103	75.7583	6.85984	8.94869	16.8164	3.07351	2.23581e-09	6.8965e-08	Os01g0891000	NC_008394.4	40495906	40501764	-	1991	-	supported by AK070632
novel.25263	45.5125	29.4146	37.8792	0	0	0	7.72522	2.24726e-09	6.92346e-08	-	NC_008403.2	3612186	3613156	.	971	-	-
4345413	62.9428	209.296	35.9366	0	1.78974	0.885076	6.76607	2.27755e-09	7.00834e-08	Os08g0374400	NC_008401.2	17626436	17628916	-	1035	protein_coding	ab initio prediction with EST support
novel.25161	8.71515	173.093	167.057	0	0	0	9.35152	2.3112e-09	7.10332e-08	-	NC_008403.2	1916144	1918220	-	2023	-	-
4338496	28.0822	38.4652	51.4768	0	0	0	7.78852	2.31438e-09	7.10455e-08	Os05g0349400	NC_008398.2	16479715	16480285	+	571	-	supported by AK107832
novel.1761	39.7024	54.3038	27.1953	0	0	0	7.82408	2.31838e-09	7.10832e-08	-	NC_008394.4	21348776	21352389	+	3092	-	-
4351922	39.7024	89.375	26.224	0	0	0	8.18137	2.34382e-09	7.1777e-08	Os12g0262700	NC_008405.2	9245679	9249441	+	1192	-	supported by AK069945
4334988	60.0377	61.0918	61.1894	9.14645	3.57947	0.885076	3.81456	2.38476e-09	7.29434e-08	Os04g0127300	NC_008397.2	1704226	1707461	+	2024	protein_coding	supported by AK062269
4336618	614.902	1642.69	832.37	4857.91	9993.89	6420.34	-2.78362	2.46995e-09	7.54588e-08	Os04g0555300	NC_008397.2	28182083	28185641	-	2155	-	supported by AK103226
novel.3505	33.8923	175.356	29.1378	0	0	0	8.80054	2.49099e-09	7.60108e-08	-	NC_008394.4	38290691	38293045	+	673	-	-
4337261	14.5253	41.8592	20.3965	717.996	279.199	154.003	-3.91117	2.51054e-09	7.65161e-08	Os04g0657300	NC_008397.2	33923631	33926857	-	1224	protein_coding	ab initio prediction with EST support
novel.26877	352.48	420.855	378.792	107.471	141.389	154.003	1.51181	2.60548e-09	7.93151e-08	-	NC_008404.2	1426893	1431059	+	2111	-	-
4344976	61.9744	90.5064	50.5056	0	0	1.77015	6.73063	2.69661e-09	8.19917e-08	Os08g0225400	NC_008401.2	7651635	7663416	+	1733	-	supported by AK071700
novel.19835	73.5946	196.851	40.793	0	0.894869	0.885076	7.35552	2.87477e-09	8.73049e-08	-	NC_008400.2	9018147	9019516	.	1370	-	-
novel.3652	25.1771	70.1424	39.8217	0	0	0	7.98068	2.88899e-09	8.76327e-08	-	NC_008394.4	39559869	39572702	+	4797	-	PF00854:POT family
4336351	249.834	22.6266	378.792	1.14331	7.15895	2.65523	5.86868	2.89261e-09	8.76386e-08	Os04g0508000	NC_008397.2	25780257	25783486	-	2487	-	supported by AK071432
novel.6011	64.8795	192.326	42.7355	0	0	0.885076	8.17024	2.9113e-09	8.81004e-08	-	NC_008395.2	21135261	21136729	.	1469	-	-
4324945	23.2404	136.891	82.5572	2.28661	1.78974	0.885076	5.64036	2.92146e-09	8.83033e-08	Os01g0871800	NC_008394.4	39559869	39564047	+	4075	-	supported by AK067087
novel.4530	38.734	84.8497	25.2528	0	0	0	8.11996	3.03243e-09	9.15492e-08	-	NC_008395.2	1419907	1428112	+	1417	-	-
9271175	59.0694	247.761	35.9366	0	0.894869	1.77015	6.92426	3.03856e-09	9.16263e-08	Os05g0151200	NC_008398.2	2947571	2948399	+	829	-	supported by CI409979 and CI638894
4351424	11.6202	18.1013	21.3677	90.3212	83.2228	77.8867	-2.30002	3.10858e-09	9.36272e-08	Os12g0132800	NC_008405.2	1583175	1588110	-	1816	-	supported by AF543419
9266277	105.55	263.6	31.0803	2.28661	2.68461	6.19553	5.14337	3.15889e-09	9.50305e-08	Os07g0177000	NC_008400.2	4102966	4108222	-	2367	protein_coding	ab initio prediction with EST support
4349570	137.506	355.237	77.7009	14.863	9.84356	2.65523	4.40001	3.17044e-09	9.52661e-08	Os11g0109400	NC_008404.2	434169	436939	+	2771	-	supported by AK100300
novel.14842	28.0822	38.4652	40.793	0	0	0	7.65072	3.27625e-09	9.83151e-08	-	NC_008398.2	8054564	8056554	+	1991	-	-
4344779	34.8606	31.6772	36.9079	0	0	0	7.59906	3.27961e-09	9.83151e-08	Os08g0172800	NC_008401.2	4267286	4267912	+	627	-	supported by AK111113
novel.2552	39.7024	33.9399	37.8792	384.151	133.335	682.394	-3.42687	3.31095e-09	9.91384e-08	-	NC_008394.4	30542389	30549455	-	4194	-	PF00005:ABC transporter|PF00664:ABC transporter transmembrane region
novel.27808	71.6579	265.862	35.9366	1.14331	0	0	8.48699	3.36014e-09	1.00494e-07	-	NC_008404.2	20420136	20421510	.	1375	-	-
novel.16351	56.1643	61.0918	57.3044	193.219	153.023	171.705	-1.56841	3.4253e-09	1.02323e-07	-	NC_008398.2	28039342	28044921	-	4013	-	-
4342451	144.284	205.902	139.862	1271.36	570.926	679.739	-2.36398	3.50548e-09	1.04596e-07	Os07g0160400	NC_008400.2	3276955	3279460	-	901	-	supported by AK120286
9269266	315.682	1476.39	181.626	19.4362	34.8999	37.1732	4.42703	3.59965e-09	1.07281e-07	Os12g0165500	NC_008405.2	3321279	3323060	-	1782	protein_coding	supported by AK070371
4335836	101.677	18.1013	56.3331	0	0	0	8.36779	3.62991e-09	1.08056e-07	Os04g0422300	NC_008397.2	20904585	20907901	-	1495	-	supported by AK107131
4331817	78.4364	222.872	121.408	1335.38	594.193	1392.22	-2.97581	3.64491e-09	1.08377e-07	Os03g0178400	NC_008396.2	4111794	4114826	-	1173	-	supported by AK108257
4332689	52.2909	69.0111	38.8504	277.823	244.299	172.59	-2.11988	3.7241e-09	1.10603e-07	Os03g0323100	NC_008396.2	11761579	11762567	-	989	-	supported by AK062803
4350508	60.0377	63.3545	54.3906	5.71653	8.05382	12.3911	2.74096	3.85736e-09	1.14417e-07	Os11g0479100	NC_008404.2	18578162	18586608	-	3345	protein_coding	ab initio prediction with EST support
novel.2646	72.6263	41.8592	73.8158	1.14331	0	0	7.50285	3.86148e-09	1.14417e-07	-	NC_008394.4	31324264	31327999	+	1723	-	PF13499:EF-hand domain pair
4342927	200.449	1286.32	133.063	0	0	0	11.5669	3.87126e-09	1.14574e-07	Os07g0281200	NC_008400.2	10725433	10726016	-	584	-	supported by AK121421
novel.22427	61.0061	286.226	51.4768	0	0	1.77015	7.72072	3.94935e-09	1.1675e-07	-	NC_008401.2	17980239	17981369	-	1131	-	-
4330451	819.224	1787.5	991.657	5906.32	6028.73	4419.19	-2.18454	3.97198e-09	1.17284e-07	Os02g0704000	NC_008395.2	29913002	29915120	-	2119	-	supported by AY838897
4329226	754.345	606.393	458.435	3267.57	1751.26	2416.26	-2.03088	4.0372e-09	1.19072e-07	Os02g0437200	NC_008395.2	14728421	14730260	-	1014	-	supported by AY900120
novel.3851	70.6896	41.8592	84.4997	4.57322	6.26408	9.73584	3.24204	4.07627e-09	1.20086e-07	-	NC_008394.4	41074387	41077125	-	2739	-	PF03514:GRAS domain family
novel.26754	68.7529	54.3038	50.5056	0	0.894869	0	7.38355	4.09162e-09	1.20399e-07	-	NC_008404.2	424824	426194	.	1371	-	-
novel.22200	50.3542	33.9399	27.1953	0	0	0	7.70697	4.10463e-09	1.20643e-07	-	NC_008401.2	12358420	12359840	-	1421	-	-
4334993	57.1327	21.4953	47.5918	0	0	0	7.88814	4.13509e-09	1.21399e-07	Os04g0128700	NC_008397.2	1778604	1780147	-	1544	-	supported by AK107172
9268498	67.7845	339.399	33.0229	0	0	0.885076	8.7245	4.21209e-09	1.23518e-07	Os03g0846250	NC_008396.2	36432564	36433169	+	606	-	Non-protein coding transcript%2C unclassifiable transcript~supported by CI357423 and CI598373
4341032	66.8162	581.503	101.011	9.14645	5.36921	0.885076	5.62899	4.24126e-09	1.2423e-07	Os06g0474800	NC_008399.2	16792523	16795804	-	1067	-	supported by AK099499
novel.6280	50.3542	37.3339	25.2528	0	0	0	7.72498	4.24905e-09	1.24316e-07	-	NC_008395.2	23950177	23951155	-	979	-	-
9267039	85.2148	18.1013	55.3619	0	0	0	8.21769	4.33787e-09	1.2677e-07	Os08g0419000	NC_008401.2	20120127	20125609	+	5377	-	supported by CI460109 and CI681883
novel.26190	1291.78	1125.67	1167.46	3767.19	2735.61	2757.9	-1.36887	4.40523e-09	1.28592e-07	-	NC_008403.2	19587077	19590550	+	3192	-	-
4338535	439.631	500.048	654.63	48.0188	136.915	57.53	2.71352	4.44892e-09	1.29719e-07	Os05g0360400	NC_008398.2	17182514	17183786	+	1273	-	supported by AK106046
novel.22614	428.979	442.35	434.154	854.049	835.807	877.111	-0.975646	4.58339e-09	1.33487e-07	-	NC_008401.2	20556366	20568108	+	3692	-	PF00225:Kinesin motor domain
4336583	93.93	30.5459	128.206	1.14331	0	0	7.92661	4.69002e-09	1.36437e-07	Os04g0549500	NC_008397.2	27901545	27903288	+	1032	protein_coding	ab initio prediction with EST support
novel.17898	34.8606	140.285	24.2815	0	0	0	8.54275	4.70034e-09	1.36582e-07	-	NC_008399.2	15295479	15298923	+	1023	-	-
novel.1827	32.9239	35.0712	31.0803	0	0	0	7.53521	4.7692e-09	1.38426e-07	-	NC_008394.4	22473830	22477281	+	3252	-	-
4338811	5.8101	2.26266	5.82756	45.7322	53.6921	127.451	-4.01294	4.7839e-09	1.38559e-07	Os05g0417700	NC_008398.2	20464197	20465816	+	546	protein_coding	ab initio prediction with EST support
novel.11376	62.9428	61.0918	40.793	2.28661	2.68461	7.96569	3.63656	4.78461e-09	1.38559e-07	-	NC_008396.2	36470073	36470890	-	818	-	-
9268025	25.1771	54.3038	33.9941	0	0	0	7.72846	5.4658e-09	1.58106e-07	Os10g0570700	NC_008403.2	23083242	23084129	+	888	protein_coding	ab initio prediction with EST support
novel.15077	63.9111	362.025	40.793	0	0	2.65523	7.37987	5.619e-09	1.62354e-07	-	NC_008398.2	14443515	14447398	+	2010	-	-
4344958	37.7657	143.679	21.3677	0	0	0	8.56715	5.64939e-09	1.63048e-07	Os08g0219100	NC_008401.2	7202565	7204853	-	2289	-	supported by AK106996
novel.6030	55.196	190.063	37.8792	1.14331	0.894869	4.42538	5.41955	5.72182e-09	1.64952e-07	-	NC_008395.2	21489105	21491846	-	871	-	-
novel.29822	30.0189	76.9304	27.1953	0	0	0	7.96962	5.7339e-09	1.65114e-07	-	NC_008405.2	23327480	23328239	+	760	-	-
novel.28414	33.8923	29.4146	33.9941	0	0	0	7.51085	5.74921e-09	1.65369e-07	-	NC_008404.2	30334597	30338244	+	2699	-	-
4335551	62.9428	63.3545	46.6205	0	1.78974	0	6.49785	5.76434e-09	1.65618e-07	Os04g0350100	NC_008397.2	16715154	16715809	-	656	-	supported by AK102139
4345490	31.9556	39.5965	28.1666	0	0	0	7.54327	5.82243e-09	1.67099e-07	Os08g0395500	NC_008401.2	18853302	18856066	+	1190	-	supported by AK107023
4329064	273.075	119.921	257.384	28.5826	45.6383	22.1269	2.75399	5.91045e-09	1.69435e-07	Os02g0292800	NC_008395.2	11155245	11156512	-	1184	-	supported by AK106941
4349881	485.144	24.8893	67.017	0	0.894869	0	9.11665	5.93962e-09	1.70081e-07	Os11g0168500	NC_008404.2	3290893	3293105	-	957	protein_coding	ab initio prediction with EST support
4346292	56.1643	45.2532	78.6721	260.674	191.502	223.924	-1.90365	6.05344e-09	1.73146e-07	Os08g0556900	NC_008401.2	27963147	27964582	+	1436	-	supported by AK072235
novel.5574	30.0189	113.133	56.3331	888.349	536.921	384.123	-3.18438	6.36562e-09	1.8186e-07	-	NC_008395.2	13185535	13192961	+	3190	-	-
9269962	69.7212	95.0317	80.6146	6.85984	13.423	18.5866	2.63324	6.37233e-09	1.8186e-07	Os03g0397600	NC_008396.2	16621961	16623439	+	1479	protein_coding	ab initio prediction with EST support
4334521	151.063	36.2025	97.1261	5.71653	0	0.885076	5.5355	6.42247e-09	1.83087e-07	Os03g0809000	NC_008396.2	34685371	34686232	-	862	-	supported by AK121408
4350078	353.448	273.782	464.263	113.187	98.4356	113.29	1.7497	6.49624e-09	1.84984e-07	Os11g0216000	NC_008404.2	6042317	6048266	+	1876	-	supported by AK101789
novel.13710	2.90505	1.13133	2.91378	43.4456	33.1101	79.6569	-4.46687	6.50564e-09	1.85045e-07	-	NC_008397.2	32535909	32539530	+	2018	-	PF00083:Sugar (and other) transporter
novel.15531	14.5253	32.8086	23.3103	112.044	109.174	108.864	-2.2344	6.66801e-09	1.8944e-07	-	NC_008398.2	20555166	20560103	-	2272	-	PF04884:Vitamin B6 photo-protection and homoeostasis
novel.5795	1687.83	59.9605	2565.1	29.726	42.0588	30.0926	5.40317	6.67927e-09	1.8944e-07	-	NC_008395.2	18277785	18284392	-	3299	-	-
4333826	7.7468	3.39399	0	64.0251	59.9562	60.1852	-4.04222	6.68237e-09	1.8944e-07	Os03g0701100	NC_008396.2	28899335	28902188	-	2854	-	supported by AK120078
4327780	575.2	2500.24	421.527	0	0	4.42538	9.59008	6.84328e-09	1.93787e-07	Os01g0235500	NC_008394.4	7483890	7484705	+	816	-	supported by AK121404
4334106	3507.36	6475.73	3796.66	1384.54	1202.7	1260.35	1.84053	6.87996e-09	1.9461e-07	Os03g0748300	NC_008396.2	31559639	31561431	-	1446	-	supported by AK068519
4351514	105.55	175.356	57.3044	2254.6	404.481	3533.22	-4.19547	6.97478e-09	1.97074e-07	Os12g0150200	NC_008405.2	2466979	2468750	-	1772	protein_coding	supported by AK064287
4337815	50.3542	148.204	15.5402	0	0	0	8.64566	7.04545e-09	1.98851e-07	Os05g0149100	NC_008398.2	2784216	2785283	-	1068	-	supported by AK107944
novel.23826	29.0505	33.9399	32.0516	0	0	0	7.47513	7.11333e-09	2.00546e-07	-	NC_008402.2	10374967	10376360	.	1394	-	-
9266969	64.8795	92.769	40.793	0	0	1.77015	6.70038	7.1532e-09	2.01448e-07	Os11g0624500	NC_008404.2	26257228	26258336	+	1109	-	supported by AK070535
novel.26641	21.3037	13.576	17.4827	112.044	78.7484	75.2315	-2.33422	7.17591e-09	2.01865e-07	-	NC_008403.2	23230234	23239680	-	5247	-	PF04981:NMD3 family
novel.1523	173.335	45.2532	132.091	13.7197	7.15895	5.31046	3.76707	7.29149e-09	2.04891e-07	-	NC_008394.4	15383944	15388956	-	2879	-	PF02705:K+ potassium transporter
novel.28750	34.8606	52.0412	23.3103	0	0	0	7.68654	7.33755e-09	2.05959e-07	-	NC_008405.2	2295273	2302287	+	1199	-	-
4325868	2106.16	22456.9	1267.5	0	14.3179	13.2761	9.86437	7.35034e-09	2.06092e-07	Os01g0789200	NC_008394.4	35250454	35252538	+	1720	-	supported by AK070450
4345470	64.8795	84.8497	36.9079	0	0.894869	0	7.48566	7.40529e-09	2.07405e-07	Os08g0389500	NC_008401.2	18502775	18507603	-	4829	-	supported by AK111829
4328132	951.888	1155.09	1075.19	3173.82	3941.9	2384.4	-1.57805	7.45646e-09	2.08609e-07	Os02g0122600	NC_008395.2	1187408	1187851	-	444	protein_coding	ab initio prediction with EST support
novel.2978	55.196	84.8497	40.793	0	0	0.885076	7.43963	7.51217e-09	2.09938e-07	-	NC_008394.4	33921200	33922385	.	1186	-	-
novel.23691	102.645	13.576	66.0457	0	0	0	8.4172	7.53096e-09	2.10234e-07	-	NC_008402.2	7118366	7119286	+	921	-	-
novel.15998	102.645	23.7579	108.781	1.14331	4.47434	2.65523	4.7963	7.77328e-09	2.16762e-07	-	NC_008398.2	24781739	24784260	+	1759	-	-
4327282	61.9744	45.2532	44.678	6.85984	5.36921	7.96569	2.91321	7.98327e-09	2.22375e-07	Os01g0311800	NC_008394.4	11857927	11860443	-	2087	-	supported by AK107006
novel.560	42.6074	31.6772	43.7067	1.14331	3.57947	1.77015	4.14643	8.01625e-09	2.23051e-07	-	NC_008394.4	3961443	3965630	-	2324	-	PF05687:BES1/BZR1 plant transcription factor, N-terminal
9268082	216.91	263.6	276.809	102.898	81.4331	78.7718	1.52937	8.15494e-09	2.26663e-07	Os06g0154800	NC_008399.2	2826986	2829315	+	734	-	Non-protein coding transcript%2C uncharacterized transcript~supported by AK072563
4347877	15.4936	11.3133	18.454	64.0251	76.0638	88.5076	-2.3308	8.41482e-09	2.33632e-07	Os09g0566000	NC_008402.2	23392860	23396907	+	1698	protein_coding	ab initio prediction with EST support
4345571	8.71515	4.52532	6.79883	53.7354	67.1152	216.844	-4.06834	8.48924e-09	2.35443e-07	Os08g0414500	NC_008401.2	19902568	19902822	-	255	protein_coding	ab initio prediction with EST support
4330664	160.746	479.684	128.206	8.00314	29.5307	9.73584	4.0132	8.75669e-09	2.42597e-07	Os02g0738300	NC_008395.2	31700346	31701579	+	1137	-	supported by AK108113
4351154	38.734	95.0317	19.4252	0	0	0	8.1618	8.87528e-09	2.45617e-07	Os11g0689300	NC_008404.2	29834440	29839709	-	2447	-	supported by AK071439
9269946	36.7973	23.7579	36.9079	0	0	0	7.51479	9.14561e-09	2.52824e-07	Os01g0537501	NC_008394.4	21235367	21235985	+	619	-	Non-protein coding transcript%2C unclassifiable transcript~supported by CI423136 and CI649849
4340704	2288.21	4002.64	2364.05	15515.8	8523.62	13255.8	-2.10748	9.16941e-09	2.52938e-07	Os06g0264800	NC_008399.2	8750319	8751599	-	908	-	supported by AK105959
novel.19374	26.1455	36.2025	32.0516	0	0	0	7.46455	9.16949e-09	2.52938e-07	-	NC_008400.2	2275783	2277888	+	689	-	-
novel.22719	153.968	143.679	180.654	356.711	404.481	415.101	-1.29785	9.20136e-09	2.53543e-07	-	NC_008401.2	21930071	21935062	-	1910	-	PF05057:Putative serine esterase (DUF676)
novel.7835	130.727	161.78	127.235	401.3	321.258	401.825	-1.42289	9.23404e-09	2.5417e-07	-	NC_008396.2	443511	446328	+	2672	-	PF09348:Domain of unknown function (DUF1990)
novel.9404	93.93	658.434	33.0229	0	5.36921	1.77015	6.74205	9.26205e-09	2.54667e-07	-	NC_008396.2	13104723	13105629	.	907	-	-
4329638	1128.13	437.825	774.095	150.916	152.128	77.8867	2.62048	9.39286e-09	2.57986e-07	Os02g0552200	NC_008395.2	21681361	21682380	-	951	protein_coding	ab initio prediction with EST support
novel.25972	64.8795	50.9098	66.0457	232.091	161.076	203.568	-1.70987	9.52539e-09	2.61345e-07	-	NC_008403.2	17615335	17620183	-	3658	-	PF00400:WD domain, G-beta repeat
novel.22710	52.2909	39.5965	31.0803	3.42992	1.78974	0.885076	4.39555	9.58695e-09	2.62752e-07	-	NC_008401.2	21797071	21798688	+	1618	-	PF02826:D-isomer specific 2-hydroxyacid dehydrogenase, NAD binding domain
novel.344	37.7657	46.3845	21.3677	0	0	0	7.62439	9.81197e-09	2.68598e-07	-	NC_008394.4	2088268	2089950	-	1683	-	-
novel.11655	83.2781	44.1219	53.4193	6.85984	5.36921	0.885076	3.82534	9.82126e-09	2.68598e-07	-	NC_008397.2	3401713	3403357	-	995	-	-
novel.25570	62.9428	299.802	27.1953	0	0.894869	0	8.54947	1.00805e-08	2.75392e-07	-	NC_008403.2	11661846	11674094	+	3936	-	PF12274:Protein of unknown function (DUF3615)
novel.4437	0	5.65665	0	48.0188	88.592	61.9553	-5.23468	1.01659e-08	2.77431e-07	-	NC_008395.2	794727	796446	.	1720	-	PF00400:WD domain, G-beta repeat
4351769	33.8923	76.9304	80.6146	8.00314	5.36921	4.42538	3.44674	1.07322e-08	2.92573e-07	Os12g0209200	NC_008405.2	5698842	5701465	+	792	-	supported by AK067820
4339477	10.6519	7.91931	10.6839	50.3055	55.4819	66.3807	-2.55202	1.08389e-08	2.95005e-07	Os05g0542200	NC_008398.2	26974641	26978631	-	1859	-	supported by AK071306
4327278	109.424	97.2943	80.6146	268.677	238.93	264.638	-1.42608	1.08445e-08	2.95005e-07	Os01g0320700	NC_008394.4	12356687	12357296	+	610	-	supported by AK063226
4351782	27.1138	33.9399	30.1091	0	0	0	7.41451	1.09924e-08	2.98456e-07	Os12g0211500	NC_008405.2	5855300	5858328	-	3029	protein_coding	supported by AK103606
4350568	7.7468	2.26266	6.79883	49.1622	44.7434	62.8404	-3.19666	1.09947e-08	2.98456e-07	Os11g0506800	NC_008404.2	19896672	19898276	-	1605	-	supported by CI061732 and CI307596
4339030	1535.8	18631.9	917.841	0	11.6333	11.506	9.82454	1.13351e-08	3.0737e-07	Os05g0463000	NC_008398.2	22790889	22793460	-	1992	-	supported by AK120882
novel.28378	4.84175	7.91931	3.88504	69.7417	43.8486	43.3687	-3.2505	1.13523e-08	3.07509e-07	-	NC_008404.2	29491780	29493724	+	1945	-	PF04398:Protein of unknown function, DUF538
9271294	30.0189	29.4146	30.1091	0	0	0	7.39011	1.1439e-08	3.0953e-07	Os01g0518850	NC_008394.4	20074506	20075567	+	1062	protein_coding	supported by CI431854 and CI656603
novel.11886	24.2088	50.9098	29.1378	0	0	0	7.60591	1.15209e-08	3.11416e-07	-	NC_008397.2	9423265	9435655	-	3601	-	PF02181:Formin Homology 2 Domain
novel.22282	2815.96	23.7579	4494.99	4.57322	8.05382	7.08061	8.53656	1.15496e-08	3.11863e-07	-	NC_008401.2	14450600	14454741	+	2914	-	PF00082:Subtilase family|PF02225:PA domain
novel.22008	439.631	466.108	361.309	959.234	1003.15	908.088	-1.18039	1.18891e-08	3.20693e-07	-	NC_008401.2	8340976	8345562	-	2694	-	PF00483:Nucleotidyl transferase|PF00132:Bacterial transferase hexapeptide (six repeats)
novel.11541	30.0189	41.8592	24.2815	0	0	0	7.48999	1.21004e-08	3.26049e-07	-	NC_008397.2	643636	650531	-	1151	-	-
4337930	640.08	58.8291	966.404	16.0063	25.0563	26.5523	4.61943	1.23819e-08	3.33281e-07	Os05g0169300	NC_008398.2	4132290	4135243	+	1680	-	supported by AK071687
novel.26479	80.3731	31.6772	69.9308	0	0.894869	0	7.45379	1.24993e-08	3.36087e-07	-	NC_008403.2	21942121	21961113	-	2046	-	PF00635:MSP (Major sperm protein) domain
4331509	214.974	696.899	190.367	5100.29	2369.61	3115.47	-3.26429	1.27544e-08	3.42588e-07	Os03g0131200	NC_008396.2	1766024	1769151	-	1944	-	supported by AK066378
4331326	36.7973	59.9605	19.4252	0	0	0	7.76263	1.29141e-08	3.46512e-07	Os03g0106900	NC_008396.2	379493	380640	-	1137	-	supported by CI356002 and CI597314
novel.21972	35.829	38.4652	67.9883	0	1.78974	0.885076	5.64187	1.30656e-08	3.50211e-07	-	NC_008401.2	7743175	7747402	-	1630	-	-
novel.16723	32.9239	158.386	18.454	0	0	0	8.61594	1.31977e-08	3.53379e-07	-	NC_008399.2	1159067	1159974	-	908	-	-
4326140	297.284	352.975	196.195	1186.75	820.595	978.894	-1.81942	1.32596e-08	3.54667e-07	Os01g0111100	NC_008394.4	585445	586696	-	1119	-	supported by AK065672
4344943	34.8606	37.3339	22.339	0	0	0	7.4665	1.35843e-08	3.62973e-07	Os08g0208400	NC_008401.2	6318267	6323378	+	3998	-	supported by AK066265
4329529	795.984	457.057	1073.24	149.773	161.971	203.568	2.17404	1.4263e-08	3.80708e-07	Os02g0527900	NC_008395.2	20200030	20206092	+	1617	protein_coding	ab initio prediction with EST support
novel.23464	51.3226	26.0206	25.2528	0	0	0	7.58807	1.46614e-08	3.90934e-07	-	NC_008402.2	1663877	1664949	-	1073	-	-
novel.20515	40.6707	64.4858	17.4827	0	0	0	7.84095	1.47019e-08	3.91606e-07	-	NC_008400.2	22583696	22584383	.	688	-	-
4337946	83.2781	59.9605	113.638	613.955	262.197	591.231	-2.51184	1.48434e-08	3.94963e-07	Os05g0171900	NC_008398.2	4280933	4285413	+	1295	-	supported by AK069814
novel.5261	84.2465	355.237	49.5343	10.2898	3.57947	5.31046	4.69106	1.50524e-08	4.00109e-07	-	NC_008395.2	8260985	8261949	-	965	-	-
novel.27721	244.024	1185.63	81.5859	0	0	0	11.4668	1.51504e-08	4.02297e-07	-	NC_008404.2	18796000	18796954	-	955	-	-
4351505	219.816	45.2532	199.108	16.0063	9.84356	6.19553	3.87276	1.53645e-08	4.07558e-07	Os12g0149000	NC_008405.2	2417005	2418387	+	1383	-	supported by AK108734
4328268	122.98	102.951	112.666	333.845	253.248	321.283	-1.42155	1.54795e-08	4.10182e-07	Os02g0141500	NC_008395.2	2242956	2246169	-	1207	-	supported by AK099428
novel.5734	39.7024	52.0412	57.3044	8.00314	2.68461	6.19553	3.16996	1.5701e-08	4.15623e-07	-	NC_008395.2	17112435	17116400	+	2215	-	-
novel.8689	43.5758	37.3339	45.6493	182.929	115.438	168.164	-1.87795	1.58697e-08	4.19652e-07	-	NC_008396.2	6951443	6956734	+	2059	-	PF05770:Inositol 1, 3, 4-trisphosphate 5/6-kinase
4352577	223.689	181.013	159.287	51.4488	64.4305	38.9434	1.86547	1.59423e-08	4.21136e-07	Os12g0570400	NC_008405.2	23695639	23696253	+	540	protein_coding	ab initio prediction with EST support
4344960	1198.82	649.383	799.348	186.359	266.671	256.672	1.89836	1.6083e-08	4.24183e-07	Os08g0220400	NC_008401.2	7324162	7326759	-	1569	-	supported by AK106909
4331257	77.468	303.196	54.3906	9.14645	0.894869	3.54031	5.0406	1.60908e-08	4.24183e-07	Os02g0832000	NC_008395.2	36661891	36664148	+	2092	-	supported by AK069127
4350190	3575.15	3328.37	3092.49	1583.48	1771.84	1492.24	1.04405	1.61354e-08	4.24922e-07	Os11g0246200	NC_008404.2	7879837	7881473	-	1637	-	supported by CI552841 and CI769154
novel.5127	82.3098	209.296	135.977	1118.15	736.477	568.219	-2.50379	1.62194e-08	4.26693e-07	-	NC_008395.2	6537839	6539948	+	2110	-	-
4333626	408.644	438.956	368.108	1646.36	909.187	1432.05	-1.71364	1.63345e-08	4.29279e-07	Os03g0659400	NC_008396.2	26565652	26571142	-	2873	-	supported by AK111718
novel.15559	29.0505	40.7279	23.3103	0	0	0	7.44309	1.6478e-08	4.32608e-07	-	NC_008398.2	20797038	20798337	+	1035	-	-
4334359	1364.41	886.962	1073.24	8777.16	2934.27	8518.86	-2.60513	1.6503e-08	4.32818e-07	Os03g0787300	NC_008396.2	33559109	33562021	+	1550	-	supported by AK061049
novel.13143	30.9872	73.5364	20.3965	0	0	0	7.86685	1.66312e-08	4.35733e-07	-	NC_008397.2	27321560	27322885	.	1326	-	-
novel.7401	3.8734	0	1.94252	49.1622	32.2153	90.2778	-4.83672	1.71049e-08	4.47686e-07	-	NC_008395.2	33993827	33995556	+	1730	-	PF00847:AP2 domain
novel.5438	27.1138	27.1519	32.0516	0	0	0	7.33763	1.72601e-08	4.51287e-07	-	NC_008395.2	10973880	10974755	+	876	-	-
4332648	47.4492	18.1013	33.0229	134.91	184.343	200.027	-2.39119	1.72993e-08	4.5185e-07	Os03g0314500	NC_008396.2	11317484	11320761	+	2494	-	supported by AK102644
4347953	959.635	9772.43	618.693	0	0.894869	9.73584	10.0458	1.74068e-08	4.54193e-07	Os10g0104800	NC_008403.2	351505	354722	-	2158	-	supported by AK100339
novel.21710	41.6391	24.8893	26.224	0	0	0	7.44257	1.74636e-08	4.5521e-07	-	NC_008401.2	3615296	3618172	+	1182	-	PF04144:SCAMP family
novel.11930	51.3226	71.2738	35.9366	0	0	0.885076	7.24979	1.77046e-08	4.61023e-07	-	NC_008397.2	11025145	11027163	-	965	-	-
novel.10749	57.1327	32.8086	75.7583	1.14331	0	0	7.31855	1.79549e-08	4.67064e-07	-	NC_008396.2	31761644	31763011	.	1368	-	-
novel.4886	24.2088	29.4146	33.9941	0	0	0	7.35848	1.80055e-08	4.67904e-07	-	NC_008395.2	4376749	4382230	+	2006	-	PF00069:Protein kinase domain
novel.14179	32.9239	13.576	27.1953	163.493	102.91	130.106	-2.4166	1.80562e-08	4.68746e-07	-	NC_008398.2	290111	291715	+	1205	-	-
4348997	32.9239	28.2832	25.2528	0	0	0	7.33963	1.83779e-08	4.76615e-07	Os10g0495100	NC_008403.2	19280877	19282528	-	1652	-	supported by AK101819
novel.17542	1.9367	4.52532	6.79883	46.8755	44.7434	116.83	-3.97809	1.90118e-08	4.92172e-07	-	NC_008399.2	8938302	8942197	+	1731	-	-
novel.22582	56.1643	33.9399	52.4481	153.203	164.656	157.544	-1.73204	1.90163e-08	4.92172e-07	-	NC_008401.2	20171039	20174647	+	2583	-	-
novel.11764	32.9239	84.8497	18.454	0	0	0	7.99215	1.9142e-08	4.94925e-07	-	NC_008397.2	6216146	6216648	.	503	-	-
4327936	1128.13	721.788	887.732	229.804	285.463	345.18	1.66874	1.91747e-08	4.95269e-07	Os01g0687800	NC_008394.4	30132431	30135532	-	1779	protein_coding	ab initio prediction with EST support
novel.18907	43.5758	5.65665	16.5114	270.963	206.715	900.123	-4.38392	1.95014e-08	5.03199e-07	-	NC_008399.2	30009931	30011723	+	1537	-	PF06955:Xyloglucan endo-transglycosylase (XET) C-terminus|PF00722:Glycosyl hydrolases family 16
novel.20949	149.126	16.9699	111.695	2.28661	3.57947	2.65523	5.0181	2.00883e-08	5.17821e-07	-	NC_008400.2	26574753	26575859	.	1107	-	PF01466:Skp1 family, dimerisation domain|PF03931:Skp1 family, tetramerisation domain
4324705	45.5125	37.3339	22.339	365.858	131.546	224.809	-2.7786	2.05374e-08	5.28865e-07	Os01g0720500	NC_008394.4	31786843	31787899	+	1057	-	supported by AK062725
4324309	211.1	194.589	245.729	49.1622	83.2228	56.6449	1.78039	2.05634e-08	5.28999e-07	Os01g0976500	NC_008394.4	44948983	44952931	+	3218	-	supported by AK100555
novel.27509	51.3226	203.639	29.1378	0	0	0.885076	8.09203	2.06039e-08	5.2951e-07	-	NC_008404.2	10966542	10967209	+	668	-	-
novel.29905	90.0566	37.3339	43.7067	0	0	0.885076	7.36418	2.16959e-08	5.57014e-07	-	NC_008405.2	24062493	24063561	.	1069	-	-
novel.18291	29.0505	28.2832	26.224	0	0	0	7.28998	2.17308e-08	5.57349e-07	-	NC_008399.2	23159486	23160418	+	838	-	-
novel.17626	61.0061	65.6171	33.9941	0	0.894869	0.885076	6.39347	2.17935e-08	5.58399e-07	-	NC_008399.2	10563958	10565322	+	1213	-	-
novel.4416	29.0505	159.517	17.4827	0	0	0	8.59017	2.21663e-08	5.67154e-07	-	NC_008395.2	610721	617607	-	2181	-	-
4345047	308.904	196.851	673.084	3985.56	1697.57	4293.5	-3.08072	2.21796e-08	5.67154e-07	Os08g0243500	NC_008401.2	8759406	8764186	+	2298	protein_coding	supported by AK068915
novel.11644	36.7973	106.345	15.5402	0	0	0	8.21281	2.24729e-08	5.74082e-07	-	NC_008397.2	2912332	2913006	-	675	-	-
novel.29268	73.5946	41.8592	87.4135	5.71653	11.6333	7.96569	2.98848	2.28976e-08	5.84346e-07	-	NC_008405.2	10987949	11003309	-	3764	-	PF00892:EamA-like transporter family
4327947	61.0061	32.8086	68.9595	0	0.894869	0.885076	6.41766	2.321e-08	5.91728e-07	Os01g0689900	NC_008394.4	30238795	30251973	-	2350	-	supported by AK102164
novel.20735	59.0694	70.1424	61.1894	12.5764	12.5282	15.9314	2.20738	2.3255e-08	5.92284e-07	-	NC_008400.2	24592386	24594752	-	2189	-	PF01535:PPR repeat|PF14432:DYW family of nucleic acid deaminases|PF13041:PPR repeat family
novel.19067	34.8606	91.6377	16.5114	0	0	0	8.06248	2.33861e-08	5.95032e-07	-	NC_008399.2	31389871	31392315	+	2245	-	-
novel.25117	29.0505	85.9811	19.4252	0	0	0	7.97313	2.35962e-08	5.9978e-07	-	NC_008403.2	1028878	1029504	.	627	-	-
novel.11477	25.1771	79.1931	22.339	0	0	0	7.88724	2.3631e-08	6.00067e-07	-	NC_008396.2	37170438	37187710	-	5011	-	PF00612:IQ calmodulin-binding motif|PF02736:Myosin N-terminal SH3-like domain|PF00063:Myosin head (motor domain)|PF01843:DIL domain
novel.1067	60.0377	79.1931	30.1091	5.71653	2.68461	5.31046	3.639	2.46654e-08	6.25713e-07	-	NC_008394.4	8724562	8726009	.	1448	-	-
4351208	13181.2	13263.7	11904.7	36149	30660	25088.4	-1.2608	2.47003e-08	6.25977e-07	Os11g0703900	NC_008404.2	30612818	30617110	+	2379	-	supported by AK065431
4337222	1034.2	744.415	1044.11	265.247	337.365	378.813	1.52316	2.50884e-08	6.35184e-07	Os04g0649900	NC_008397.2	33516903	33518231	+	1329	-	supported by AK061488
4341413	193.67	1570.29	98.0973	8.00314	21.4768	21.2418	5.19209	2.51175e-08	6.35292e-07	Os06g0590500	NC_008399.2	24062060	24063284	+	1131	-	supported by AK107080
4341753	184.955	98.4257	254.47	1063.27	658.623	964.733	-2.3188	2.51431e-08	6.3531e-07	Os06g0662200	NC_008399.2	28176935	28179107	-	1601	-	supported by AK065941
novel.686	36.7973	96.163	41.7642	0	2.68461	0	5.93965	2.55003e-08	6.43699e-07	-	NC_008394.4	5102194	5107907	-	972	-	-
4334174	1115.54	845.103	852.767	2341.49	2053.72	2683.55	-1.33099	2.57063e-08	6.48261e-07	Os03g0758500	NC_008396.2	32210275	32211165	-	756	-	supported by AK102002
9269307	52.2909	58.8291	70.902	12.5764	8.05382	3.54031	2.9467	2.60551e-08	6.56409e-07	Os02g0133400	NC_008395.2	1766071	1779320	-	3858	protein_coding	ab initio prediction with EST support
novel.9897	5.8101	2.26266	10.6839	56.022	51.0075	56.6449	-3.09989	2.63441e-08	6.63036e-07	-	NC_008396.2	21628513	21635863	-	2580	-	PF01554:MatE
novel.11385	36.7973	16.9699	48.563	0	0	0	7.58569	2.71745e-08	6.83264e-07	-	NC_008396.2	36530853	36532947	.	2095	-	PF07727:Reverse transcriptase (RNA-dependent DNA polymerase)
4331703	2649.41	1486.57	1928.92	16369.9	5832.75	11105.9	-2.45723	2.76618e-08	6.94832e-07	Os03g0161200	NC_008396.2	3249486	3255214	-	2325	-	supported by AK066932
4351554	586.82	391.44	478.832	1185.61	1467.58	1231.14	-1.41408	2.77168e-08	6.95531e-07	Os12g0158700	NC_008405.2	2931854	2934677	-	2824	-	supported by CI534197 and CI751744
4332582	569.39	655.04	639.09	236.664	306.94	253.132	1.22433	2.77973e-08	6.96867e-07	Os03g0302500	NC_008396.2	10713053	10714117	+	667	-	supported by AK106296
4338776	129.759	143.679	150.545	532.781	325.732	598.312	-1.78057	2.81401e-08	7.04769e-07	Os05g0410200	NC_008398.2	20044795	20046464	+	1670	-	supported by AY594284
4352339	659.447	518.149	842.083	2132.27	1676.98	2004.7	-1.5248	2.89196e-08	7.22968e-07	Os12g0514500	NC_008405.2	20066449	20072493	-	2801	-	supported by AK069204
4349847	55.196	31.6772	99.0686	2.28661	5.36921	5.31046	3.81671	2.89232e-08	7.22968e-07	Os11g0160300	NC_008404.2	2908927	2912385	-	1760	-	supported by AK070490
novel.7600	30.0189	26.0206	25.2528	0	0	0	7.25096	2.91248e-08	7.27296e-07	-	NC_008395.2	35716151	35719072	+	2057	-	PF12776:Myb/SANT-like DNA-binding domain
novel.9901	0	0	0	102.898	20.582	27.4374	-8.06072	2.92963e-08	7.30863e-07	-	NC_008396.2	21705190	21715109	-	3135	-	-
novel.17605	20.3354	181.013	21.3677	0	0	0	8.70257	2.97075e-08	7.40399e-07	-	NC_008399.2	10130074	10130756	.	683	-	-
4326358	640.08	500.048	390.447	6866.7	2102.05	2291.46	-2.87893	2.97705e-08	7.41247e-07	Os01g0238500	NC_008394.4	7664403	7667069	+	1518	-	supported by AK067076
novel.4636	47.4492	38.4652	47.5918	1.14331	0	0	7.00585	2.99653e-08	7.45373e-07	-	NC_008395.2	2309601	2312028	-	2428	-	PF07727:Reverse transcriptase (RNA-dependent DNA polymerase)
novel.13522	40.6707	37.3339	33.0229	4.57322	1.78974	0.885076	4.01712	3.01748e-08	7.49854e-07	-	NC_008397.2	30912481	30914826	-	1087	-	-
novel.24397	36.7973	36.2025	18.454	0	0	0	7.41892	3.0244e-08	7.50845e-07	-	NC_008402.2	18331430	18332146	.	717	-	-
9269948	21.3037	36.2025	28.1666	0	0	0	7.32358	3.07159e-08	7.61821e-07	Os11g0682600	NC_008404.2	29447807	29451851	-	4045	-	supported by CI522678 and CI740678
4324372	23.2404	89.375	79.6434	1.14331	0	0	7.52912	3.08326e-08	7.63972e-07	Os01g0266200	NC_008394.4	9094153	9098492	+	2931	protein_coding	supported by AK120244
novel.11892	47.4492	28.2832	45.6493	1.14331	1.78974	4.42538	4.00214	3.09029e-08	7.64974e-07	-	NC_008397.2	9730753	9731951	+	1109	-	-
novel.16063	206.259	139.154	56.3331	3.42992	17.0025	7.96569	3.80269	3.11698e-08	7.70835e-07	-	NC_008398.2	25575652	25577468	-	1730	-	PF14226:non-haem dioxygenase in morphine synthesis N-terminal|PF03171:2OG-Fe(II) oxygenase superfamily
novel.16148	41.6391	98.4257	38.8504	0	0.894869	0.885076	6.551	3.1589e-08	7.80448e-07	-	NC_008398.2	26383615	26387600	-	1663	-	PF03381:LEM3 (ligand-effect modulator 3) family / CDC50 family
novel.16922	56.1643	63.3545	34.9654	5.71653	7.15895	7.08061	2.94105	3.17877e-08	7.84599e-07	-	NC_008399.2	2581603	2582755	+	1028	-	-
4336803	456.093	114.264	246.7	34.2992	25.9512	8.85076	3.57255	3.21303e-08	7.92288e-07	Os04g0587300	NC_008397.2	30057211	30059088	+	1486	-	supported by AK119483
4343262	1537.74	2786.46	1529.74	597.949	317.678	393.859	2.16117	3.24498e-08	7.99396e-07	Os07g0489800	NC_008400.2	18809269	18810853	+	925	-	supported by AK068191
novel.24139	375.72	254.549	147.632	60.5952	41.164	46.024	2.40006	3.26065e-08	8.02485e-07	-	NC_008402.2	15662836	15664550	-	1715	-	PF03822:NAF domain|PF00069:Protein kinase domain
4350398	192.702	288.489	166.086	1907.03	695.313	1041.73	-2.49352	3.26818e-08	8.03565e-07	Os11g0432400	NC_008404.2	15765224	15769147	+	1349	-	supported by AK068090
novel.7315	154.936	113.133	150.545	788.881	399.111	1316.11	-2.58001	3.27598e-08	8.04707e-07	-	NC_008395.2	33217664	33235705	-	1954	-	PF00847:AP2 domain
4338879	5228.12	3496.94	3746.15	1209.62	1657.3	1517.02	1.5081	3.45568e-08	8.48035e-07	Os05g0430800	NC_008398.2	21148188	21150263	+	2076	-	supported by AK101162
4339040	130.727	72.4051	154.43	20.5795	18.7922	27.4374	2.41931	3.50144e-08	8.5844e-07	Os05g0464300	NC_008398.2	22853177	22853748	-	572	-	supported by AK062470
4336866	140.411	119.921	143.747	301.833	309.625	357.571	-1.26107	3.57689e-08	8.75362e-07	Os04g0599400	NC_008397.2	30640142	30645091	+	1377	-	supported by AK101885
novel.3500	104.582	19.2326	177.741	2.28661	1.78974	5.31046	4.99239	3.57731e-08	8.75362e-07	-	NC_008394.4	38254272	38261263	+	2672	-	-
novel.20160	29.0505	26.0206	24.2815	0	0	0	7.21585	3.5893e-08	8.77456e-07	-	NC_008400.2	17967667	17969763	-	908	-	PF13963:Transposase-associated domain
novel.5481	33.8923	224.003	10.6839	0	0	0	8.97321	3.59382e-08	8.77723e-07	-	NC_008395.2	11636181	11637753	.	1573	-	-
4350319	1370.22	10.182	1416.1	1.14331	2.68461	2.65523	8.74012	3.60803e-08	8.80352e-07	Os11g0297300	NC_008404.2	10980097	10984016	+	2514	-	supported by AK070171
9266917	64.8795	31.6772	48.563	0	0	0.885076	7.1273	3.63015e-08	8.84905e-07	Os07g0221300	NC_008400.2	6727170	6730778	-	2069	-	Non-protein coding transcript%2C putative npRNA~supported by CI457656 and CI679454
novel.26750	56.1643	38.4652	46.6205	0	4.47434	0	4.90586	3.72611e-08	9.07432e-07	-	NC_008404.2	409166	410533	-	1268	-	-
4331834	988.686	530.594	661.429	8107.18	1968.71	10184.6	-3.21567	3.73741e-08	9.09318e-07	Os03g0181100	NC_008396.2	4227220	4228156	+	937	-	supported by AK120087
4333917	807.604	731.97	666.285	4657.83	1798.69	3258.85	-2.13877	3.75396e-08	9.12477e-07	Os03g0717900	NC_008396.2	29825420	29827983	+	1709	-	supported by AK099485
4343814	37.7657	46.3845	168.028	3.42992	0	3.54031	5.20474	3.90589e-08	9.48504e-07	Os07g0599700	NC_008400.2	25137537	25138310	-	774	-	supported by AK065663
4349897	7345.91	11015.8	7289.31	58342.9	28839.8	27892.3	-2.1655	3.91958e-08	9.50925e-07	Os11g0171300	NC_008404.2	3471845	3474815	-	1621	-	supported by AK073758
novel.5823	92.9616	16.9699	128.206	0	0.894869	0	7.8409	3.9741e-08	9.63238e-07	-	NC_008395.2	18730867	18736216	-	1504	-	PF03405:Fatty acid desaturase
novel.20093	68.7529	13.576	39.8217	0	0	0	7.8406	3.98115e-08	9.64035e-07	-	NC_008400.2	16851884	16853671	-	1554	-	PF01086:Clathrin light chain
4338331	56.1643	33.9399	64.1032	1.14331	7.15895	2.65523	3.77367	3.99527e-08	9.66539e-07	Os05g0296900	NC_008398.2	13207805	13208528	-	508	-	supported by AK100725
4339200	177.208	105.214	97.1261	1016.4	387.478	714.257	-2.47921	4.0366e-08	9.75612e-07	Os05g0495700	NC_008398.2	24405068	24408272	+	2028	protein_coding	supported by AK101484
novel.24405	88.1199	106.345	91.2985	296.116	256.827	218.614	-1.43315	4.04266e-08	9.76155e-07	-	NC_008402.2	18409414	18425095	-	3680	-	PF16913:Purine nucleobase transmembrane transport
novel.5543	27.1138	28.2832	27.1953	92.6078	84.1177	101.784	-1.75465	4.08899e-08	9.86412e-07	-	NC_008395.2	12692639	12709576	-	7809	-	PF00005:ABC transporter|PF01061:ABC-2 type transporter
4336991	494.827	531.725	554.59	1504.59	1036.26	1402.85	-1.3183	4.0936e-08	9.86592e-07	Os04g0615700	NC_008397.2	31637721	31641966	+	3475	-	supported by AK120766
4347481	212.069	435.562	170.942	30.8693	49.2178	54.8747	2.59449	4.11712e-08	9.91328e-07	Os09g0500300	NC_008402.2	20017620	20022451	+	3231	protein_coding	supported by AK100152
novel.26614	30.0189	75.7991	16.5114	0	0	0	7.83669	4.12899e-08	9.9325e-07	-	NC_008403.2	23040591	23041078	.	488	-	-
novel.23203	46.4808	81.4557	11.6551	0	0	0	8.02827	4.15052e-08	9.9749e-07	-	NC_008401.2	26946552	26947147	+	596	-	-
novel.22018	38.734	156.123	10.6839	0	0	0	8.58685	4.23947e-08	1.01791e-06	-	NC_008401.2	8440238	8441189	.	952	-	-
novel.9513	58.101	99.557	42.7355	8.00314	9.84356	7.96569	2.94975	4.43814e-08	1.06368e-06	-	NC_008396.2	15094294	15100520	-	345	-	-
novel.30194	257.581	1788.63	164.143	40.0157	34.005	20.3568	4.55149	4.4384e-08	1.06368e-06	-	NC_008405.2	27435670	27436667	-	998	-	-
4345295	28.0822	29.4146	21.3677	0	0	0	7.20548	4.50145e-08	1.07778e-06	Os08g0332100	NC_008401.2	14776919	14783539	-	1561	protein_coding	supported by AK067415
novel.22294	59.0694	40.7279	13.5977	0	0	0	7.73035	4.55219e-08	1.08891e-06	-	NC_008401.2	14695583	14698093	-	2395	-	-
4346536	55.196	63.3545	28.1666	0	0.894869	0	7.13862	4.59249e-08	1.09752e-06	Os09g0257900	NC_008402.2	4913488	4913940	-	453	-	supported by AK071084
novel.9888	22.2721	224.003	14.5689	0	0	0	8.93096	4.62678e-08	1.10468e-06	-	NC_008396.2	21434216	21434987	-	677	-	-
4332609	282.758	116.527	249.614	38.8724	34.005	50.4493	2.39556	4.72072e-08	1.12606e-06	Os03g0307400	NC_008396.2	10989905	10994855	+	1429	-	supported by AK110558
novel.27760	46.4808	234.185	22.339	0	0.894869	0	8.18522	4.85269e-08	1.15614e-06	-	NC_008404.2	19245266	19247630	+	2273	-	-
novel.21467	99.7401	89.375	101.011	251.527	321.258	226.58	-1.46154	4.85587e-08	1.15614e-06	-	NC_008401.2	634439	646703	+	2586	-	-
4352254	33.8923	78.0617	38.8504	0	0	0.885076	7.17686	4.89871e-08	1.16525e-06	Os12g0493900	NC_008405.2	18763213	18765878	+	2010	-	supported by AK121028
4341207	145.253	119.921	106.839	673.407	347.209	405.365	-1.93709	4.96787e-08	1.17978e-06	Os06g0531600	NC_008399.2	20716397	20719522	-	1432	-	supported by AK059898
novel.12788	305.999	304.328	269.039	69.7417	118.123	102.669	1.59232	4.96899e-08	1.17978e-06	-	NC_008397.2	24374570	24379827	-	3650	-	PF08387:FBD
4343500	318.587	308.853	450.665	124.62	125.282	137.187	1.47774	5.00556e-08	1.18723e-06	Os07g0541400	NC_008400.2	22038248	22041387	+	2338	-	supported by AK111650
novel.10184	24.2088	61.0918	19.4252	0	0	0	7.61194	5.00967e-08	1.18723e-06	-	NC_008396.2	25926826	25927928	-	1103	-	-
4331733	484.175	3131.52	291.378	0	6.26408	8.85076	7.99944	5.05008e-08	1.1957e-06	Os03g0165800	NC_008396.2	3530111	3532751	+	1207	-	supported by AK069165
novel.15682	65.8478	15.8386	30.1091	0	0	0	7.7128	5.06041e-08	1.19704e-06	-	NC_008398.2	22031116	22032176	+	925	-	-
novel.29007	49.3859	96.163	52.4481	457.322	221.927	318.627	-2.33618	5.1529e-08	1.21779e-06	-	NC_008405.2	5620139	5620792	+	654	-	-
novel.1585	18.3987	63.3545	25.2528	0	0	0	7.64309	5.25012e-08	1.23962e-06	-	NC_008394.4	16688462	16689807	+	1346	-	-
4340059	42.6074	38.4652	25.2528	1.14331	1.78974	2.65523	4.21425	5.28254e-08	1.24517e-06	Os06g0139000	NC_008399.2	2056222	2061224	-	2043	-	supported by AK073027
4350963	89.0882	61.0918	90.3272	530.494	310.519	244.281	-2.17058	5.28335e-08	1.24517e-06	Os11g0629400	NC_008404.2	26494626	26495809	-	726	-	supported by AK099444
novel.27502	49.3859	142.548	28.1666	0	0.894869	0.885076	6.8566	5.34809e-08	1.25926e-06	-	NC_008404.2	10796590	10810431	+	2465	-	-
4347304	86.1832	6.78798	87.4135	0	0	0	8.40193	5.40809e-08	1.27222e-06	Os09g0463800	NC_008402.2	18216475	18217069	+	595	protein_coding	supported by AK109254
4330501	836.655	724.051	780.894	3595.7	1729.78	3858.93	-1.97155	5.44008e-08	1.27857e-06	Os02g0712500	NC_008395.2	30389538	30393448	-	2247	-	supported by AK100094
9268247	41.6391	21.4953	22.339	0	0	0	7.32492	5.50173e-08	1.29109e-06	Os02g0600650	NC_008395.2	24353515	24354170	-	656	-	supported by CI523722 and CI741671
novel.10110	52.2909	42.9905	38.8504	0	1.78974	0	6.13356	5.50619e-08	1.29109e-06	-	NC_008396.2	24928983	24931321	-	1322	-	PF07893:Protein of unknown function (DUF1668)
4331568	2337.6	2297.73	1879.39	1065.56	1073.84	1016.95	1.04543	5.50851e-08	1.29109e-06	Os03g0140100	NC_008396.2	2178108	2179765	+	1658	-	supported by AK119195
4340787	205.29	101.82	257.384	28.5826	36.6896	40.7135	2.41025	5.69866e-08	1.33406e-06	Os06g0289200	NC_008399.2	10552310	10554042	+	1733	-	supported by AK106250
novel.7519	34.8606	194.589	35.9366	0	0.894869	0.885076	7.13087	5.70228e-08	1.33406e-06	-	NC_008395.2	35057111	35062982	+	2478	-	-
novel.11366	201.417	184.407	160.258	450.463	417.904	386.778	-1.20012	5.71189e-08	1.33509e-06	-	NC_008396.2	36377815	36387480	+	3178	-	PF03108:MuDR family transposase|PF10551:MULE transposase domain|PF04434:SWIM zinc finger
4350663	19.367	100.688	21.3677	0	0	0	8.04618	5.93232e-08	1.38439e-06	Os11g0539500	NC_008404.2	21522603	21524168	-	1128	protein_coding	ab initio prediction with EST support
novel.20653	58.101	307.722	52.4481	6.85984	4.47434	8.85076	4.3716	5.93636e-08	1.38439e-06	-	NC_008400.2	23864809	23868011	+	1819	-	-
novel.28801	57.1327	35.0712	59.2469	9.14645	4.47434	6.19553	2.96158	5.93907e-08	1.38439e-06	-	NC_008405.2	2884939	2886389	+	1360	-	-
novel.2679	37.7657	27.1519	45.6493	2.28661	1.78974	0	4.8324	6.07288e-08	1.4143e-06	-	NC_008394.4	31642151	31643635	.	1485	-	-
novel.22338	27.1138	119.921	14.5689	0	0	0	8.23914	6.08435e-08	1.41568e-06	-	NC_008401.2	15729973	15733984	-	3922	-	PF03552:Cellulose synthase|PF14570:RING/Ubox like zinc-binding domain
4341198	589.725	553.22	515.739	93.7511	199.556	87.6226	2.12039	6.16482e-08	1.4331e-06	Os06g0529900	NC_008399.2	20578313	20579327	+	1015	-	supported by CI409024 and CI638065
4339593	8837.17	11134.5	7749.69	49989.9	22460.3	36019.1	-1.96822	6.22412e-08	1.44557e-06	Os05g0560000	NC_008398.2	27960244	27961125	+	676	-	supported by AK061603
novel.10978	43.5758	70.1424	29.1378	0	0	2.65523	5.65084	6.59887e-08	1.53121e-06	-	NC_008396.2	33641246	33645685	-	2336	-	PF13499:EF-hand domain pair|PF00069:Protein kinase domain
4340474	351.511	288.489	380.734	92.6078	137.81	127.451	1.50896	6.82046e-08	1.5812e-06	Os06g0213900	NC_008399.2	5799189	5799850	+	662	-	supported by AK106922
4342253	40.6707	31.6772	26.224	278.967	102.91	496.528	-3.15541	6.90114e-08	1.59762e-06	Os07g0115500	NC_008400.2	847966	848761	+	681	-	supported by AK108206
4352580	24.2088	100.688	53.4193	436.743	407.165	331.019	-2.72462	6.90565e-08	1.59762e-06	Os12g0570700	NC_008405.2	23705130	23706066	+	600	-	supported by AK103445
novel.22475	26.1455	65.6171	16.5114	0	0	0	7.66023	6.91005e-08	1.59762e-06	-	NC_008401.2	18693023	18693464	.	442	-	-
novel.14760	37.7657	33.9399	15.5402	0	0	0	7.35126	7.0078e-08	1.61876e-06	-	NC_008398.2	6572795	6581453	+	1794	-	-
4341438	86.1832	108.608	50.5056	508.771	280.094	335.444	-2.1979	7.0449e-08	1.62586e-06	Os06g0597900	NC_008399.2	24436711	24440031	+	1385	-	supported by AK065544
4351331	54.2276	257.943	36.9079	4.57322	4.47434	6.19553	4.51119	7.09727e-08	1.63647e-06	Os12g0117200	NC_008405.2	855269	856950	+	759	protein_coding	ab initio prediction with EST support
4352638	312.777	364.288	358.395	154.346	151.233	164.624	1.13812	7.19147e-08	1.65669e-06	Os12g0580900	NC_008405.2	24270007	24273303	+	1736	-	supported by AK071206
novel.22522	25.1771	46.3845	17.4827	0	0	0	7.37798	7.64377e-08	1.7593e-06	-	NC_008401.2	19359807	19361214	-	1229	-	-
novel.17486	37.7657	115.396	37.8792	3.42992	0	0	5.97335	7.72113e-08	1.77551e-06	-	NC_008399.2	7928582	7931628	+	719	-	PF00646:F-box domain
novel.15650	33.8923	15.8386	33.0229	0	0	0	7.27966	7.91359e-08	1.81813e-06	-	NC_008398.2	21669120	21670613	.	1494	-	-
4332080	237.246	276.044	256.413	681.41	510.97	600.082	-1.21939	7.96666e-08	1.82868e-06	Os03g0218500	NC_008396.2	6271421	6274653	-	2225	-	supported by AK102685
9270290	184.955	181.013	170.942	354.425	381.214	380.583	-1.05661	8.12673e-08	1.86376e-06	Os09g0461800	NC_008402.2	18114503	18115731	-	1229	-	supported by AK062676
novel.16610	77.468	116.527	87.4135	16.0063	21.4768	27.4374	2.10254	8.21789e-08	1.88297e-06	-	NC_008399.2	208199	210185	+	1782	-	PF06203:CCT motif
4333418	551.96	388.046	489.515	1056.41	1744.1	1563.04	-1.60986	8.23196e-08	1.88451e-06	Os03g0607200	NC_008396.2	23577117	23577958	-	772	-	supported by AK070268
9270824	126.854	18.1013	61.1894	0	0.894869	0	7.63294	8.35188e-08	1.91025e-06	Os03g0828600	NC_008396.2	35653655	35658333	+	2343	protein_coding	ab initio prediction with EST support
novel.1010	25.1771	19.2326	30.1091	0	0	0	7.12731	8.48012e-08	1.93785e-06	-	NC_008394.4	8242383	8243544	.	1162	-	-
novel.14882	44.5441	16.9699	25.2528	0	0	0	7.34749	8.59692e-08	1.96278e-06	-	NC_008398.2	8777802	8785445	-	2146	-	PF00150:Cellulase (glycosyl hydrolase family 5)
novel.24075	20.3354	23.7579	29.1378	0	0	0	7.10008	8.76449e-08	1.99926e-06	-	NC_008402.2	14981502	14998365	-	1481	-	-
novel.5073	42.6074	138.022	7.77009	0	0	0	8.46127	9.10266e-08	2.07455e-06	-	NC_008395.2	5938251	5939411	+	1161	-	-
4347962	7341.06	2164.23	6898.87	1106.72	861.759	672.658	2.63508	9.23154e-08	2.10204e-06	Os10g0109300	NC_008403.2	634633	637874	-	1447	-	supported by AK061462
novel.12185	202.385	106.345	114.609	948.944	401.796	888.617	-2.40197	9.30181e-08	2.11492e-06	-	NC_008397.2	18189704	18193056	+	1464	-	PF13602:Zinc-binding dehydrogenase|PF08240:Alcohol dehydrogenase GroES-like domain
novel.1804	57.1327	29.4146	39.8217	0	0.894869	0	6.92763	9.30462e-08	2.11492e-06	-	NC_008394.4	22106968	22107926	-	959	-	-
4344719	822.129	346.187	574.015	3910.11	2073.41	9487.13	-3.15025	9.32832e-08	2.11842e-06	Os08g0160500	NC_008401.2	3543380	3549663	-	3705	-	supported by AK065259
4351878	197.543	168.568	173.856	76.6015	71.5895	65.4956	1.34066	9.36964e-08	2.12592e-06	Os12g0244500	NC_008405.2	7999551	8003527	-	978	-	supported by AK102026
novel.23439	29.0505	39.5965	15.5402	0	0	0	7.2979	9.43358e-08	2.13853e-06	-	NC_008402.2	926944	928101	-	920	-	-
9270277	24.2088	19.2326	30.1091	0	0	0	7.10834	9.49213e-08	2.1499e-06	Os02g0289300	NC_008395.2	10973007	10973781	-	700	-	Non-protein coding transcript%2C uncharacterized transcript~supported by AK062485
4345492	30.9872	30.5459	16.5114	0	0	0	7.19014	9.55282e-08	2.16173e-06	Os08g0395800	NC_008401.2	18864809	18866746	+	1801	-	supported by AK069665
novel.22986	16.462	11.3133	13.5977	280.11	38.4794	284.995	-3.8637	9.58359e-08	2.16677e-06	-	NC_008401.2	24807208	24811600	-	2491	-	PF02518:Histidine kinase-, DNA gyrase B-, and HSP90-like ATPase|PF00183:Hsp90 protein
9268347	23.2404	22.6266	24.2815	0	0	0	7.03816	9.89577e-08	2.23538e-06	Os08g0438801	NC_008401.2	21407784	21408352	-	569	-	Non-protein coding transcript%2C unclassifiable transcript~supported by CI410016 and CI638924
novel.1873	601.346	526.068	534.193	262.96	212.084	172.59	1.36205	1.00239e-07	2.26233e-06	-	NC_008394.4	23293819	23299904	-	2880	-	-
novel.27061	17.4303	12.4446	10.6839	56.022	87.6971	63.7255	-2.35477	1.01656e-07	2.29227e-06	-	NC_008404.2	3152707	3154752	.	2046	-	-
novel.29157	36.7973	27.1519	32.0516	121.19	114.543	90.2778	-1.7578	1.01986e-07	2.2977e-06	-	NC_008405.2	8725124	8737006	-	3353	-	-
9266439	27.1138	29.4146	28.1666	148.63	85.9074	101.784	-1.98646	1.02526e-07	2.30783e-06	Os12g0539700	NC_008405.2	21683336	21690427	-	4087	-	supported by AK066376
4350767	386.372	1040.82	389.476	97.181	119.912	106.209	2.48907	1.03526e-07	2.32504e-06	Os11g0575900	NC_008404.2	23531037	23533478	+	756	-	supported by CI549445 and CI765952
9266116	43.5758	98.4257	68.9595	3.42992	12.5282	5.31046	3.28423	1.0354e-07	2.32504e-06	Os11g0152900	NC_008404.2	2458673	2459380	-	708	-	supported by AK109321
novel.10990	13.5569	52.0412	31.0803	0	0	0	7.49722	1.03563e-07	2.32504e-06	-	NC_008396.2	33721705	33732208	+	296	-	-
4337155	6337.85	12669.8	2941.95	242.381	890.394	107.094	4.14566	1.04108e-07	2.33522e-06	Os04g0638800	NC_008397.2	32863474	32864612	+	1139	-	supported by AK070319
4345965	19.367	28.2832	24.2815	0	0	0	7.07202	1.04521e-07	2.34243e-06	Os08g0503200	NC_008401.2	24953962	24960066	+	2800	-	supported by AK065539
novel.28291	15.4936	42.9905	27.1953	0	0	0	7.32272	1.04749e-07	2.34548e-06	-	NC_008404.2	28256652	28261330	+	2065	-	PF00319:SRF-type transcription factor (DNA-binding and dimerisation domain)
4330389	143.316	179.881	158.316	501.911	348.104	414.216	-1.39261	1.05596e-07	2.36238e-06	Os02g0693500	NC_008395.2	29365551	29368184	-	1190	protein_coding	supported by AK103651
4325325	154.936	893.75	515.739	30.8693	72.4844	46.024	3.38524	1.07217e-07	2.39261e-06	Os01g0613500	NC_008394.4	26000364	26002018	-	1402	-	supported by AK070448
novel.25311	45.5125	52.0412	10.6839	0	0	0	7.66167	1.07232e-07	2.39261e-06	-	NC_008403.2	5002863	5004239	+	1288	-	-
novel.22160	30.9872	32.8086	15.5402	0	0	0	7.21336	1.07303e-07	2.39261e-06	-	NC_008401.2	11542343	11543365	.	1023	-	-
4340754	53.2593	141.416	52.4481	1.14331	9.84356	4.42538	3.96669	1.07322e-07	2.39261e-06	Os06g0277600	NC_008399.2	9553346	9554775	+	1430	-	supported by AK070092
4335211	822.129	1544.26	934.353	272.107	377.635	276.144	1.83304	1.08083e-07	2.40749e-06	Os04g0225100	NC_008397.2	8312987	8313827	-	841	-	supported by AK105234
novel.17772	55.196	7.91931	73.8158	0	0	0	8.00489	1.09397e-07	2.43307e-06	-	NC_008399.2	12904474	12905838	+	1365	-	-
novel.7974	276.948	142.548	151.517	49.1622	20.582	19.4717	2.69221	1.09422e-07	2.43307e-06	-	NC_008396.2	1414564	1417557	-	1453	-	PF04116:Fatty acid hydroxylase superfamily
novel.800	53.2593	32.8086	33.9941	0	0.894869	0	6.85295	1.09775e-07	2.43879e-06	-	NC_008394.4	6184245	6185350	.	1106	-	PF13639:Ring finger domain
9269593	26.1455	102.951	42.7355	4.57322	1.78974	0.885076	4.62571	1.10075e-07	2.44335e-06	Os01g0605850	NC_008394.4	25521905	25534818	-	11768	-	supported by CI493374 and CI712830
novel.2658	36.7973	55.4352	30.1091	1.14331	0	0	6.87536	1.12047e-07	2.48496e-06	-	NC_008394.4	31467583	31473304	-	1338	-	-
novel.8621	19.367	28.2832	17.4827	84.6046	75.169	91.1629	-1.95493	1.14587e-07	2.53908e-06	-	NC_008396.2	6324700	6326390	-	953	-	-
4336480	410.581	389.177	384.619	832.327	715	790.373	-0.980417	1.15368e-07	2.55417e-06	Os04g0530200	NC_008397.2	26921443	26922033	+	591	protein_coding	supported by AK105586
4345106	307.935	290.752	246.7	97.181	79.6433	43.3687	1.94615	1.16911e-07	2.5861e-06	Os08g0260600	NC_008401.2	9783274	9785926	-	1090	-	supported by AK108529
4330912	1055.5	13094	608.009	0	8.94869	15.0463	9.2577	1.20887e-07	2.67173e-06	Os02g0778600	NC_008395.2	33848832	33851380	+	2276	-	supported by AK106971
novel.21677	30.9872	14.7073	33.9941	0	0	0	7.22529	1.22333e-07	2.70136e-06	-	NC_008401.2	3261125	3262474	.	1350	-	-
novel.6009	25.1771	156.123	10.6839	0	0	0	8.48825	1.22689e-07	2.70688e-06	-	NC_008395.2	21056729	21057539	.	811	-	-
novel.1593	34.8606	32.8086	45.6493	0	0	0.885076	6.76924	1.23541e-07	2.72334e-06	-	NC_008394.4	16862762	16868962	-	2390	-	PF13976:GAG-pre-integrase domain
9271656	124.917	102.951	190.367	14.863	24.1615	37.1732	2.44588	1.26017e-07	2.77551e-06	Os01g0696500	NC_008394.4	30579287	30580029	-	625	-	supported by AK063219
4351783	21.3037	24.8893	22.339	0	0	0	7.00309	1.26322e-07	2.77984e-06	Os12g0211600	NC_008405.2	5856562	5858673	+	2112	-	supported by AK106666
novel.15579	29.0505	23.7579	18.454	0	0	0	7.06055	1.26531e-07	2.78206e-06	-	NC_008398.2	21011317	21011821	+	505	-	-
novel.23935	54.2276	89.375	19.4252	0	0	0.885076	7.29025	1.3132e-07	2.88487e-06	-	NC_008402.2	12856581	12858812	+	1594	-	PF02358:Trehalose-phosphatase
novel.30205	58.101	19.2326	62.1607	1.14331	3.57947	1.77015	4.39562	1.31659e-07	2.88982e-06	-	NC_008405.2	27515368	27516038	.	671	-	-
4331105	96.835	49.7785	126.264	348.708	356.158	428.377	-2.05102	1.33492e-07	2.92756e-06	Os02g0812500	NC_008395.2	35681106	35683496	+	1522	-	supported by AK106918
4331708	2.90505	3.39399	0	100.611	25.9512	47.7941	-4.81299	1.34201e-07	2.94057e-06	Os03g0161900	NC_008396.2	3320590	3322869	+	1394	-	supported by AY344489
novel.1537	28.0822	35.0712	37.8792	0	1.78974	0.885076	5.14417	1.35662e-07	2.97005e-06	-	NC_008394.4	15569758	15574332	+	2877	-	-
4349517	129.759	242.105	134.034	495.051	643.411	648.761	-1.82348	1.37234e-07	3.00189e-06	Os10g0579800	NC_008403.2	23584436	23587213	+	2694	-	supported by AK066937
4351137	29.0505	15.8386	29.1378	0	0	0	7.11873	1.37859e-07	3.01267e-06	Os11g0685400	NC_008404.2	29566677	29568991	-	1449	-	supported by AK066260
novel.9019	54.2276	57.6978	27.1953	0	0	1.77015	6.18991	1.37963e-07	3.01267e-06	-	NC_008396.2	9696201	9702337	-	3929	-	-
novel.10936	6.77845	6.78798	7.77009	98.3243	43.8486	42.4837	-3.10562	1.38875e-07	3.03e-06	-	NC_008396.2	33342622	33345296	+	2443	-	-
novel.19253	21.3037	29.4146	19.4252	0	0	0	7.03494	1.4265e-07	3.10972e-06	-	NC_008400.2	917392	918464	.	1073	-	-
4339696	572.295	240.973	408.901	73.1716	116.333	81.427	2.17219	1.43368e-07	3.12271e-06	Os05g0576700	NC_008398.2	28798074	28799359	-	1286	-	supported by AK108377
novel.29439	23.2404	16.9699	33.9941	0	0	0	7.12169	1.44887e-07	3.15311e-06	-	NC_008405.2	16100965	16101389	.	425	-	-
4340672	7.7468	7.91931	8.74135	153.203	32.2153	92.0479	-3.50306	1.47192e-07	3.20056e-06	Os06g0255900	NC_008399.2	8115250	8118846	+	3597	-	supported by AK073580
novel.20055	0	4.52532	5.82756	67.455	56.3767	34.518	-3.94583	1.47578e-07	3.20621e-06	-	NC_008400.2	16019181	16030324	+	1319	-	PF00230:Major intrinsic protein
novel.11530	40.6707	80.3244	8.74135	0	0	0	7.92253	1.49705e-07	3.24968e-06	-	NC_008397.2	545938	547227	-	1290	-	-
novel.5444	245.961	377.864	250.585	109.757	86.8023	92.0479	1.60046	1.50059e-07	3.2546e-06	-	NC_008395.2	11028968	11033866	-	2468	-	PF00930:Dipeptidyl peptidase IV (DPP IV) N-terminal region|PF00326:Prolyl oligopeptidase family
9270334	34.8606	39.5965	33.0229	0	0.894869	0	6.69037	1.57229e-07	3.4072e-06	Os11g0238550	NC_008404.2	7395193	7402539	-	7099	-	supported by CI352669 and CI594823
4325600	1393.46	1183.37	1096.55	5357.53	2638.97	5953.02	-1.92498	1.5789e-07	3.41863e-06	Os01g0769700	NC_008394.4	34217724	34220876	+	3153	-	supported by AK101775
9272567	44.5441	44.1219	22.339	2.28661	0	1.77015	4.83331	1.58512e-07	3.42919e-06	Os09g0482860	NC_008402.2	19296122	19297708	-	1587	protein_coding	supported by AK105917
novel.17513	28.0822	15.8386	28.1666	0	0	0	7.08036	1.58665e-07	3.4296e-06	-	NC_008399.2	8514882	8516760	+	1879	-	-
novel.8873	32.9239	115.396	8.74135	0	0	0	8.19831	1.60127e-07	3.45829e-06	-	NC_008396.2	8615924	8616623	+	700	-	-
9272351	30.9872	13.576	34.9654	0	0	0	7.22247	1.61995e-07	3.49567e-06	Os01g0554100	NC_008394.4	22506579	22514070	+	4186	protein_coding	supported by AK068969
novel.25408	46.4808	32.8086	57.3044	8.00314	3.57947	1.77015	3.41147	1.64254e-07	3.54144e-06	-	NC_008403.2	7593289	7599715	-	2526	-	PF00892:EamA-like transporter family
novel.16389	165.588	11.3133	193.281	3.42992	5.36921	2.65523	5.0119	1.68922e-07	3.63901e-06	-	NC_008398.2	28320079	28322905	+	2311	-	PF03106:WRKY DNA -binding domain
4343037	1620.05	41.8592	2149.4	27.4393	50.1126	38.0583	5.04173	1.7102e-07	3.68111e-06	Os07g0419300	NC_008400.2	14048984	14052246	+	1051	-	supported by AK069741
4346671	362.163	514.755	343.826	130.337	76.9587	46.909	2.26888	1.76984e-07	3.80628e-06	Os09g0305300	NC_008402.2	8363580	8365819	+	1850	-	supported by AK101001
4336238	20.3354	31.6772	18.454	0	0	0	7.04086	1.78829e-07	3.84272e-06	Os04g0489900	NC_008397.2	24870995	24872361	-	1367	protein_coding	supported by AK069310
novel.12137	333.113	454.795	407.93	124.62	172.71	157.544	1.39129	1.81036e-07	3.88687e-06	-	NC_008397.2	16706083	16714552	+	4145	-	PF01535:PPR repeat|PF13812:Pentatricopeptide repeat domain|PF13041:PPR repeat family|PF12854:PPR repeat
4343469	47.4492	48.6472	63.1319	3.42992	9.84356	10.6209	2.70402	1.86126e-07	3.9928e-06	Os07g0534700	NC_008400.2	21630177	21636104	+	2282	-	supported by AK060565
novel.5126	23.2404	64.4858	53.4193	331.559	187.028	224.809	-2.39963	1.8711e-07	4.0097e-06	-	NC_008395.2	6537811	6542884	-	2626	-	-
novel.13415	231.436	1778.45	122.379	0	0.894869	5.31046	8.39665	1.87227e-07	4.0097e-06	-	NC_008397.2	30003783	30005729	-	1185	-	PF04570:zinc-finger of the FCS-type, C2-C2
4324511	48.4175	37.3339	31.0803	2.28661	5.36921	5.31046	3.13829	1.88212e-07	4.02742e-06	Os01g0149500	NC_008394.4	2682222	2685364	-	3143	protein_coding	supported by AK100477
novel.13666	1.9367	0	0.971261	32.0126	27.7409	61.9553	-5.33152	1.90575e-07	4.07458e-06	-	NC_008397.2	32150177	32157959	-	4689	-	PF16760:Starch/carbohydrate-binding module (family 53)|PF08323:Starch synthase catalytic domain
4329011	72.6263	287.358	37.8792	5.71653	9.84356	2.65523	4.44642	1.90951e-07	4.0792e-06	Os02g0278400	NC_008395.2	10290998	10297670	+	3686	-	supported by AK067549
novel.6623	44.5441	80.3244	56.3331	243.524	197.766	175.245	-1.7699	1.9116e-07	4.08027e-06	-	NC_008395.2	27299949	27303274	-	3238	-	PF14291:Domain of unknown function (DUF4371)|PF05699:hAT family C-terminal dimerisation region
novel.18408	5380.15	4750.45	4148.25	1577.76	1963.34	1025.8	1.64465	1.96848e-07	4.19643e-06	-	NC_008399.2	24910579	24913792	+	3133	-	PF13516:Leucine Rich repeat
4336524	51.3226	29.4146	52.4481	241.238	127.966	300.041	-2.32503	1.96931e-07	4.19643e-06	Os04g0538000	NC_008397.2	27311871	27315268	+	1963	-	supported by AK108550
4339944	21.3037	30.5459	17.4827	0	0	0	7.01768	1.97274e-07	4.20024e-06	Os06g0119600	NC_008399.2	1062543	1065526	-	1898	-	supported by AK066409
9267820	31.9556	35.0712	36.9079	0	0	0.885076	6.64302	1.97613e-07	4.20396e-06	Os06g0347966	NC_008399.2	14073110	14073894	-	785	-	Non-protein coding transcript%2C unclassifiable transcript~supported by CI033206 and CI297620
4341885	1623.92	1913.08	1766.72	823.18	935.138	712.486	1.10193	1.98478e-07	4.21886e-06	Os06g0686600	NC_008399.2	29506135	29506906	-	772	-	supported by AK071855
4334864	515.162	127.84	339.941	26.296	13.423	53.9897	3.38913	1.98808e-07	4.22237e-06	Os03g0860100	NC_008396.2	37152280	37153196	-	917	-	supported by AK109390
4325650	3839.51	2755.92	2753.52	7694.45	7059.62	9984.55	-1.40385	2.00168e-07	4.24771e-06	Os01g0693400	NC_008394.4	30375386	30376960	-	1575	-	supported by CI424576 and CI651129
novel.28054	18.3987	88.2437	15.5402	0	0	0	7.8349	2.01809e-07	4.27632e-06	-	NC_008404.2	24144490	24146489	+	1480	-	PF00892:EamA-like transporter family
4332569	360.226	2301.12	223.39	0	3.57947	9.73584	7.74305	2.01851e-07	4.27632e-06	Os03g0300500	NC_008396.2	10615373	10617469	-	2097	-	supported by AK070513
novel.18719	832.781	9750.93	457.464	0	7.15895	14.1612	9.00868	2.02216e-07	4.28051e-06	-	NC_008399.2	28212128	28216372	-	2771	-	PF00069:Protein kinase domain|PF13855:Leucine rich repeat
9272082	31.9556	15.8386	23.3103	0	0	0	7.0604	2.03144e-07	4.2966e-06	Os01g0549250	NC_008394.4	22159148	22159566	+	419	-	supported by CI410973 and CI639779
4324082	5.8101	5.65665	0.971261	65.1684	29.5307	356.686	-5.19017	2.04322e-07	4.31794e-06	Os01g0156000	NC_008394.4	3002860	3004728	-	1181	-	supported by AK106969
novel.1556	23.2404	18.1013	24.2815	0	0	0	6.94352	2.06168e-07	4.35337e-06	-	NC_008394.4	16076743	16079000	-	808	-	-
4344177	454.156	445.744	413.757	107.471	194.187	115.06	1.65393	2.09272e-07	4.41526e-06	Os07g0660500	NC_008400.2	28506476	28507912	-	1437	protein_coding	ab initio prediction with EST support
9272516	109.424	205.902	152.488	24.0094	47.428	27.4374	2.2345	2.10079e-07	4.42862e-06	Os12g0634500	NC_008405.2	27423807	27424313	-	507	protein_coding	ab initio prediction with EST support
9270121	45.5125	27.1519	35.9366	1.14331	0	0	6.70899	2.12869e-07	4.48374e-06	Os09g0344650	NC_008402.2	11315078	11315371	-	294	-	Non-protein coding transcript%2C hold transcript~supported by CI053215 and CI305696
4334309	1047.76	1305.55	992.628	3659.72	2334.71	4248.37	-1.61427	2.1383e-07	4.50029e-06	Os03g0780600	NC_008396.2	33222463	33225503	+	1839	-	supported by D13224
novel.11647	27.1138	64.4858	11.6551	0	0	0	7.59199	2.1501e-07	4.52141e-06	-	NC_008397.2	2997793	2998446	+	654	-	-
novel.8029	30.9872	14.7073	41.7642	139.483	121.702	138.957	-2.18446	2.18416e-07	4.58925e-06	-	NC_008396.2	1793653	1796114	+	1426	-	PF06244:Coiled-coil domain-containing protein 124
4327871	49.3859	38.4652	48.563	6.85984	2.68461	8.85076	2.89849	2.24069e-07	4.70417e-06	Os01g0736500	NC_008394.4	32474776	32475798	+	1023	-	supported by AK111351
novel.30032	14.5253	39.5965	23.3103	0	0	0	7.17632	2.27721e-07	4.7769e-06	-	NC_008405.2	25759763	25761341	+	1111	-	-
novel.6267	2.90505	0	6.79883	30.8693	71.5895	160.199	-4.73058	2.30331e-07	4.82771e-06	-	NC_008395.2	23816364	23821257	-	4791	-	PF01179:Copper amine oxidase, enzyme domain
9268773	16.462	27.1519	23.3103	0	0	0	6.9676	2.32442e-07	4.86797e-06	Os11g0623700	NC_008404.2	26225494	26226605	+	1112	protein_coding	supported by AK063799
novel.26518	3.8734	6.78798	6.79883	36.5858	53.6921	37.1732	-2.87775	2.35513e-07	4.92823e-06	-	NC_008403.2	22318113	22322970	-	2136	-	PF00010:Helix-loop-helix DNA-binding domain
4350729	168.493	130.103	210.764	33.1559	59.0613	32.7478	2.0236	2.35971e-07	4.93378e-06	Os11g0558400	NC_008404.2	22591376	22594456	-	3081	protein_coding	ab initio prediction with EST support
novel.29538	54.2276	37.3339	48.563	0	7.15895	3.54031	3.65037	2.42468e-07	5.06251e-06	-	NC_008405.2	19048266	19049870	+	1523	-	PF00010:Helix-loop-helix DNA-binding domain
novel.29724	179.145	1699.26	72.8446	0	0	0	11.8355	2.42524e-07	5.06251e-06	-	NC_008405.2	21914832	21917611	-	2780	-	-
4349152	185.923	209.296	278.752	72.0283	88.592	65.4956	1.57513	2.4288e-07	5.06581e-06	Os10g0522700	NC_008403.2	20727149	20727705	-	557	-	supported by AK068326
novel.20416	67.7845	28.2832	110.724	0	6.26408	3.54031	4.34893	2.52027e-07	5.2494e-06	-	NC_008400.2	21565150	21568665	+	2709	-	PF00046:Homeobox domain
4341809	278.885	278.307	298.177	546.5	796.433	839.937	-1.35234	2.52093e-07	5.2494e-06	Os06g0671800	NC_008399.2	28752390	28754246	+	1554	protein_coding	ab initio prediction with EST support
novel.4938	40.6707	138.022	25.2528	0	1.78974	0	6.74841	2.55827e-07	5.32282e-06	-	NC_008395.2	4847661	4852560	-	2635	-	PF03009:Glycerophosphoryl diester phosphodiesterase family
novel.4906	4.84175	3.39399	0.971261	53.7354	23.2666	73.4613	-4.03394	2.64374e-07	5.49618e-06	-	NC_008395.2	4567523	4573020	-	3378	-	PF00004:ATPase family associated with various cellular activities (AAA)|PF02861:Clp amino terminal domain, pathogenicity island component|PF10431:C-terminal, D2-small domain, of ClpB protein|PF07724:AAA domain (Cdc48 subfamily)
4337118	18.3987	24.8893	20.3965	0	0	0	6.89633	2.67904e-07	5.56505e-06	Os04g0633200	NC_008397.2	32621654	32625490	-	2664	protein_coding	ab initio prediction with EST support
novel.4837	43.5758	30.5459	38.8504	0	1.78974	0	5.88852	2.68499e-07	5.57288e-06	-	NC_008395.2	4015713	4022716	+	4169	-	-
4334658	525.814	16.9699	488.544	0	0	0.885076	9.95403	2.70321e-07	5.60615e-06	Os03g0829600	NC_008396.2	35702276	35703283	-	1008	-	supported by AK119707
novel.20134	32.9239	35.0712	11.6551	0	0	0	7.21897	2.72855e-07	5.65412e-06	-	NC_008400.2	17562956	17563830	.	875	-	-
4325091	891.851	1969.64	1403.47	369.288	390.163	453.159	1.81388	2.75822e-07	5.71097e-06	Os01g0878300	NC_008394.4	39867959	39873818	+	3315	-	supported by AK069324
4340161	303.094	56.5665	315.66	27.4393	9.84356	20.3568	3.55837	2.77974e-07	5.75086e-06	Os06g0152700	NC_008399.2	2716877	2720618	-	1936	-	supported by AK109934
novel.21729	31.9556	20.3639	74.7871	1.14331	1.78974	0.885076	5.05269	2.80424e-07	5.79687e-06	-	NC_008401.2	3745589	3748876	+	2380	-	PF03195:Lateral organ boundaries (LOB) domain
novel.2723	33.8923	14.7073	22.339	0	0	0	7.05719	2.82767e-07	5.84058e-06	-	NC_008394.4	31994561	31995030	.	470	-	-
4326026	18.3987	18.1013	30.1091	0	0	0	6.96487	2.83959e-07	5.86046e-06	Os01g0360100	NC_008394.4	14751303	14756340	-	2317	-	supported by AK100554
4329853	382.498	464.976	337.027	1294.22	819.7	1185.12	-1.47802	2.848e-07	5.87309e-06	Os02g0594900	NC_008395.2	23927696	23930387	-	1739	-	supported by AK060490
novel.25284	326.334	345.056	274.867	651.684	771.377	642.565	-1.12717	2.86722e-07	5.90528e-06	-	NC_008403.2	4189795	4190619	+	825	-	-
novel.15257	33.8923	75.7991	63.1319	8.00314	8.05382	9.73584	2.73759	2.86823e-07	5.90528e-06	-	NC_008398.2	17368325	17376145	-	4658	-	-
novel.13707	4.84175	288.489	396.274	6.85984	2.68461	2.65523	5.84029	2.8709e-07	5.90601e-06	-	NC_008397.2	32473914	32476059	.	2146	-	-
novel.5881	46.4808	59.9605	19.4252	0	0	0.885076	6.91696	2.88129e-07	5.92263e-06	-	NC_008395.2	19740339	19741749	+	675	-	-
novel.6136	24.2088	26.0206	25.2528	136.053	71.5895	101.784	-2.03243	2.90502e-07	5.9666e-06	-	NC_008395.2	22427149	22432010	-	2837	-	PF00481:Protein phosphatase 2C
4342643	100.708	92.769	98.0973	477.902	224.612	643.45	-2.20634	2.92437e-07	6.00153e-06	Os07g0194800	NC_008400.2	5160804	5165120	-	2442	protein_coding	supported by AK100100
novel.5020	24.2088	62.2231	44.678	0	4.47434	1.77015	4.32033	2.9613e-07	6.07246e-06	-	NC_008395.2	5492199	5494277	.	2079	-	PF07893:Protein of unknown function (DUF1668)
9268193	31.9556	101.82	22.339	0	0.894869	0	7.22688	2.96674e-07	6.07873e-06	Os01g0705800	NC_008394.4	31033205	31033711	-	507	-	supported by AK106968
4336025	34.8606	138.022	23.3103	1.14331	0	0.885076	6.65346	2.97764e-07	6.09617e-06	Os04g0456100	NC_008397.2	23212936	23213691	+	756	-	supported by AK070866
4338144	43.5758	31.6772	10.6839	0	0	0	7.33012	2.98292e-07	6.10211e-06	Os05g0225800	NC_008398.2	7696442	7697573	-	1132	-	supported by AK070646
novel.8815	44.5441	44.1219	8.74135	0	0	0	7.50992	2.99921e-07	6.13051e-06	-	NC_008396.2	8000663	8006216	-	620	-	-
novel.14806	19.367	74.6678	13.5977	0	0	0	7.65164	3.02449e-07	6.17726e-06	-	NC_008398.2	7405503	7406997	.	1495	-	-
novel.2026	46.4808	10.182	32.0516	0	0	0	7.37989	3.02761e-07	6.1787e-06	-	NC_008394.4	25209930	25210954	+	824	-	-
novel.26825	165.588	5.65665	173.856	0	2.68461	0.885076	6.53886	3.07863e-07	6.27683e-06	-	NC_008404.2	939112	940618	+	1398	-	-
4328476	458.998	81.4557	135.977	2554.15	1598.24	1904.68	-3.16174	3.08061e-07	6.27683e-06	Os02g0176000	NC_008395.2	4149977	4151241	-	1265	-	supported by CI436385 and CI660719
novel.3536	38.734	41.8592	24.2815	0	0.894869	0	6.65433	3.09623e-07	6.30365e-06	-	NC_008394.4	38646682	38648593	-	1122	-	-
novel.16264	193.67	541.907	353.539	2520.99	1565.13	1362.13	-2.32317	3.10305e-07	6.3125e-06	-	NC_008398.2	27309655	27313908	-	2800	-	PF13847:Methyltransferase domain|PF08241:Methyltransferase domain
novel.20970	57.1327	27.1519	27.1953	0	0.894869	2.65523	4.88662	3.13444e-07	6.37129e-06	-	NC_008400.2	26690511	26691798	-	1165	-	-
novel.20059	30.9872	150.467	5.82756	0	0	0	8.4527	3.1405e-07	6.37854e-06	-	NC_008400.2	16042593	16044114	.	1522	-	-
novel.15661	39.7024	58.8291	40.793	3.42992	4.47434	9.73584	2.95186	3.14843e-07	6.38956e-06	-	NC_008398.2	21761466	21770301	+	5168	-	PF00170:bZIP transcription factor|PF14144:Seed dormancy control
9269704	61.0061	64.4858	74.7871	6.85984	17.8974	15.0463	2.30777	3.16493e-07	6.41796e-06	Os11g0141450	NC_008404.2	1915785	1917641	+	1857	-	supported by CI554175 and CI770416
4328478	74.563	73.5364	44.678	14.863	11.6333	6.19553	2.57746	3.18055e-07	6.44451e-06	Os02g0176300	NC_008395.2	4182677	4184655	+	1979	-	supported by AK066588
4324573	1324.7	2555.67	1827.91	5075.13	7209.06	6009.67	-1.68045	3.20562e-07	6.48971e-06	Os01g0557500	NC_008394.4	22728342	22733565	-	1961	-	supported by AK100765
4325989	747.566	14.7073	185.511	8.00314	6.26408	10.6209	5.25055	3.20793e-07	6.48971e-06	Os01g0127600	NC_008394.4	1514837	1515714	+	878	-	supported by AK102138
4332676	61.0061	46.3845	65.0745	13.7197	10.7384	14.1612	2.16491	3.21948e-07	6.50794e-06	Os03g0321100	NC_008396.2	11653907	11654530	+	624	-	supported by AK108260
4343171	22.2721	19.2326	21.3677	356.711	127.071	76.1166	-3.15127	3.2402e-07	6.54464e-06	Os07g0464200	NC_008400.2	17007126	17009669	-	1151	protein_coding	supported by CI455070 and CI677122
novel.14971	19.367	122.184	10.6839	0	0	0	8.15303	3.25009e-07	6.55799e-06	-	NC_008398.2	11626180	11626892	+	713	-	-
4348145	1015.8	69.0111	1253.9	34.2992	52.7973	42.4837	4.17283	3.25194e-07	6.55799e-06	Os10g0158100	NC_008403.2	3636323	3640527	-	1671	protein_coding	ab initio prediction with EST support
4342370	6604.15	10714.8	7181.5	33682.9	19687.1	25580.5	-1.68816	3.30588e-07	6.66151e-06	Os07g0141400	NC_008400.2	2169033	2170487	-	1109	-	supported by AK065248
4352234	119.107	1254.64	73.8158	0	0	0	11.4047	3.32671e-07	6.69588e-06	Os12g0486600	NC_008405.2	18243406	18246426	+	1839	protein_coding	ab initio prediction with EST support
novel.17661	27.1138	29.4146	51.4768	0	0	0.885076	6.70008	3.32817e-07	6.69588e-06	-	NC_008399.2	11168569	11169471	.	903	-	-
4350787	902.502	287.358	609.952	4447.46	2981.7	2306.51	-2.43494	3.36829e-07	6.77126e-06	Os11g0582100	NC_008404.2	23834460	23836747	-	882	-	supported by AK068669
4325148	175.271	302.065	192.31	50.3055	75.169	39.8284	2.01577	3.39088e-07	6.81133e-06	Os01g0287600	NC_008394.4	10389982	10391526	-	1055	-	supported by AK063062
4341998	76.4997	268.125	88.3847	1578.91	706.051	928.445	-2.89336	3.44225e-07	6.90909e-06	Os06g0704700	NC_008399.2	30639532	30643747	-	2195	-	supported by AK120907
novel.5306	474.492	1057.79	490.487	6082.39	2086.83	3855.39	-2.57186	3.57093e-07	7.16174e-06	-	NC_008395.2	8839067	8849954	-	6136	-	PF15044:Mitochondrial function, CLU-N-term|PF12807:Translation initiation factor eIF3 subunit 135|PF13424:Tetratricopeptide repeat
4342174	475.46	985.388	464.263	122.334	193.292	120.37	2.14109	3.6129e-07	7.24024e-06	Os07g0102200	NC_008400.2	127713	130371	-	1895	-	supported by AK121572
4332423	275.011	20.3639	143.747	10.2898	1.78974	1.77015	5.02832	3.61807e-07	7.24492e-06	Os03g0277700	NC_008396.2	9476264	9477501	-	1150	-	supported by AK061148
novel.27477	61.9744	76.9304	78.6721	12.5764	23.2666	15.9314	2.05784	3.65444e-07	7.31203e-06	-	NC_008404.2	9839458	9854993	+	4185	-	PF09763:Exocyst complex component Sec3|PF15277:Exocyst complex component SEC3 N-terminal PIP2 binding PH
9269552	17.4303	19.2326	25.2528	0	0	0	6.85839	3.71448e-07	7.42635e-06	Os04g0111350	NC_008397.2	648367	648807	-	441	-	Non-protein coding transcript%2C unclassifiable transcript~supported by CI399902 and CI630221
novel.29129	160.746	13.576	168.999	3.42992	3.57947	7.08061	4.59767	3.76772e-07	7.52691e-06	-	NC_008405.2	7847944	7848778	+	835	-	-
novel.15752	287.6	243.236	275.838	722.569	516.339	753.2	-1.30335	3.84526e-07	7.67582e-06	-	NC_008398.2	22752364	22760448	-	4835	-	PF08235:LNS2 (Lipin/Ned1/Smp2)|PF04571:lipin, N-terminal conserved region|PF16876:Lipin/Ned1/Smp2 multi-domain protein middle domain
novel.25509	26.1455	90.5064	8.74135	0	0	0	7.87285	3.87375e-07	7.72666e-06	-	NC_008403.2	10654716	10655377	.	662	-	-
9270760	22.2721	16.9699	21.3677	0	0	0	6.82876	3.91687e-07	7.80658e-06	Os04g0166500	NC_008397.2	4512661	4513271	-	611	-	Non-protein coding transcript%2C unclassifiable transcript~supported by AK062749
4331773	265.328	251.155	133.063	994.676	645.2	721.337	-1.86216	3.93146e-07	7.82952e-06	Os03g0170500	NC_008396.2	3752594	3755853	-	891	protein_coding	ab initio prediction with EST support
novel.16588	20.3354	79.1931	11.6551	0	0	0	7.6987	3.93451e-07	7.82952e-06	-	NC_008398.2	29844280	29848931	+	2289	-	-
4327672	64.8795	58.8291	61.1894	4.57322	16.1076	11.506	2.49412	3.94557e-07	7.84209e-06	Os01g0706100	NC_008394.4	31041259	31044540	+	2036	-	supported by AK072799
4334797	372.815	509.098	474.947	929.508	1045.21	987.745	-1.12733	3.94696e-07	7.84209e-06	Os03g0850800	NC_008396.2	36668051	36670295	-	915	-	supported by AK101366
novel.22474	18.3987	18.1013	24.2815	0	0	0	6.83218	4.04563e-07	8.03189e-06	-	NC_008401.2	18690753	18691628	.	876	-	-
4335099	307.935	928.822	249.614	75.4582	49.2178	82.3121	2.84419	4.10462e-07	8.14268e-06	Os04g0182200	NC_008397.2	5582793	5585058	+	1386	-	supported by AK067970
4349533	229.499	211.559	181.626	37.7291	78.7484	62.8404	1.78833	4.13492e-07	8.19643e-06	Os11g0102600	NC_008404.2	99872	103097	+	1255	-	supported by AK071448
novel.4728	15.4936	27.1519	20.3965	0	0	0	6.88065	4.18495e-07	8.28917e-06	-	NC_008395.2	3084514	3085932	+	1286	-	PF13855:Leucine rich repeat
novel.434	21.3037	22.6266	16.5114	0	0	0	6.82154	4.22564e-07	8.3633e-06	-	NC_008394.4	2891920	2894546	-	2345	-	-
novel.25684	97.8034	44.1219	85.4709	1.14331	10.7384	9.73584	3.36147	4.23495e-07	8.37525e-06	-	NC_008403.2	13734199	13735499	.	1301	-	-
4341970	4.84175	11.3133	1.94252	97.181	51.9024	44.2538	-3.44082	4.25628e-07	8.41093e-06	Os06g0701600	NC_008399.2	30411807	30413555	-	1557	-	supported by AJ491855
novel.21518	29.0505	49.7785	24.2815	3.42992	2.68461	1.77015	3.72922	4.32496e-07	8.54004e-06	-	NC_008401.2	1178164	1179420	+	1098	-	-
novel.4990	244.024	274.913	269.039	73.1716	121.702	84.9673	1.48926	4.33355e-07	8.5504e-06	-	NC_008395.2	5242604	5249262	-	2070	-	PF00285:Citrate synthase, C-terminal domain
novel.6839	32.9239	10.182	34.9654	0	0	0	7.1959	4.35655e-07	8.58916e-06	-	NC_008395.2	29335049	29336916	+	1178	-	-
4334286	268.233	291.883	293.321	99.4676	141.389	110.635	1.27655	4.36035e-07	8.59003e-06	Os03g0775400	NC_008396.2	33001518	33004078	-	2561	-	supported by AK107354
novel.5380	30.9872	20.3639	14.5689	0	0	0	6.94881	4.37287e-07	8.60805e-06	-	NC_008395.2	10175978	10177080	+	980	-	-
novel.1835	23.2404	24.8893	14.5689	0	0	0	6.87388	4.39624e-07	8.6474e-06	-	NC_008394.4	22612867	22613701	.	835	-	-
novel.16955	25.1771	18.1013	17.4827	0	0	0	6.83173	4.45404e-07	8.75436e-06	-	NC_008399.2	2801819	2805248	+	2346	-	PF05057:Putative serine esterase (DUF676)
novel.15528	17.4303	38.4652	15.5402	0	0	0	7.05938	4.52676e-07	8.88744e-06	-	NC_008398.2	20533091	20533636	+	546	-	-
novel.687	41.6391	42.9905	48.563	0	7.15895	1.77015	3.83669	4.5287e-07	8.88744e-06	-	NC_008394.4	5108116	5123296	+	979	-	-
novel.2495	23.2404	28.2832	13.5977	0	0	0	6.92771	4.5352e-07	8.89337e-06	-	NC_008394.4	30091389	30092450	.	1062	-	-
novel.749	134.601	101.82	136.948	17.1496	42.0588	28.3224	2.08175	4.59212e-07	8.99809e-06	-	NC_008394.4	5725651	5734580	-	3333	-	PF00069:Protein kinase domain
4349614	101.677	355.237	75.7583	4.57322	21.4768	12.3911	3.77812	4.61351e-07	9.03309e-06	Os11g0118000	NC_008404.2	812849	814798	+	960	-	supported by AK100743
4325037	125.886	201.377	117.523	44.5889	42.0588	27.4374	1.96592	4.63729e-07	9.07269e-06	Os01g0900400	NC_008394.4	40933233	40934523	+	1291	protein_coding	supported by CI534099 and CI751668
4344899	7704.2	13077	8937.54	52656.1	23578.9	39695.7	-1.96383	4.6518e-07	9.09412e-06	Os08g0200300	NC_008401.2	5805466	5807329	-	710	-	supported by AK121083
4332622	523.878	505.704	431.24	250.384	227.297	229.235	1.04797	4.69613e-07	9.17377e-06	Os03g0309000	NC_008396.2	11058229	11062457	-	1518	-	supported by AK070071
novel.22387	764.997	854.154	770.21	1409.7	1766.47	1575.44	-0.992338	4.70386e-07	9.18187e-06	-	NC_008401.2	17148273	17153861	+	3415	-	PF03004:Plant transposase (Ptta/En/Spm family)
4325822	0	0	0	24.0094	18.7922	18.5866	-6.7646	4.72657e-07	9.21915e-06	Os01g0945200	NC_008394.4	43346884	43349351	-	1551	protein_coding	ab initio prediction with EST support
4347145	17.4303	26.0206	17.4827	0	0	0	6.83156	4.77227e-07	9.2995e-06	Os09g0436000	NC_008402.2	16683040	16689064	-	5481	-	supported by CI337070 and CI583622
novel.20776	374.752	306.59	331.2	154.346	166.446	152.233	1.09823	4.77503e-07	9.2995e-06	-	NC_008400.2	25001258	25006120	+	1770	-	PF03435:Saccharopine dehydrogenase NADP binding domain
4348573	54.2276	24.8893	48.563	4.57322	6.26408	3.54031	3.15236	4.82987e-07	9.39912e-06	Os10g0402400	NC_008403.2	13969225	13971603	-	1371	protein_coding	ab initio prediction with EST support
4331114	194.638	183.275	191.338	371.574	366.001	425.722	-1.03113	4.92208e-07	9.57129e-06	Os02g0813800	NC_008395.2	35749418	35759741	-	3144	-	supported by AK103520
novel.6814	22.2721	15.8386	21.3677	0	0	0	6.802	4.95895e-07	9.63567e-06	-	NC_008395.2	29069115	29069924	.	810	-	-
novel.17524	31.9556	19.2326	14.5689	0	0	0	6.94566	4.99035e-07	9.68931e-06	-	NC_008399.2	8736111	8737071	.	961	-	-
4334696	1127.16	960.499	597.325	4766.44	3915.05	2200.3	-2.01889	5.00345e-07	9.70552e-06	Os03g0835200	NC_008396.2	35947682	35949439	-	1585	-	supported by AK068125
novel.20088	25.1771	31.6772	39.8217	3.42992	0.894869	3.54031	3.64292	5.00629e-07	9.70552e-06	-	NC_008400.2	16695255	16698807	+	1762	-	-
novel.7437	1.9367	5.65665	3.88504	77.7448	21.4768	58.415	-3.79395	5.10626e-07	9.89183e-06	-	NC_008395.2	34363328	34370808	-	2202	-	PF00609:Diacylglycerol kinase accessory domain
4346803	0	0	0	22.8661	18.7922	18.5866	-6.73806	5.23062e-07	1.01251e-05	Os09g0346500	NC_008402.2	11411490	11412723	+	1234	-	supported by AK060851
novel.13920	15.4936	19.2326	26.224	0	0	0	6.83551	5.239e-07	1.01336e-05	-	NC_008397.2	34435549	34436472	-	924	-	-
9267003	159.778	3.39399	131.12	0	0.894869	0	8.14558	5.26349e-07	1.0168e-05	Os06g0237600	NC_008399.2	7156840	7157823	-	984	protein_coding	ab initio prediction with EST support
4342458	66.8162	147.073	73.8158	17.1496	2.68461	3.54031	3.66334	5.2647e-07	1.0168e-05	Os07g0162100	NC_008400.2	3348638	3350322	-	834	protein_coding	ab initio prediction with EST support
4351925	7.7468	5.65665	2.91378	52.5921	30.4255	46.909	-2.99119	5.29801e-07	1.02246e-05	Os12g0263200	NC_008405.2	9277248	9282564	-	3812	-	supported by CI331241 and CI579854
4343761	25.1771	197.983	20.3965	1.14331	0.894869	2.65523	5.67773	5.36858e-07	1.03525e-05	Os07g0588300	NC_008400.2	24613562	24617268	+	1923	protein_coding	ab initio prediction with EST support
novel.3103	1040.98	1480.91	1238.36	427.596	600.457	451.389	1.34496	5.37568e-07	1.03525e-05	-	NC_008394.4	34973041	34978613	+	4067	-	PF07714:Protein tyrosine kinase|PF01453:D-mannose binding lectin|PF00954:S-locus glycoprotein domain|PF08276:PAN-like domain
4345820	3.8734	3.39399	11.6551	121.19	35.7947	68.1509	-3.55693	5.37647e-07	1.03525e-05	Os08g0474800	NC_008401.2	23491055	23492167	-	1113	protein_coding	ab initio prediction with EST support
4330274	4371.13	1880.27	2948.75	10896.8	9407.75	14132.9	-1.90416	5.40529e-07	1.0391e-05	Os02g0670900	NC_008395.2	28131710	28133795	+	2086	-	supported by AK100650
novel.16000	19.367	89.375	31.0803	0	0	0.885076	7.06764	5.41212e-07	1.0391e-05	-	NC_008398.2	24803795	24804874	+	868	-	-
novel.19824	20.3354	91.6377	9.71261	0	0	0	7.82933	5.41212e-07	1.0391e-05	-	NC_008400.2	8719604	8721120	-	1472	-	-
novel.27075	30.0189	31.6772	10.6839	0	0	0	7.08083	5.41655e-07	1.0391e-05	-	NC_008404.2	3287092	3287710	.	619	-	-
4352068	14.5253	90.5064	13.5977	0	0	0	7.7924	5.42082e-07	1.0391e-05	Os12g0414900	NC_008405.2	12928617	12934542	+	1410	protein_coding	ab initio prediction with EST support
novel.23671	14.5253	90.5064	13.5977	0	0	0	7.7924	5.42082e-07	1.0391e-05	-	NC_008402.2	6746855	6755038	-	1242	-	-
novel.25302	76.4997	53.1725	51.4768	3.42992	14.3179	6.19553	2.89341	5.44125e-07	1.04223e-05	-	NC_008403.2	4548268	4549133	.	866	-	-
novel.27435	21.3037	48.6472	11.6551	0	0	0	7.2518	5.45279e-07	1.04366e-05	-	NC_008404.2	8464128	8464957	-	830	-	-
4342897	21.3037	173.093	20.3965	0	0.894869	0	7.68826	5.48555e-07	1.04915e-05	Os07g0271600	NC_008400.2	10063503	10066859	-	789	protein_coding	ab initio prediction with EST support
4351983	52.2909	72.4051	101.011	226.375	254.143	225.694	-1.64551	5.54623e-07	1.05996e-05	Os12g0281300	NC_008405.2	10605422	10610977	-	3447	-	supported by AK071926
novel.19877	61.0061	15.8386	45.6493	0	0	0.885076	6.8833	5.62292e-07	1.07381e-05	-	NC_008400.2	10286281	10287344	.	1064	-	-
novel.10802	128.791	105.214	52.4481	1.14331	9.84356	14.1612	3.4795	5.67106e-07	1.0822e-05	-	NC_008396.2	32287034	32290112	+	1794	-	PF00067:Cytochrome P450
4350234	214.005	234.185	187.453	68.5984	96.6458	64.6106	1.46456	5.68628e-07	1.0843e-05	Os11g0261900	NC_008404.2	8828237	8829743	+	1507	-	supported by AK107273
novel.15827	19.367	53.1725	45.6493	369.288	116.333	497.413	-3.05848	5.88178e-07	1.12074e-05	-	NC_008398.2	23401979	23405883	-	1843	-	PF00202:Aminotransferase class-III
novel.1476	23.2404	63.3545	9.71261	0	0	0	7.49133	5.91679e-07	1.12657e-05	-	NC_008394.4	14584417	14585049	.	633	-	-
4339131	1321.8	119.921	1132.49	42.3023	74.2741	78.7718	3.71859	5.93263e-07	1.12875e-05	Os05g0482400	NC_008398.2	23775727	23785531	+	1931	-	supported by AK109526
4341930	433.821	614.312	459.406	2205.44	1083.69	1750.68	-1.74131	6.0179e-07	1.14341e-05	Os06g0694800	NC_008399.2	29879281	29880543	-	787	-	supported by AK070249
9268589	36.7973	22.6266	33.9941	122.334	102.91	91.1629	-1.75095	6.01866e-07	1.14341e-05	Os08g0240500	NC_008401.2	8478587	8480493	+	1907	-	supported by CI403341 and CI633312
novel.22778	93.93	458.188	32.0516	0	0	0	10.0954	6.04686e-07	1.14792e-05	-	NC_008401.2	22651563	22652433	+	836	-	-
novel.16887	60.0377	14.7073	52.4481	0	1.78974	0.885076	5.49147	6.05461e-07	1.14853e-05	-	NC_008399.2	2393822	2396630	+	2723	-	PF02458:Transferase family
4327150	1679.12	3047.8	1590.93	11715.5	5659.15	8486.11	-2.03335	6.06589e-07	1.14982e-05	Os01g0773700	NC_008394.4	34464380	34465125	-	637	-	supported by AK119161
4323832	3.8734	0	2.91378	74.3149	14.3179	207.993	-5.41966	6.18468e-07	1.17147e-05	Os01g0968800	NC_008394.4	44522272	44523111	+	840	-	supported by AY345234
novel.17891	19.367	41.8592	12.6264	0	0	0	7.10749	6.24856e-07	1.18269e-05	-	NC_008399.2	15137720	15139649	.	1930	-	PF00665:Integrase core domain
novel.29789	28.0822	20.3639	13.5977	0	0	0	6.86086	6.45953e-07	1.22172e-05	-	NC_008405.2	22934112	22937592	+	2356	-	-
4325466	195.607	216.084	168.028	444.746	484.124	382.353	-1.17844	6.46484e-07	1.22182e-05	Os01g0144200	NC_008394.4	2385373	2387597	+	1056	-	supported by AK059740
novel.9531	18.3987	16.9699	21.3677	0	0	0	6.73283	6.48884e-07	1.22545e-05	-	NC_008396.2	15252055	15256053	+	2491	-	-
4343817	28.0822	28.2832	48.563	1.14331	0	0.885076	5.76371	6.507e-07	1.22797e-05	Os07g0600200	NC_008400.2	25147978	25148606	-	629	-	supported by AK062681
4347618	352.48	83.7184	49.5343	1853.3	1481.01	1540.92	-3.32647	6.55049e-07	1.23527e-05	Os09g0522000	NC_008402.2	21137921	21138817	-	897	-	supported by AF300972
4332321	1844.71	2272.84	2056.16	807.174	476.965	860.294	1.52578	6.58865e-07	1.24155e-05	Os03g0261800	NC_008396.2	8581817	8583734	-	1918	-	supported by AK121181
4348824	815.351	757.991	990.686	1942.48	1675.19	2324.21	-1.21231	6.59955e-07	1.24269e-05	Os10g0462900	NC_008403.2	17505263	17510618	+	2180	-	supported by AK069617
novel.8314	24.2088	23.7579	22.339	106.327	62.6408	100.899	-1.93837	6.61793e-07	1.24523e-05	-	NC_008396.2	4060003	4063377	+	1697	-	-
novel.4428	26.1455	24.8893	30.1091	2.28661	0.894869	0.885076	4.38663	6.69729e-07	1.25924e-05	-	NC_008395.2	739059	741917	-	1227	-	-
novel.5578	29.0505	79.1931	18.454	1.14331	0.894869	0.885076	5.4486	6.74286e-07	1.26687e-05	-	NC_008395.2	13221795	13232747	+	2452	-	PF02485:Core-2/I-Branching enzyme
4340221	631.364	752.334	667.256	1441.71	1215.23	1370.1	-0.973593	6.79157e-07	1.27509e-05	Os06g0163200	NC_008399.2	3185511	3190316	+	1231	protein_coding	supported by AK068888
novel.14875	28.0822	9.05064	42.7355	0	0	0	7.22845	6.90259e-07	1.29498e-05	-	NC_008398.2	8691426	8695043	+	2345	-	-
4340508	338.923	156.123	277.781	804.887	800.013	939.951	-1.7181	7.02871e-07	1.31768e-05	Os06g0219500	NC_008399.2	6151339	6152222	-	747	protein_coding	ab initio prediction with EST support
novel.12008	26.1455	31.6772	23.3103	1.14331	1.78974	0.885076	4.39898	7.13914e-07	1.3374e-05	-	NC_008397.2	13576118	13581333	+	2568	-	PF01453:D-mannose binding lectin|PF08276:PAN-like domain|PF00954:S-locus glycoprotein domain
4328533	2.90505	20.3639	5.82756	68.5984	112.753	95.5882	-3.27643	7.24079e-07	1.35545e-05	Os02g0185300	NC_008395.2	4765148	4767184	+	1790	-	supported by AK068907
4337993	1040.01	1157.35	1233.5	2037.37	2067.15	2134.8	-0.862917	7.39042e-07	1.38245e-05	Os05g0182500	NC_008398.2	4939067	4945670	+	946	-	supported by AK112003
novel.17837	15.4936	33.9399	15.5402	0	0	0	6.92254	7.46941e-07	1.3962e-05	-	NC_008399.2	13856841	13857598	+	758	-	-
novel.2458	22.2721	41.8592	10.6839	0	0	0	7.12662	7.49887e-07	1.40068e-05	-	NC_008394.4	29832563	29835926	+	1054	-	-
4346077	93.93	15.8386	177.741	3.42992	3.57947	7.08061	4.34141	7.51009e-07	1.40176e-05	Os08g0522300	NC_008401.2	26058929	26059526	+	598	-	supported by AK111038
4330628	200.449	152.729	177.741	684.84	440.275	1301.06	-2.19189	7.58379e-07	1.41448e-05	Os02g0732200	NC_008395.2	31404923	31409276	+	2337	-	supported by AK102091
novel.13231	54.2276	28.2832	77.7009	4.57322	8.94869	3.54031	3.22465	7.64128e-07	1.42322e-05	-	NC_008397.2	28124310	28128232	-	1793	-	PF02358:Trehalose-phosphatase
novel.9594	514.194	459.32	738.158	5459.29	1200.91	4683.82	-2.72827	7.64179e-07	1.42322e-05	-	NC_008396.2	16049558	16058894	+	4347	-	PF01833:IPT/TIG domain|PF12796:Ankyrin repeats (3 copies)|PF03859:CG-1 domain
4348717	162.683	176.487	263.212	50.3055	76.0638	48.6792	1.78078	7.6917e-07	1.43147e-05	Os10g0438800	NC_008403.2	16199075	16199687	+	613	-	supported by AK063228
novel.550	66.8162	157.255	65.0745	434.456	340.05	588.576	-2.24045	7.7064e-07	1.43317e-05	-	NC_008394.4	3877094	3899004	-	2951	-	PF00955:HCO3- transporter family
9272019	1.9367	1.13133	3.88504	25.1527	40.2691	28.3224	-3.73059	7.73671e-07	1.43776e-05	Os02g0583000	NC_008395.2	23339509	23340278	-	333	protein_coding	ab initio prediction with EST support
novel.8678	27.1138	26.0206	34.9654	0	0.894869	0	6.40599	7.79654e-07	1.44782e-05	-	NC_008396.2	6865207	6871199	-	3694	-	-
4352640	1019.67	1486.57	1003.31	493.908	487.703	488.562	1.25495	7.82793e-07	1.4526e-05	Os12g0581600	NC_008405.2	24323575	24327433	-	1995	-	supported by AK071485
4334835	840.528	988.782	914.928	480.188	460.857	373.502	1.06244	7.86718e-07	1.45882e-05	Os03g0856000	NC_008396.2	36954302	36955852	+	1551	-	supported by AK071626
4328544	551.96	18.1013	573.044	5.71653	22.3717	10.6209	4.87765	7.87615e-07	1.45943e-05	Os02g0187000	NC_008395.2	4828668	4830330	+	1572	protein_coding	ab initio prediction with EST support
novel.9289	25.1771	90.5064	6.79883	0	0	0	7.83908	7.948e-07	1.47168e-05	-	NC_008396.2	11995584	11996533	-	950	-	-
9268751	16.462	41.8592	13.5977	0	0	0	7.0689	7.9665e-07	1.47403e-05	Os02g0546800	NC_008395.2	21356990	21357738	-	651	protein_coding	ab initio prediction with EST support
novel.7563	587.789	348.45	815.859	3059.49	1574.97	2770.29	-2.07887	8.04453e-07	1.48685e-05	-	NC_008395.2	35294927	35300277	+	3087	-	PF00320:GATA zinc finger
novel.20990	1.9367	4.52532	2.91378	30.8693	38.4794	25.6672	-3.36428	8.04742e-07	1.48685e-05	-	NC_008400.2	26916625	26920005	+	1676	-	PF09366:Protein of unknown function (DUF1997)
4327364	612.966	397.097	442.895	1489.73	1098.9	2021.51	-1.66551	8.09425e-07	1.49355e-05	Os01g0812200	NC_008394.4	36287621	36289618	+	1757	-	supported by AK072651
novel.12180	8.71515	156.123	12.6264	0	0	0	8.37483	8.10331e-07	1.49355e-05	-	NC_008397.2	18107528	18110428	-	2901	-	PF08392:FAE1/Type III polyketide synthase-like protein
novel.22938	41.6391	15.8386	44.678	2.28661	0.894869	1.77015	4.40194	8.1065e-07	1.49355e-05	-	NC_008401.2	24383654	24388321	-	1570	-	-
novel.20799	34.8606	7.91931	37.8792	0	0	0	7.24273	8.10701e-07	1.49355e-05	-	NC_008400.2	25159774	25161419	-	1646	-	-
4347684	113.297	74.6678	127.235	737.432	243.404	651.416	-2.37081	8.15457e-07	1.50123e-05	Os09g0533600	NC_008402.2	21793909	21799094	-	1439	-	supported by AK070024
novel.2350	27.1138	29.4146	29.1378	0	0.894869	0	6.36392	8.24704e-07	1.51716e-05	-	NC_008394.4	28817349	28822626	+	1051	-	-
4330644	1469.96	1178.85	1520.99	610.525	712.315	686.819	1.05281	8.26776e-07	1.51908e-05	Os02g0734600	NC_008395.2	31529253	31541455	+	1567	-	supported by AK070347
4345301	20.3354	36.2025	11.6551	0	0	0	6.99274	8.26937e-07	1.51908e-05	Os08g0333100	NC_008401.2	14848299	14854271	-	1608	-	supported by AK103806
4324037	75.5313	148.204	81.5859	17.1496	26.8461	11.506	2.45573	8.33573e-07	1.52983e-05	Os01g0505600	NC_008394.4	19238059	19238948	+	890	-	supported by AK072726
novel.14921	39.7024	24.8893	9.71261	0	0	0	7.12085	8.33987e-07	1.52983e-05	-	NC_008398.2	9590603	9591479	+	877	-	-
novel.16009	16.462	39.5965	13.5977	0	0	0	7.02277	8.35188e-07	1.53094e-05	-	NC_008398.2	25015325	25016124	.	800	-	-
novel.25238	15.4936	49.7785	45.6493	0	0.894869	0	6.73498	8.38036e-07	1.53506e-05	-	NC_008403.2	3082295	3097882	-	2588	-	PF00076:RNA recognition motif. (a.k.a. RRM, RBD, or RNP domain)
novel.22098	51.3226	27.1519	55.3619	6.85984	7.15895	3.54031	2.94512	8.41403e-07	1.54012e-05	-	NC_008401.2	10070822	10071387	+	516	-	-
4329502	51.3226	72.4051	59.2469	214.942	145.864	169.935	-1.53724	8.45825e-07	1.54711e-05	Os02g0522000	NC_008395.2	19893836	19895106	+	1271	protein_coding	supported by AK101294
novel.19494	22.2721	37.3339	10.6839	0	0	0	7.03673	8.50131e-07	1.55387e-05	-	NC_008400.2	3721463	3721867	.	405	-	-
9268191	617.808	629.019	625.492	1198.18	1342.3	1069.17	-0.947073	8.51674e-07	1.55558e-05	Os09g0309900	NC_008402.2	8780508	8782212	+	1011	protein_coding	supported by AK121830
novel.16573	20.3354	35.0712	11.6551	0	0	0	6.96866	8.55992e-07	1.5621e-05	-	NC_008398.2	29718733	29718948	+	216	-	-
novel.16444	1056.47	598.473	963.491	283.54	322.153	331.019	1.48292	8.56462e-07	1.5621e-05	-	NC_008398.2	28786805	28790134	-	1674	-	PF03171:2OG-Fe(II) oxygenase superfamily
novel.25661	295.347	218.347	220.476	528.207	609.406	531.046	-1.18395	8.62561e-07	1.5721e-05	-	NC_008403.2	13438056	13441634	-	2833	-	-
novel.1545	36.7973	21.4953	49.5343	4.57322	0.894869	2.65523	3.78436	8.72644e-07	1.58934e-05	-	NC_008394.4	15711708	15724948	+	3065	-	PF01487:Type I 3-dehydroquinase
4324727	5.8101	2.26266	5.82756	44.5889	28.6358	38.9434	-2.98648	8.73793e-07	1.5903e-05	Os01g0725800	NC_008394.4	32013597	32019210	+	3426	-	supported by AK101974
4335822	21.3037	45.2532	15.5402	236.664	139.6	111.52	-2.5776	8.77201e-07	1.59537e-05	Os04g0419500	NC_008397.2	20756752	20757650	+	899	-	supported by CI553660 and CI769937
4342395	561.643	3887.25	940.18	29237.8	14379.6	14615.3	-3.43386	8.86481e-07	1.6111e-05	Os07g0147500	NC_008400.2	2486491	2487944	+	775	-	supported by AK120691
4324357	351.511	2434.62	230.189	22.8661	37.5845	91.1629	4.3117	9.073e-07	1.64777e-05	Os01g0917900	NC_008394.4	41791888	41793288	-	1401	-	supported by AK109460
novel.29112	45.5125	119.921	49.5343	9.14645	10.7384	10.6209	2.80903	9.12384e-07	1.65583e-05	-	NC_008405.2	7504693	7508020	-	1953	-	PF02992:Transposase family tnp2
4335805	52.2909	4.52532	55.3619	0	0	0	7.71737	9.1741e-07	1.66377e-05	Os04g0415800	NC_008397.2	20565854	20566494	+	351	protein_coding	ab initio prediction with EST support
novel.17047	39.7024	28.2832	22.339	1.14331	0	0	6.44135	9.2224e-07	1.67134e-05	-	NC_008399.2	3502740	3503936	-	1030	-	-
4349160	234.341	261.337	87.4135	33.1559	32.2153	44.2538	2.40855	9.23491e-07	1.67231e-05	Os10g0524300	NC_008403.2	20829534	20830073	+	540	-	supported by AK063244
novel.14929	20.3354	32.8086	11.6551	0	0	0	6.91929	9.24086e-07	1.67231e-05	-	NC_008398.2	10428260	10431730	-	1662	-	-
novel.21801	166.556	84.8497	135.977	36.5858	37.5845	27.4374	1.93527	9.25522e-07	1.67373e-05	-	NC_008401.2	4708169	4710978	+	1398	-	-
novel.20921	37.7657	31.6772	43.7067	5.71653	7.15895	6.19553	2.5644	9.36462e-07	1.69232e-05	-	NC_008400.2	26332258	26335213	+	2712	-	PF01535:PPR repeat|PF13041:PPR repeat family|PF12854:PPR repeat
4345947	561.643	541.907	624.521	296.116	315.889	290.305	0.937569	9.38229e-07	1.69431e-05	Os08g0500300	NC_008401.2	24788147	24792617	-	2065	-	supported by AK073076
novel.23438	17.4303	191.195	17.4827	0	0	0.885076	7.76255	9.52089e-07	1.71813e-05	-	NC_008402.2	924703	926563	-	1861	-	-
4325558	1046.79	1384.75	1039.25	2545	2291.76	2455.2	-1.07136	9.66653e-07	1.74318e-05	Os01g0210500	NC_008394.4	6006847	6008003	-	1002	-	supported by AK068329
novel.7151	12.5886	23.7579	2.91378	793.454	85.0125	107.979	-4.65721	9.69361e-07	1.74683e-05	-	NC_008395.2	31872750	31875133	-	2332	-	PF00400:WD domain, G-beta repeat
novel.25659	111.36	2.26266	185.511	0	0	0.885076	8.16902	9.72716e-07	1.75164e-05	-	NC_008403.2	13403597	13404487	.	891	-	PF06200:tify domain|PF09425:Divergent CCT motif
4331892	92.9616	781.749	60.2182	4.57322	2.68461	20.3568	5.0723	9.74777e-07	1.75412e-05	Os03g0189300	NC_008396.2	4643647	4645280	-	1634	-	supported by AK069700
novel.8965	21.3037	122.184	5.82756	0	0	0	8.12536	9.7941e-07	1.76122e-05	-	NC_008396.2	9397466	9398501	-	1036	-	-
novel.17020	69.7212	53.1725	86.4422	6.85984	14.3179	18.5866	2.37669	9.82956e-07	1.76635e-05	-	NC_008399.2	3303615	3312023	+	2023	-	-
novel.28357	28.0822	13.576	17.4827	0	0	0	6.7945	9.85592e-07	1.76984e-05	-	NC_008404.2	29094394	29096697	+	1033	-	-
4342192	2306.61	3890.64	2689.42	1250.78	994.199	1098.38	1.41043	9.87325e-07	1.77171e-05	Os07g0105600	NC_008400.2	305054	305968	+	779	-	supported by AK068377
4344086	224.657	161.78	204.936	1007.25	426.852	752.315	-1.88519	1.00113e-06	1.79522e-05	Os07g0644100	NC_008400.2	27469957	27473409	+	1970	-	supported by AK121898
novel.27174	25.1771	20.3639	12.6264	0	0	0	6.76715	1.00612e-06	1.8029e-05	-	NC_008404.2	4674686	4710248	-	2645	-	PF04043:Plant invertase/pectin methylesterase inhibitor
4336410	955.762	1120.02	646.86	278.967	242.509	107.979	2.11413	1.01905e-06	1.8248e-05	Os04g0517500	NC_008397.2	26266356	26267737	+	1226	-	supported by AK066885
novel.14800	13.5569	98.4257	10.6839	0	0	0	7.84094	1.02333e-06	1.83118e-05	-	NC_008398.2	7211197	7214063	-	908	-	-
4334798	248.866	16.9699	172.884	4.57322	0.894869	9.73584	4.84764	1.02974e-06	1.84136e-05	Os03g0850900	NC_008396.2	36671492	36672249	+	758	-	supported by AK062526
novel.5453	30.9872	9.05064	29.1378	0	0	0	7.0216	1.03493e-06	1.84934e-05	-	NC_008395.2	11156880	11157645	.	766	-	-
novel.29594	19.367	74.6678	8.74135	0	0	0	7.58525	1.03763e-06	1.85287e-05	-	NC_008405.2	19731571	19732219	+	649	-	-
9268433	37.7657	40.7279	6.79883	0	0	0	7.31797	1.04321e-06	1.86099e-05	Os05g0209200	NC_008398.2	6740392	6741085	+	694	-	Non-protein coding transcript%2C unclassifiable transcript~supported by AK109245
9268553	123.949	76.9304	107.81	34.2992	31.3204	27.4374	1.73641	1.04363e-06	1.86099e-05	Os06g0681100	NC_008399.2	29259718	29262988	-	3271	-	supported by CI372465 and CI610751
4342972	37.7657	65.6171	14.5689	0	0.894869	0	6.82258	1.04726e-06	1.86616e-05	Os07g0298100	NC_008400.2	12045905	12048421	-	1444	-	supported by AK071774
4325293	275.98	214.953	353.539	811.747	629.988	777.097	-1.39234	1.05002e-06	1.86977e-05	Os01g0697100	NC_008394.4	30603840	30605564	-	1725	-	supported by AK071819
4325463	351.511	252.287	487.573	115.474	111.859	128.336	1.61802	1.05602e-06	1.87808e-05	Os01g0143900	NC_008394.4	2376322	2376979	-	658	-	supported by AK120731
9270612	29.0505	18.1013	62.1607	0	0.894869	0	6.71872	1.05675e-06	1.87808e-05	Os04g0164701	NC_008397.2	4393027	4393842	-	816	protein_coding	supported by CI495058 and CI714326
4326339	66.8162	9.05064	19.4252	0	0	0	7.48222	1.05689e-06	1.87808e-05	Os01g0567200	NC_008394.4	23370577	23371794	+	1218	-	supported by AK071488
novel.29074	23.2404	10.182	32.0516	0	0	0	6.94217	1.06041e-06	1.88304e-05	-	NC_008405.2	6965681	6966505	+	825	-	-
novel.21631	21.3037	27.1519	11.6551	0	0	0	6.81184	1.06301e-06	1.88635e-05	-	NC_008401.2	2641147	2673231	+	1439	-	-
novel.24454	75.5313	659.565	44.678	0	0	0	10.5121	1.0828e-06	1.92012e-05	-	NC_008402.2	18902467	18903752	+	1286	-	-
novel.6477	71.6579	62.2231	68.9595	11.4331	21.4768	19.4717	1.93725	1.08547e-06	1.92235e-05	-	NC_008395.2	25990554	26000296	-	2696	-	PF00931:NB-ARC domain
4345692	35.829	21.4953	34.9654	3.42992	0.894869	0	4.54665	1.08556e-06	1.92235e-05	Os08g0441800	NC_008401.2	21618514	21619279	+	766	protein_coding	supported by AK105223
novel.23626	17.4303	56.5665	10.6839	0	0	0	7.30506	1.08857e-06	1.92635e-05	-	NC_008402.2	5617694	5623020	-	1638	-	-
4334322	5665.82	10.182	8379.07	6.85984	12.5282	24.7821	8.31164	1.09499e-06	1.93637e-05	Os03g0782300	NC_008396.2	33276345	33277490	+	1146	-	supported by AK070713
4347040	1071.96	840.578	957.663	354.425	483.229	445.193	1.16089	1.10509e-06	1.95289e-05	Os09g0412400	NC_008402.2	15303089	15303886	-	688	-	supported by AK073672
4324713	99.7401	18.1013	29.1378	1.14331	2.68461	1.77015	4.69202	1.10679e-06	1.95453e-05	Os01g0772900	NC_008394.4	34412602	34414327	-	1347	-	supported by AK073362
novel.24168	31.9556	64.4858	5.82756	0	0	0	7.579	1.10772e-06	1.95484e-05	-	NC_008402.2	16027571	16028306	-	736	-	-
novel.20693	429.948	208.165	313.717	46.8755	67.1152	104.439	2.11991	1.12633e-06	1.98631e-05	-	NC_008400.2	24242146	24245313	+	2488	-	PF00083:Sugar (and other) transporter
novel.9709	252.739	154.992	192.31	751.152	438.486	770.016	-1.70619	1.12934e-06	1.99024e-05	-	NC_008396.2	17728065	17732233	+	2802	-	PF13740:ACT domain
novel.14804	50.3542	10.182	80.6146	0	0	0.885076	7.08711	1.13141e-06	1.99252e-05	-	NC_008398.2	7280612	7282347	-	1654	-	PF00582:Universal stress protein family
novel.9858	23.2404	15.8386	15.5402	0	0	0	6.67825	1.13622e-06	1.99961e-05	-	NC_008396.2	21082612	21083793	.	1182	-	-
novel.5449	40.6707	14.7073	13.5977	0	0	0	7.01584	1.15141e-06	2.02494e-05	-	NC_008395.2	11130072	11130575	.	504	-	-
4337559	428.011	319.035	379.763	768.302	747.215	800.109	-1.03826	1.16104e-06	2.04048e-05	Os05g0105600	NC_008398.2	282174	289144	-	2465	-	supported by AK069692
novel.23693	25.1771	30.5459	9.71261	0	0	0	6.93459	1.16642e-06	2.04853e-05	-	NC_008402.2	7200652	7201195	.	544	-	-
novel.26828	37.7657	22.6266	61.1894	0	0.894869	4.42538	4.44261	1.17384e-06	2.05874e-05	-	NC_008404.2	946568	971154	-	10476	-	-
novel.27694	50.3542	18.1013	49.5343	0	1.78974	0	5.95852	1.17385e-06	2.05874e-05	-	NC_008404.2	17733556	17738935	-	829	-	-
4345003	180.113	123.315	76.7296	1290.79	625.513	383.238	-2.59604	1.18878e-06	2.0835e-05	Os08g0232700	NC_008401.2	8060321	8062495	+	2175	-	supported by AK100248
4332271	518.067	495.522	455.521	150.916	227.297	225.694	1.2796	1.1908e-06	2.08456e-05	Os03g0251700	NC_008396.2	8048822	8053448	+	2058	protein_coding	ab initio prediction with EST support
novel.7645	41.6391	61.0918	60.2182	133.767	150.338	164.624	-1.4654	1.19101e-06	2.08456e-05	-	NC_008395.2	35998261	36006491	-	2348	-	PF00931:NB-ARC domain
4334236	179.145	244.367	170.942	36.5858	76.0638	55.7598	1.81183	1.22671e-06	2.14524e-05	Os03g0767700	NC_008396.2	32638782	32639900	-	1119	-	supported by AK073586
4325899	1163.96	914.114	881.905	5671.94	2094.89	3866.9	-1.97449	1.22815e-06	2.14524e-05	Os01g0672400	NC_008394.4	29357333	29360644	+	1374	-	supported by AK061329
novel.12272	18.3987	13.576	22.339	0	0	0	6.67138	1.2282e-06	2.14524e-05	-	NC_008397.2	19279671	19280963	+	1212	-	-
novel.28622	6.77845	5.65665	13.5977	252.671	29.5307	101.784	-3.87457	1.25068e-06	2.18301e-05	-	NC_008405.2	1225345	1229201	+	2349	-	-
novel.28000	115.234	126.709	84.4997	33.1559	35.7947	38.0583	1.60475	1.25308e-06	2.18571e-05	-	NC_008404.2	23327748	23333009	+	3361	-	PF13450:NAD(P)-binding Rossmann-like domain
9271101	8.71515	14.7073	6.79883	50.3055	48.3229	47.7941	-2.29312	1.26834e-06	2.21082e-05	Os07g0489200	NC_008400.2	18773637	18775331	-	1695	-	supported by CI485790 and CI706000
4347688	12.5886	18.1013	26.224	0	0	0	6.73653	1.2988e-06	2.26237e-05	Os09g0534600	NC_008402.2	21844366	21849310	+	3204	protein_coding	supported by AK065528
novel.2601	36.7973	13.576	14.5689	0	0	0	6.92924	1.30001e-06	2.26294e-05	-	NC_008394.4	30971514	30972237	.	724	-	-
4324861	96.835	74.6678	56.3331	1.14331	5.36921	15.0463	3.36789	1.31219e-06	2.28259e-05	Os01g0849600	NC_008394.4	38252781	38253979	-	799	-	supported by AK108159
novel.6921	455.125	468.37	439.01	771.731	975.407	953.227	-0.987716	1.31798e-06	2.29109e-05	-	NC_008395.2	29975357	29984309	-	5929	-	PF13177:DNA polymerase III, delta subunit
novel.11803	39.7024	28.2832	20.3965	1.14331	1.78974	0	4.93407	1.32217e-06	2.29682e-05	-	NC_008397.2	7042641	7077130	+	1724	-	-
novel.15785	30.0189	28.2832	20.3965	2.28661	0.894869	0.885076	4.33915	1.34282e-06	2.33111e-05	-	NC_008398.2	22993229	22995481	.	2253	-	PF00665:Integrase core domain|PF13976:GAG-pre-integrase domain
novel.11675	24.2088	33.9399	33.0229	2.28661	4.47434	3.54031	3.11878	1.34574e-06	2.33459e-05	-	NC_008397.2	4306451	4308035	-	986	-	-
9268960	0	0	0	61.7385	18.7922	9.73584	-7.31759	1.37807e-06	2.38906e-05	Os12g0169600	NC_008405.2	3541548	3543988	+	2441	-	supported by CI413924 and CI641971
4345914	41.6391	15.8386	101.011	3.42992	2.68461	2.65523	4.18831	1.3836e-06	2.39703e-05	Os08g0493100	NC_008401.2	24439732	24443845	+	1915	-	supported by AK121365
novel.7670	19.367	18.1013	14.5689	0	0	0	6.60643	1.38616e-06	2.39982e-05	-	NC_008395.2	36154444	36157478	+	2105	-	PF01554:MatE
9272523	4.84175	27.1519	4.8563	152.06	151.233	79.6569	-3.39634	1.40488e-06	2.42942e-05	Os12g0601600	NC_008405.2	25557114	25562800	+	5687	protein_coding	supported by CI328875 and CI578288
novel.1045	0.96835	0	0.971261	26.296	34.8999	30.9777	-5.50954	1.40515e-06	2.42942e-05	-	NC_008394.4	8530575	8532416	.	1842	-	PF12435:Protein of unknown function (DUF3678)
novel.29695	31.9556	54.3038	65.0745	2.28661	8.05382	8.85076	2.94436	1.42222e-06	2.45727e-05	-	NC_008405.2	21524637	21525274	-	638	-	-
4324794	327.302	259.074	418.613	129.194	79.6433	120.37	1.61302	1.42439e-06	2.45936e-05	Os01g0865400	NC_008394.4	39207258	39208801	-	1544	-	supported by AK068362
4338307	128.791	240.973	124.321	754.582	418.799	777.982	-1.98317	1.43891e-06	2.48276e-05	Os05g0292800	NC_008398.2	12873828	12874635	+	551	-	supported by AK059562
4334022	144.284	350.712	145.689	44.5889	51.9024	39.8284	2.23081	1.47472e-06	2.54282e-05	Os03g0735200	NC_008396.2	30878319	30879866	-	1548	protein_coding	supported by AK063345
4328925	1183.32	2233.24	1332.57	8596.52	3864.04	6300.86	-1.98214	1.49723e-06	2.5799e-05	Os02g0257300	NC_008395.2	8902099	8904994	+	1437	protein_coding	ab initio prediction with EST support
novel.11653	21.3037	141.416	14.5689	0	0	0.885076	7.41105	1.50434e-06	2.5904e-05	-	NC_008397.2	3290631	3291564	+	934	-	-
novel.13256	92.9616	126.709	104.896	29.726	41.164	38.0583	1.56624	1.56658e-06	2.69531e-05	-	NC_008397.2	28412226	28414576	+	1727	-	PF03759:PRONE (Plant-specific Rop nucleotide exchanger)
9270524	86.1832	625.625	33.9941	0	0	0	10.4478	1.56737e-06	2.69531e-05	Os11g0187000	NC_008404.2	4405037	4414449	-	4176	protein_coding	ab initio prediction with EST support
4337394	148.158	278.307	152.488	689.413	517.234	628.404	-1.66602	1.59029e-06	2.73288e-05	Os04g0676100	NC_008397.2	34913507	34914918	+	543	protein_coding	ab initio prediction with EST support
4332745	771.775	1260.3	718.733	3037.76	2183.48	2772.06	-1.53928	1.59148e-06	2.7331e-05	Os03g0333400	NC_008396.2	12371594	12372459	+	866	-	supported by AK120545
4341757	34.8606	53.1725	14.5689	0	0	0.885076	6.62134	1.59556e-06	2.73827e-05	Os06g0662700	NC_008399.2	28203257	28203884	-	628	protein_coding	supported by AK120000
novel.28889	22.2721	50.9098	7.77009	0	0	0	7.2406	1.63073e-06	2.79675e-05	-	NC_008405.2	3807243	3808082	.	840	-	-
novel.24373	27.1138	12.4446	16.5114	0	0	0	6.71775	1.64297e-06	2.81584e-05	-	NC_008402.2	18090852	18092097	.	1246	-	-
4328775	15.4936	18.1013	9.71261	99.4676	51.9024	62.8404	-2.30834	1.64997e-06	2.82595e-05	Os02g0225200	NC_008395.2	7055937	7057277	-	1341	protein_coding	ab initio prediction with EST support
novel.17861	22.2721	35.0712	24.2815	2.28661	2.68461	0.885076	3.81392	1.65848e-06	2.83862e-05	-	NC_008399.2	14400236	14402357	+	967	-	-
9268812	57.1327	14.7073	32.0516	0	0	0.885076	6.6458	1.67235e-06	2.86045e-05	Os04g0447300	NC_008397.2	22711685	22712479	-	795	protein_coding	supported by AK111006
novel.9647	13.5569	81.4557	9.71261	0	0	0	7.61235	1.68441e-06	2.87915e-05	-	NC_008396.2	16640225	16640965	.	741	-	-
4342689	603.282	12.4446	963.491	8.00314	19.6871	21.2418	5.00785	1.70118e-06	2.90476e-05	Os07g0206600	NC_008400.2	5779546	5781978	-	1751	-	supported by AK119911
novel.22325	22.2721	10.182	25.2528	0	0	0	6.76015	1.70167e-06	2.90476e-05	-	NC_008401.2	15418707	15419065	.	359	-	-
novel.22426	40.6707	10.182	17.4827	0	0	0	7.00336	1.70916e-06	2.91561e-05	-	NC_008401.2	17977906	17979237	-	805	-	-
novel.21114	5.8101	15.8386	4.8563	89.1779	51.0075	49.5643	-2.85858	1.71557e-06	2.92459e-05	-	NC_008400.2	28290847	28293483	+	1276	-	PF03350:Uncharacterized protein family, UPF0114
4341242	18.3987	21.4953	12.6264	0	0	0	6.61782	1.72145e-06	2.93266e-05	Os06g0545400	NC_008399.2	21468835	21470494	-	1556	-	supported by AK072748
4329726	66.8162	346.187	48.563	11.4331	6.26408	14.1612	3.85667	1.73226e-06	2.94911e-05	Os02g0570700	NC_008395.2	22668236	22671318	-	1846	-	supported by AK070167
4343823	317.619	73.5364	464.263	13.7197	12.5282	45.1389	3.57803	1.73383e-06	2.94982e-05	Os07g0601600	NC_008400.2	25215331	25216563	+	1233	protein_coding	ab initio prediction with EST support
4333849	46.4808	93.9004	67.9883	368.144	173.605	322.168	-2.05371	1.75381e-06	2.98183e-05	Os03g0704100	NC_008396.2	29065415	29068360	+	1067	-	supported by AK070474
9270237	23.2404	2.26266	5.82756	156.633	57.2716	336.329	-4.12465	1.79777e-06	3.05454e-05	Os01g0647200	NC_008394.4	27841908	27844183	-	2276	-	Non-protein coding transcript%2C unclassifiable transcript~supported by AK068661
4345941	97.8034	97.2943	97.1261	40.0157	37.5845	31.8627	1.42116	1.80301e-06	3.0614e-05	Os08g0499700	NC_008401.2	24753813	24759281	+	3384	-	supported by AK119271
4327122	2924.42	1743.38	2482.54	1022.12	800.013	964.733	1.35974	1.81169e-06	3.0741e-05	Os01g0173900	NC_008394.4	3803672	3809720	+	5017	-	supported by AK121690
novel.12949	331.176	1075.89	469.119	132.623	138.705	113.29	2.28597	1.81568e-06	3.07882e-05	-	NC_008397.2	25564408	25569287	+	3437	-	-
4344539	99.7401	119.921	73.8158	378.434	222.822	308.892	-1.63366	1.8252e-06	3.09293e-05	Os08g0119800	NC_008401.2	1088793	1089735	-	943	protein_coding	supported by AK060602
novel.5897	10.6519	6.78798	12.6264	60.5952	49.2178	39.8284	-2.29962	1.83027e-06	3.09945e-05	-	NC_008395.2	19901082	19908718	-	3971	-	-
4347642	728.199	633.545	648.802	310.979	363.317	261.983	1.10278	1.85245e-06	3.13495e-05	Os09g0527600	NC_008402.2	21469467	21471410	+	1089	-	supported by AK111543
novel.189	32.9239	46.3845	35.9366	9.14645	2.68461	3.54031	2.95579	1.86462e-06	3.15262e-05	-	NC_008394.4	926341	928256	-	999	-	-
novel.26627	90.0566	5.65665	20.3965	0	0	0	7.76666	1.86536e-06	3.15262e-05	-	NC_008403.2	23128474	23137623	+	2691	-	PF01926:50S ribosome-binding GTPase
4347462	4645.18	7.91931	5320.57	3.42992	17.0025	13.2761	8.20543	1.86818e-06	3.15529e-05	Os09g0497500	NC_008402.2	19892958	19894447	-	1322	-	supported by AK072767
novel.4404	13.5569	50.9098	11.6551	0	0	0	7.15088	1.88951e-06	3.18922e-05	-	NC_008395.2	525088	525906	.	819	-	-
novel.18528	30.9872	36.2025	17.4827	0	0.894869	0	6.34489	1.89634e-06	3.19786e-05	-	NC_008399.2	26416256	26417826	+	813	-	-
4337600	12.5886	20.3639	18.454	52.5921	85.9074	142.497	-2.45797	1.89713e-06	3.19786e-05	Os05g0112800	NC_008398.2	668807	669814	-	1008	-	supported by AK108350
9266632	17.4303	12.4446	22.339	0	0	0	6.61478	1.90113e-06	3.20139e-05	Os04g0175750	NC_008397.2	5160085	5162841	-	2757	-	Non-protein coding transcript%2C unclassifiable transcript~supported by CI488923 and CI708961
novel.25344	898.629	770.435	1042.16	380.721	464.437	338.984	1.19519	1.90173e-06	3.20139e-05	-	NC_008403.2	5697466	5701000	+	2565	-	PF00069:Protein kinase domain
4325932	2358.9	2579.43	3533.45	16767.7	6209.49	10583.7	-1.98599	1.92138e-06	3.23234e-05	Os01g0711400	NC_008394.4	31316297	31322213	+	3102	-	supported by AY346327
novel.17698	17.4303	150.467	3.88504	0	0	0	8.32804	1.92278e-06	3.23257e-05	-	NC_008399.2	11829043	11880338	+	1991	-	-
novel.8507	163.651	104.082	93.241	413.877	561.083	295.615	-1.81471	1.95972e-06	3.29251e-05	-	NC_008396.2	5451868	5454111	+	2244	-	-
novel.22687	2.90505	4.52532	2.91378	19.4362	37.5845	59.3001	-3.51046	1.96635e-06	3.30148e-05	-	NC_008401.2	21497225	21498317	.	1093	-	-
4333095	2995.11	3852.18	3496.54	1765.26	1898.91	1632.08	0.965641	1.97097e-06	3.30707e-05	Os03g0411300	NC_008396.2	17610824	17611636	-	813	-	supported by CI468495 and CI689382
4346604	168.493	306.59	193.281	1354.82	495.757	1221.41	-2.20106	1.97817e-06	3.31696e-05	Os09g0279400	NC_008402.2	6432207	6436225	+	1154	-	supported by AK067071
novel.22937	30.9872	40.7279	50.5056	2.28661	4.47434	8.85076	2.93338	1.98239e-06	3.32187e-05	-	NC_008401.2	24366291	24368682	.	2392	-	-
novel.15709	437.694	457.057	371.993	1042.69	764.218	1107.23	-1.20208	1.99461e-06	3.34015e-05	-	NC_008398.2	22417221	22419395	+	1066	-	PF00010:Helix-loop-helix DNA-binding domain
novel.27554	28.0822	24.8893	23.3103	0	0.894869	0	6.19719	1.99804e-06	3.34371e-05	-	NC_008404.2	14560871	14562980	-	1479	-	-
novel.16856	48.4175	53.1725	33.0229	1.14331	0.894869	7.96569	3.70776	2.00306e-06	3.34992e-05	-	NC_008399.2	2161739	2168687	-	1311	-	PF00641:Zn-finger in Ran binding protein and others
novel.27809	11.6202	6.78798	13.5977	48.0188	43.8486	64.6106	-2.27869	2.00733e-06	3.35487e-05	-	NC_008404.2	20435965	20441111	+	2322	-	-
4330679	73.5946	83.7184	67.9883	202.365	154.812	191.176	-1.2839	2.02936e-06	3.38946e-05	Os02g0740600	NC_008395.2	31861089	31861642	-	554	-	supported by AK107938
novel.9471	108.455	106.345	97.1261	25.1527	43.8486	31.8627	1.61942	2.04954e-06	3.42094e-05	-	NC_008396.2	14532970	14536919	+	2429	-	-
novel.9076	19.367	31.6772	9.71261	0	0	0	6.82625	2.06037e-06	3.43677e-05	-	NC_008396.2	10098593	10099304	.	712	-	-
4334578	872.484	1072.5	881.905	2318.62	2034.04	1701.12	-1.09867	2.07e-06	3.45059e-05	Os03g0818200	NC_008396.2	35191020	35193944	+	1248	-	supported by AK058641
4325120	504.511	393.703	437.067	2952.02	941.402	1804.67	-2.09294	2.07522e-06	3.45505e-05	Os01g0261200	NC_008394.4	8791630	8796338	-	1996	-	supported by AK102808
novel.6491	20.3354	65.6171	6.79883	0	0	0	7.43715	2.07538e-06	3.45505e-05	-	NC_008395.2	26095806	26097576	-	1749	-	-
novel.28855	12.5886	10.182	15.5402	58.3086	47.428	50.4493	-2.01737	2.0786e-06	3.45816e-05	-	NC_008405.2	3482974	3488192	+	3304	-	PF00501:AMP-binding enzyme
4336738	1377.96	1798.81	1407.36	709.993	811.646	687.704	1.05262	2.09376e-06	3.48111e-05	Os04g0576500	NC_008397.2	29441460	29445371	+	1271	-	supported by AK066702
4326335	549.055	168.568	454.55	53.7354	97.5407	73.4613	2.38113	2.09923e-06	3.48794e-05	Os01g0670500	NC_008394.4	29246869	29248460	-	1592	-	supported by AK109750
4343211	61.0061	47.5158	44.678	350.995	134.23	185.866	-2.12814	2.10389e-06	3.49341e-05	Os07g0474700	NC_008400.2	17786362	17790087	+	3064	-	supported by AK071906
novel.25330	37.7657	22.6266	27.1953	1.14331	0.894869	0	5.5028	2.10925e-06	3.50004e-05	-	NC_008403.2	5404482	5405329	+	607	-	-
4334163	304.062	257.943	187.453	1147.88	594.193	728.418	-1.72035	2.11621e-06	3.50931e-05	Os03g0757200	NC_008396.2	32145265	32147763	-	1579	-	supported by AK071136
4340493	207.227	203.639	300.12	501.911	631.777	723.107	-1.38484	2.12784e-06	3.52632e-05	Os06g0216800	NC_008399.2	5932851	5938506	-	1631	-	supported by AK068112
4325610	30.0189	54.3038	33.9941	3.42992	3.57947	7.96569	2.95746	2.14363e-06	3.55019e-05	Os01g0759100	NC_008394.4	33682982	33685851	-	1734	-	supported by AK106853
4337398	65.8478	30.5459	61.1894	9.14645	5.36921	10.6209	2.65569	2.17663e-06	3.60249e-05	Os04g0676600	NC_008397.2	34941138	34946672	-	1994	-	supported by AK072874
4331478	50.3542	70.1424	41.7642	6.85984	14.3179	5.31046	2.60237	2.17877e-06	3.6037e-05	Os03g0127200	NC_008396.2	1507612	1509969	-	1101	protein_coding	ab initio prediction with EST support
4337129	57.1327	2.26266	31.0803	689.413	178.974	730.188	-4.13879	2.18114e-06	3.60529e-05	Os04g0635000	NC_008397.2	32696109	32696664	-	556	-	supported by AK062619
novel.28122	8.71515	10.182	14.5689	57.1653	39.3742	68.1509	-2.29578	2.18862e-06	3.61532e-05	-	NC_008404.2	25205129	25205562	.	434	-	-
4344942	14.5253	23.7579	13.5977	0	0	0	6.59868	2.19153e-06	3.61779e-05	Os08g0208300	NC_008401.2	6318065	6318442	-	378	protein_coding	ab initio prediction with EST support
4346994	125.886	185.538	76.7296	634.535	448.329	392.974	-1.92832	2.19475e-06	3.61937e-05	Os09g0400500	NC_008402.2	14661589	14663871	-	2283	-	supported by CI545951 and CI762684
novel.11747	79.4047	782.88	38.8504	0	0	0	10.7208	2.19531e-06	3.61937e-05	-	NC_008397.2	5699317	5703442	-	671	-	-
novel.13467	35.829	150.467	57.3044	5.71653	9.84356	10.6209	3.20273	2.23141e-06	3.6765e-05	-	NC_008397.2	30489127	30495236	-	1688	-	-
4346744	420.264	3271.81	257.384	73.1716	112.753	39.8284	4.12864	2.26324e-06	3.72654e-05	Os09g0327100	NC_008402.2	10209277	10211504	-	1199	-	supported by AK071461
novel.19818	34.8606	55.4352	12.6264	0	0.894869	0	6.62587	2.3197e-06	3.81705e-05	-	NC_008400.2	8575684	8576635	+	952	-	-
novel.11645	25.1771	41.8592	6.79883	0	0	0	7.10832	2.32226e-06	3.81881e-05	-	NC_008397.2	2954517	2955221	.	705	-	-
novel.14922	17.4303	76.9304	6.79883	0	0	0	7.5625	2.33371e-06	3.83517e-05	-	NC_008398.2	9592524	9593215	.	692	-	-
novel.16367	176.24	200.245	124.321	457.322	364.212	508.919	-1.41086	2.35121e-06	3.86144e-05	-	NC_008398.2	28149523	28158114	-	4494	-	-
novel.2281	48.4175	30.5459	18.454	1.14331	0.894869	0	5.65159	2.36382e-06	3.87967e-05	-	NC_008394.4	27935280	27936436	.	1157	-	-
4328940	157.841	147.073	202.022	783.165	338.26	773.557	-1.90144	2.36571e-06	3.88029e-05	Os02g0261100	NC_008395.2	9145163	9148454	+	727	-	supported by AK121248
4340464	21.3037	29.4146	32.0516	2.28661	2.68461	3.54031	3.26452	2.37366e-06	3.89083e-05	Os06g0211600	NC_008399.2	5700640	5703992	+	1773	-	supported by AK073279
4339412	77.468	99.557	24.2815	449.319	273.83	385.008	-2.46305	2.38082e-06	3.89919e-05	Os05g0531000	NC_008398.2	26427636	26428318	+	683	-	supported by AK120442
novel.6414	33.8923	24.8893	35.9366	2.28661	4.47434	0	3.81479	2.38181e-06	3.89919e-05	-	NC_008395.2	25274563	25275009	-	447	-	-
9266623	4.84175	7.91931	1.94252	78.8881	104.7	19.4717	-3.80376	2.38724e-06	3.90558e-05	Os06g0129600	NC_008399.2	1564576	1573149	+	8574	protein_coding	supported by CI473763 and CI694543
9268283	334.081	81.4557	262.24	25.1527	21.4768	48.6792	2.82789	2.4243e-06	3.96366e-05	Os01g0777900	NC_008394.4	34690055	34690843	+	584	-	supported by AK107899
4343006	397.992	615.443	1091.7	60.5952	71.5895	192.947	2.6927	2.43168e-06	3.9732e-05	Os07g0410700	NC_008400.2	13507091	13508582	-	1492	-	supported by AK062612
novel.1013	20.3354	91.6377	79.6434	9.14645	2.68461	2.65523	3.76499	2.43543e-06	3.97662e-05	-	NC_008394.4	8288947	8289694	.	748	-	-
4330193	94.8983	609.787	100.04	30.8693	12.5282	19.4717	3.68305	2.43689e-06	3.97662e-05	Os02g0655500	NC_008395.2	27358494	27360483	+	1106	-	supported by AK072538
novel.5263	23.2404	12.4446	15.5402	0	0	0	6.58705	2.44342e-06	3.98473e-05	-	NC_008395.2	8280580	8283329	+	657	-	-
4332927	108.455	1.13133	254.47	1.14331	0.894869	0	7.53082	2.46757e-06	4.02156e-05	Os03g0369100	NC_008396.2	15042745	15043420	+	574	-	supported by AK111061
4337676	4078.69	2965.21	3439.23	1855.59	1475.64	1585.17	1.09274	2.49185e-06	4.05854e-05	Os05g0125500	NC_008398.2	1448093	1451988	-	1499	-	supported by AK066314
4345074	189.797	346.187	299.148	1043.84	680.1	782.407	-1.58589	2.49511e-06	4.06127e-05	Os08g0249100	NC_008401.2	9100242	9104750	-	2542	-	supported by AK111692
4344441	260.486	169.699	175.798	32.0126	70.6946	24.7821	2.24563	2.52682e-06	4.11026e-05	Os08g0104800	NC_008401.2	259013	260320	-	1308	-	supported by AK101404
4326388	5860.46	7.91931	6568.64	1.14331	10.7384	17.7015	8.71123	2.54723e-06	4.14083e-05	Os01g0594900	NC_008394.4	24968051	24969427	-	1014	-	supported by AK070921
novel.11774	14.5253	21.4953	13.5977	0	0	0	6.53493	2.57955e-06	4.1907e-05	-	NC_008397.2	6448786	6449718	-	670	-	-
novel.26465	133.632	272.65	94.2123	14.863	39.3742	27.4374	2.60571	2.58537e-06	4.19749e-05	-	NC_008403.2	21845073	21855087	-	5566	-	PF10358:N-terminal C2 in EEIG1 and EHBP1 proteins
novel.12643	21.3037	15.8386	12.6264	0	0	0	6.54315	2.58872e-06	4.20026e-05	-	NC_008397.2	23285065	23286438	-	1138	-	-
4340703	212.069	184.407	182.597	363.571	383.899	374.387	-0.953793	2.59207e-06	4.20303e-05	Os06g0264700	NC_008399.2	8744259	8744994	-	736	-	supported by CI544483 and CI761337
4324612	369.91	526.068	285.551	1345.67	978.091	2266.68	-1.95859	2.62965e-06	4.26127e-05	Os01g0771000	NC_008394.4	34290703	34291758	-	1056	-	supported by AK069298
novel.11610	36.7973	216.084	27.1953	2.28661	4.47434	7.08061	4.31819	2.64208e-06	4.27869e-05	-	NC_008397.2	1860907	1867134	-	5514	-	PF00350:Dynamin family|PF02212:Dynamin GTPase effector domain|PF01031:Dynamin central region
novel.27093	22.2721	26.0206	21.3677	88.0346	80.5382	61.0703	-1.72148	2.65099e-06	4.29041e-05	-	NC_008404.2	3472053	3473023	+	799	-	-
9269920	55.196	2.26266	63.1319	0	0	0	7.82119	2.67747e-06	4.33022e-05	Os11g0537800	NC_008404.2	21442810	21443472	-	663	-	supported by AK107113
9268677	87.1515	131.234	79.6434	313.266	226.402	321.283	-1.53309	2.67897e-06	4.33022e-05	Os09g0314333	NC_008402.2	9156293	9158681	-	1408	-	supported by CI410803 and CI639631
4350790	2683.3	3.39399	2212.53	5.71653	5.36921	8.85076	7.93971	2.71931e-06	4.39263e-05	Os11g0582500	NC_008404.2	23859388	23860971	+	833	-	supported by AK064672
4347695	2.90505	1.13133	0	37.7291	17.0025	42.4837	-4.57886	2.72796e-06	4.40383e-05	Os09g0535500	NC_008402.2	21888187	21889078	-	892	-	supported by AK108282
9268724	14.5253	14.7073	18.454	0	0	0	6.48181	2.73211e-06	4.40762e-05	Os12g0218500	NC_008405.2	6340009	6343008	+	3000	protein_coding	ab initio prediction with EST support
4331422	4459.25	2321.49	4134.66	9220.76	11143.8	16363.3	-1.75046	2.73376e-06	4.40762e-05	Os03g0119300	NC_008396.2	1012415	1015018	-	2604	-	supported by AK069220
novel.5203	54.2276	56.5665	25.2528	4.57322	5.36921	0	3.79768	2.75315e-06	4.43609e-05	-	NC_008395.2	7307364	7314824	-	4867	-	PF16796:Microtubule binding
4340093	375.72	243.236	321.487	935.224	867.128	2208.27	-2.09223	2.76429e-06	4.45124e-05	Os06g0143400	NC_008399.2	2273709	2278508	+	2146	-	supported by AK072729
novel.14661	26.1455	15.8386	32.0516	109.757	74.2741	92.933	-1.89281	2.76774e-06	4.454e-05	-	NC_008398.2	4940188	4942324	-	854	-	-
4342235	122.98	787.405	246.7	59.4519	32.2153	38.9434	3.1495	2.77599e-06	4.46446e-05	Os07g0111900	NC_008400.2	672173	673603	+	1431	protein_coding	ab initio prediction with EST support
novel.9217	26.1455	35.0712	6.79883	0	0	0	6.99028	2.78276e-06	4.47254e-05	-	NC_008396.2	11189868	11190601	.	734	-	-
4351869	479.333	24.8893	112.666	4.57322	13.423	11.506	4.37717	2.80307e-06	4.50235e-05	Os12g0242100	NC_008405.2	7873337	7874300	-	964	-	supported by AK109396
4327920	19.367	24.8893	9.71261	0	0	0	6.65616	2.90922e-06	4.66991e-05	Os01g0562400	NC_008394.4	23038729	23046487	+	2034	-	supported by AK072598
novel.12018	378.625	647.121	224.361	3156.67	1594.66	1461.26	-2.31354	2.91373e-06	4.67421e-05	-	NC_008397.2	13691722	13705212	-	3910	-	PF13426:PAS domain|PF00069:Protein kinase domain
novel.17892	24.2088	35.0712	18.454	0	0	0.885076	6.22057	2.93313e-06	4.70238e-05	-	NC_008399.2	15155516	15156361	-	846	-	PF03578:HGWP repeat
4339604	13.5569	10.182	10.6839	89.1779	34.005	77.8867	-2.53994	2.95999e-06	4.74248e-05	Os05g0561600	NC_008398.2	28025673	28029551	+	3033	protein_coding	supported by CI355540 and CI596822
4340908	240.151	285.095	246.7	124.62	122.597	128.336	1.03838	2.97976e-06	4.77115e-05	Os06g0326000	NC_008399.2	12826543	12831662	-	1594	-	supported by AK121658
novel.13867	21.3037	105.214	16.5114	1.14331	1.78974	1.77015	4.90458	2.98228e-06	4.77221e-05	-	NC_008397.2	33920853	33922201	+	1248	-	-
4345082	3672.95	4461.96	3118.72	1656.65	1594.66	1950.71	1.11307	2.99068e-06	4.78265e-05	Os08g0250900	NC_008401.2	9223379	9226909	-	3160	protein_coding	supported by AK120066
novel.22532	179.145	166.305	129.178	621.958	384.794	368.192	-1.53354	2.99462e-06	4.78597e-05	-	NC_008401.2	19515121	19520696	+	2931	-	PF00916:Sulfate permease family|PF01740:STAS domain
9269922	16.462	47.5158	34.9654	2.28661	3.57947	1.77015	3.68568	3.01992e-06	4.82156e-05	Os12g0159400	NC_008405.2	2970355	2973200	+	2846	-	supported by AK102059
4331765	34.8606	87.1124	38.8504	264.104	238.93	174.36	-2.07985	3.02067e-06	4.82156e-05	Os03g0169600	NC_008396.2	3717204	3719947	+	1799	-	supported by AK099490
novel.10931	4.84175	10.182	4.8563	56.022	41.164	30.9777	-2.70373	3.02815e-06	4.82679e-05	-	NC_008396.2	33282793	33286534	+	2301	-	PF00010:Helix-loop-helix DNA-binding domain
novel.26197	63.9111	136.891	99.0686	28.5826	25.0563	17.7015	2.07592	3.02883e-06	4.82679e-05	-	NC_008403.2	19613005	19613950	.	946	-	-
novel.5131	112.329	119.921	120.436	238.951	365.106	265.523	-1.30348	3.02961e-06	4.82679e-05	-	NC_008395.2	6563055	6567109	-	3815	-	-
novel.9722	24.2088	48.6472	24.2815	128.05	97.5407	153.118	-1.97149	3.06403e-06	4.8786e-05	-	NC_008396.2	17924045	17928803	-	3514	-	PF01182:Glucosamine-6-phosphate isomerases/6-phosphogluconolactonase
novel.11737	13.5569	12.4446	26.224	0	0	0	6.6147	3.09009e-06	4.91703e-05	-	NC_008397.2	5552999	5554372	+	647	-	-
4337447	2222.36	552.089	1098.5	7352.6	5648.41	6538.06	-2.33465	3.09495e-06	4.9217e-05	Os04g0683700	NC_008397.2	35308443	35310342	-	1813	-	supported by AK119512
novel.11138	80.3731	18.1013	139.862	4.57322	8.05382	6.19553	3.65481	3.18772e-06	5.06608e-05	-	NC_008396.2	34786404	34788813	-	1546	-	PF08356:EF hand associated|PF00071:Ras family
novel.19767	15.4936	89.375	5.82756	0	0	0	7.69284	3.22738e-06	5.12522e-05	-	NC_008400.2	7740802	7743477	+	428	-	-
novel.681	79.4047	49.7785	75.7583	350.995	148.548	371.732	-2.08529	3.22894e-06	5.12522e-05	-	NC_008394.4	5036406	5040220	-	2432	-	-
4349226	2.90505	4.52532	3.88504	24.0094	31.3204	31.8627	-2.95995	3.23744e-06	5.13552e-05	Os10g0533800	NC_008403.2	21219439	21221463	+	2025	protein_coding	ab initio prediction with EST support
novel.25701	73.5946	487.603	25.2528	0	0	0	10.101	3.27371e-06	5.18983e-05	-	NC_008403.2	14047452	14049642	-	2033	-	-
4336221	3304.98	3338.55	2971.09	1835.01	1585.71	1888.75	0.856716	3.31793e-06	5.25668e-05	Os04g0487200	NC_008397.2	24746653	24749391	+	2739	-	supported by AK102330
novel.9470	121.044	38.4652	173.856	13.7197	12.5282	19.4717	2.86522	3.33268e-06	5.27678e-05	-	NC_008396.2	14526055	14532415	+	2283	-	-
novel.26644	25.1771	190.063	18.454	1.14331	0	3.54031	5.62173	3.34285e-06	5.2896e-05	-	NC_008403.2	23243818	23246813	+	1831	-	-
novel.266	19.367	12.4446	15.5402	0	0	0	6.4732	3.37751e-06	5.34114e-05	-	NC_008394.4	1612471	1614257	.	1787	-	PF07727:Reverse transcriptase (RNA-dependent DNA polymerase)
4335419	69.7212	80.3244	88.3847	26.296	29.5307	25.6672	1.54725	3.39276e-06	5.36195e-05	Os04g0302300	NC_008397.2	13571545	13575804	+	4260	-	supported by AK072639
9269615	36.7973	32.8086	30.1091	91.4645	85.9074	130.106	-1.62601	3.39515e-06	5.36241e-05	Os06g0590400	NC_008399.2	24061289	24061359	-	71	-	-
4335172	303.094	363.157	352.568	122.334	166.446	164.624	1.16445	3.40568e-06	5.37571e-05	Os04g0208500	NC_008397.2	7252949	7255088	-	1947	-	supported by AK106410
4347763	15.4936	21.4953	11.6551	57.1653	58.1665	91.1629	-2.09726	3.42311e-06	5.3999e-05	Os09g0546800	NC_008402.2	22432771	22433196	-	426	protein_coding	ab initio prediction with EST support
novel.17343	24.2088	6.78798	33.0229	0	0	0	6.90982	3.45317e-06	5.44397e-05	-	NC_008399.2	6418210	6419557	.	1348	-	PF11250:Fantastic Four meristem regulator
novel.10734	103.613	207.033	111.695	517.918	398.217	427.492	-1.67189	3.45668e-06	5.44614e-05	-	NC_008396.2	31667023	31670315	-	1664	-	PF14559:Tetratricopeptide repeat
novel.1704	68.7529	410.673	55.3619	9.14645	16.1076	15.0463	3.72309	3.47087e-06	5.46512e-05	-	NC_008394.4	20327406	20332798	-	5208	-	PF00069:Protein kinase domain|PF13855:Leucine rich repeat|PF08263:Leucine rich repeat N-terminal domain
4337480	940.268	1262.56	1060.62	569.366	541.396	477.941	1.03871	3.48951e-06	5.49109e-05	Os04g0687900	NC_008397.2	35576014	35579631	+	1826	-	supported by AK098928
4348273	45.5125	67.8798	29.1378	341.848	144.969	188.521	-2.24652	3.49701e-06	5.49952e-05	Os10g0206500	NC_008403.2	7291000	7297188	+	567	protein_coding	ab initio prediction with EST support
novel.10986	15.4936	21.4953	11.6551	0	0	0	6.5062	3.51051e-06	5.51602e-05	-	NC_008396.2	33693188	33693692	.	505	-	-
novel.7884	31.9556	61.0918	27.1953	2.28661	3.57947	7.08061	3.18186	3.51182e-06	5.51602e-05	-	NC_008396.2	723196	735283	+	1257	-	-
novel.17784	20.3354	74.6678	4.8563	0	0	0	7.54413	3.59523e-06	5.64356e-05	-	NC_008399.2	13160069	13160904	.	836	-	-
novel.4273	236.277	385.783	237.959	659.687	851.02	759.395	-1.40202	3.6096e-06	5.66264e-05	-	NC_008394.4	44616041	44619959	-	1834	-	PF00270:DEAD/DEAH box helicase|PF00271:Helicase conserved C-terminal domain
novel.13792	59.0694	87.1124	62.1607	317.839	149.443	275.259	-1.83466	3.64035e-06	5.70739e-05	-	NC_008397.2	33199606	33211735	-	7033	-	PF07744:SPOC domain
4327292	395.087	356.369	294.292	1027.83	674.731	1302.83	-1.52305	3.65e-06	5.719e-05	Os01g0314800	NC_008394.4	12006382	12007048	-	536	-	supported by AF323612
4348272	244.024	32.8086	40.793	1600.63	1173.17	717.797	-3.45711	3.65736e-06	5.72702e-05	Os10g0205700	NC_008403.2	7262676	7263815	-	1030	-	supported by AK060177
novel.6407	51.3226	67.8798	67.017	459.609	143.179	261.097	-2.21296	3.67193e-06	5.74632e-05	-	NC_008395.2	25128115	25131535	-	3421	-	-
novel.25369	20.3354	30.5459	21.3677	1.14331	0	0	6.11547	3.68788e-06	5.76776e-05	-	NC_008403.2	6401340	6402437	.	1098	-	-
4329709	1351.82	1005.75	1002.34	4054.16	2242.54	2937.57	-1.4583	3.69394e-06	5.7737e-05	Os02g0566400	NC_008395.2	22383751	22386717	+	1702	-	supported by AK101019
novel.1113	22.2721	20.3639	12.6264	73.1716	93.9612	55.7598	-2.01469	3.70248e-06	5.78352e-05	-	NC_008394.4	9132649	9139498	-	2790	-	PF04193:PQ loop repeat
4324267	223.689	266.994	260.298	106.327	130.651	109.749	1.11264	3.76151e-06	5.87213e-05	Os01g0277500	NC_008394.4	9732788	9737180	+	2254	-	supported by AK066984
novel.25784	18.3987	11.3133	17.4827	0	0	0	6.46909	3.78855e-06	5.91074e-05	-	NC_008403.2	15159137	15160526	+	702	-	-
4349375	131.696	152.729	87.4135	17.1496	40.2691	32.7478	2.03185	3.79876e-06	5.92306e-05	Os10g0560200	NC_008403.2	22517642	22521115	-	1081	-	supported by AK069913
novel.16004	20.3354	21.4953	5.82756	83.4613	80.5382	336.329	-3.39715	3.84183e-06	5.98656e-05	-	NC_008398.2	24830605	24831241	.	637	-	-
novel.28180	14.5253	13.576	17.4827	0	0	0	6.41714	3.86677e-06	6.02176e-05	-	NC_008404.2	26104236	26105497	.	1262	-	-
novel.14847	120.075	2.26266	136.948	1.14331	1.78974	0	6.48013	3.87706e-06	6.03411e-05	-	NC_008398.2	8116060	8119306	+	3193	-	-
novel.25354	22.2721	47.5158	5.82756	0	0	0	7.1424	3.88211e-06	6.03715e-05	-	NC_008403.2	5872278	5873136	+	859	-	-
4339543	33.8923	30.5459	20.3965	4.57322	0.894869	0.885076	3.83408	3.88482e-06	6.03715e-05	Os05g0552700	NC_008398.2	27567392	27569174	-	1783	protein_coding	supported by AK108674
novel.4767	137.506	116.527	110.724	41.159	46.5332	23.012	1.72433	3.8861e-06	6.03715e-05	-	NC_008395.2	3327767	3329363	.	1597	-	-
novel.4831	21.3037	36.2025	18.454	0	0	0.885076	6.18665	3.91236e-06	6.07426e-05	-	NC_008395.2	3926133	3928732	+	2209	-	-
novel.10828	37.7657	14.7073	27.1953	0	0	0.885076	6.26334	3.93707e-06	6.1089e-05	-	NC_008396.2	32434569	32435111	.	543	-	-
novel.29338	25.1771	12.4446	12.6264	0	0	0	6.55891	4.04808e-06	6.27735e-05	-	NC_008405.2	12592967	12594774	-	1064	-	-
novel.15460	351.511	354.106	283.608	65.1684	146.758	84.9673	1.73237	4.08004e-06	6.32308e-05	-	NC_008398.2	19821371	19822708	+	1221	-	-
4341925	149.126	56.5665	62.1607	17.1496	17.8974	13.2761	2.47468	4.09215e-06	6.338e-05	Os06g0694200	NC_008399.2	29858369	29860438	-	1384	-	supported by AK106962
4325113	4.84175	12.4446	5.82756	56.022	71.5895	30.9777	-2.79678	4.11397e-06	6.36758e-05	Os01g0898800	NC_008394.4	40835439	40838331	+	2893	-	supported by CI552245 and CI768563
4341379	9.6835	36.2025	19.4252	148.63	76.0638	158.429	-2.56149	4.11623e-06	6.36758e-05	Os06g0581300	NC_008399.2	23576283	23581979	+	1016	-	supported by AK070987
4335746	1119.41	1310.08	1165.51	601.379	425.063	612.473	1.13359	4.12393e-06	6.37563e-05	Os04g0404900	NC_008397.2	20104897	20112613	-	1621	-	supported by AK107531
4325859	680.75	588.291	521.567	304.119	305.15	254.017	1.05326	4.13658e-06	6.39133e-05	Os01g0787600	NC_008394.4	35165501	35171408	+	1073	-	supported by AK061058
novel.5123	197.543	159.517	187.453	72.0283	89.4869	68.1509	1.245	4.15407e-06	6.41448e-05	-	NC_008395.2	6514609	6517452	-	2765	-	PF13855:Leucine rich repeat|PF00560:Leucine Rich Repeat|PF08263:Leucine rich repeat N-terminal domain
4339960	863.768	384.652	539.05	107.471	65.3254	192.062	2.29203	4.15848e-06	6.41741e-05	Os06g0125200	NC_008399.2	1360369	1361506	+	1002	-	supported by AK102200
novel.25401	11.6202	65.6171	8.74135	0	0	0	7.3272	4.17016e-06	6.43155e-05	-	NC_008403.2	7354092	7354652	.	561	-	-
4333767	118.139	66.7484	57.3044	235.521	249.668	283.224	-1.66443	4.22642e-06	6.5144e-05	Os03g0688300	NC_008396.2	28227842	28233175	+	2161	-	supported by AK105102
novel.23008	24.2088	16.9699	33.0229	1.14331	1.78974	1.77015	3.96013	4.24173e-06	6.53405e-05	-	NC_008401.2	25004805	25022797	-	2936	-	PF04227:Indigoidine synthase A like protein
4347475	569.39	112.002	410.843	20.5795	71.5895	38.0583	3.06436	4.28907e-06	6.60299e-05	Os09g0499400	NC_008402.2	19983611	19985635	-	2025	-	supported by AK102245
4349833	237.246	2189.12	147.632	0	4.47434	0	9.14483	4.29837e-06	6.61334e-05	Os11g0158200	NC_008404.2	2794134	2795381	+	1143	protein_coding	ab initio prediction with EST support
novel.18360	19.367	7.91931	29.1378	0	0	0	6.72779	4.31209e-06	6.63046e-05	-	NC_008399.2	24307585	24312995	+	2533	-	PF13359:DDE superfamily endonuclease
novel.18559	81.3414	104.082	62.1607	356.711	198.661	239.856	-1.68415	4.36806e-06	6.71249e-05	-	NC_008399.2	26809405	26811926	+	821	-	PF01894:Uncharacterised protein family UPF0047
novel.16510	90.0566	39.5965	122.379	16.0063	17.0025	12.3911	2.47761	4.37324e-06	6.71641e-05	-	NC_008398.2	29269272	29270980	-	1509	-	-
4344438	27.1138	65.6171	35.9366	138.34	152.128	184.096	-1.89115	4.45224e-06	6.83363e-05	Os08g0104400	NC_008401.2	232816	233464	-	649	-	supported by AK064224
4326386	34912.9	185.538	42431.5	76.6015	247.879	273.489	7.01828	4.4584e-06	6.83897e-05	Os01g0594500	NC_008394.4	24948505	24949507	-	926	-	supported by AK069454
novel.18026	24.2088	14.7073	10.6839	0	0	0	6.53882	4.46171e-06	6.83995e-05	-	NC_008399.2	18599505	18600053	.	549	-	-
4341269	46.4808	74.6678	69.9308	10.2898	17.8974	17.7015	2.04124	4.46488e-06	6.84071e-05	Os06g0551800	NC_008399.2	21792617	21795497	+	2881	-	supported by AK065388
4342424	177.208	108.608	22.339	1911.61	332.891	1474.54	-3.59316	4.47105e-06	6.84606e-05	Os07g0154100	NC_008400.2	2902838	2904981	+	2144	protein_coding	supported by AK119780
4334566	87.1515	83.7184	84.4997	36.5858	29.5307	27.4374	1.45702	4.53966e-06	6.94696e-05	Os03g0816600	NC_008396.2	35089207	35092116	+	2821	protein_coding	supported by AK069320
4337187	0.96835	3.39399	2.91378	74.3149	14.3179	38.9434	-4.1429	4.55997e-06	6.97093e-05	Os04g0644400	NC_008397.2	33191425	33192695	-	1271	protein_coding	supported by AK071989
4333870	413.486	225.135	478.832	1264.5	927.979	1450.64	-1.70411	4.56078e-06	6.97093e-05	Os03g0709000	NC_008396.2	29354789	29356767	-	926	-	supported by AK062406
4326679	0	0	0.971261	25.1527	18.7922	28.3224	-6.04068	4.61037e-06	7.04252e-05	Os01g0623600	NC_008394.4	26556566	26558653	-	1490	-	supported by CI386142 and CI620038
9266330	2.90505	9.05064	2.91378	30.8693	35.7947	104.439	-3.552	4.65937e-06	7.11312e-05	Os08g0452900	NC_008401.2	22247616	22249430	+	1815	-	Non-protein coding transcript%2C unclassifiable transcript~supported by AK069153
4340892	26.1455	81.4557	40.793	251.527	191.502	195.602	-2.11116	4.67319e-06	7.12997e-05	Os06g0320500	NC_008399.2	12520709	12522050	+	1048	-	supported by AK060904
4341423	304.062	409.541	380.734	883.775	749.005	1307.26	-1.42635	4.72691e-06	7.20763e-05	Os06g0593800	NC_008399.2	24210371	24212033	-	1663	-	supported by AK062590
4329979	1252.08	1008.01	1013.02	273.25	518.129	412.446	1.4418	4.74256e-06	7.22718e-05	Os02g0614700	NC_008395.2	25141050	25142665	-	1542	protein_coding	ab initio prediction with EST support
4338128	23.2404	23.7579	19.4252	62.8818	65.3254	87.6226	-1.70487	4.7597e-06	7.24898e-05	Os05g0220600	NC_008398.2	7429082	7433254	-	1333	-	supported by AK073669
novel.11899	68.7529	15.8386	5.82756	0	0	0	7.40539	4.76867e-06	7.25831e-05	-	NC_008397.2	9966582	9973272	-	605	-	-
4335780	1.9367	5.65665	0	40.0157	25.0563	34.518	-3.76712	4.86341e-06	7.39811e-05	Os04g0412300	NC_008397.2	20395454	20400063	+	1981	-	supported by AK121151
novel.2975	16.462	19.2326	10.6839	0	0	0	6.43823	4.88701e-06	7.4296e-05	-	NC_008394.4	33899297	33901238	-	1752	-	PF04788:Protein of unknown function (DUF620)
novel.14238	30.0189	33.9399	13.5977	0	0	0.885076	6.21823	4.91239e-06	7.46374e-05	-	NC_008398.2	753131	754487	+	1151	-	-
novel.25329	47.4492	355.237	35.9366	12.5764	6.26408	2.65523	4.36757	4.98198e-06	7.56438e-05	-	NC_008403.2	5401281	5402855	.	1575	-	PF12937:F-box-like
4338358	1479.64	2623.55	1580.24	8946.37	4372.33	6108.8	-1.77335	4.98454e-06	7.56438e-05	Os05g0304600	NC_008398.2	13712590	13718283	+	3007	-	supported by AK064795
4344024	121.044	50.9098	78.6721	615.099	185.238	723.992	-2.60284	5.02114e-06	7.6154e-05	Os07g0635500	NC_008400.2	27042741	27044799	+	1913	-	supported by AK121733
4351974	206.259	170.831	217.562	88.0346	95.7509	85.8524	1.14178	5.03346e-06	7.62955e-05	Os12g0277000	NC_008405.2	10253184	10256504	-	2863	-	supported by AK099846
9272676	18.3987	11.3133	15.5402	0	0	0	6.40817	5.0388e-06	7.63083e-05	Os01g0553200	NC_008394.4	22440361	22442324	+	1517	-	Non-protein coding transcript%2C putative npRNA~supported by AK121579
4340017	129.759	141.416	116.551	48.0188	54.587	58.415	1.26278	5.04323e-06	7.63083e-05	Os06g0132600	NC_008399.2	1753353	1759885	-	1155	-	supported by AK061226
4339231	330.207	345.056	257.384	85.7479	149.443	101.784	1.46514	5.04325e-06	7.63083e-05	Os05g0500500	NC_008398.2	24674380	24676260	+	1006	-	supported by AK110627
4340574	40.6707	227.397	47.5918	8.00314	1.78974	10.6209	3.95327	5.05295e-06	7.64098e-05	Os06g0231600	NC_008399.2	6807877	6810728	-	669	protein_coding	ab initio prediction with EST support
4342304	355.385	324.692	537.107	115.474	168.235	152.233	1.47968	5.06434e-06	7.65368e-05	Os07g0124100	NC_008400.2	1253979	1254734	-	646	-	supported by AJ276693
novel.22540	16.462	28.2832	8.74135	0	0	0	6.64199	5.07311e-06	7.6624e-05	-	NC_008401.2	19679534	19680092	.	559	-	-
novel.14742	14.5253	22.6266	10.6839	0	0	0	6.4813	5.09332e-06	7.68386e-05	-	NC_008398.2	6298642	6299515	+	874	-	-
4339946	14.5253	22.6266	10.6839	0	0	0	6.4813	5.09332e-06	7.68386e-05	Os06g0119900	NC_008399.2	1078930	1079931	+	1002	-	supported by AK067782
4335227	2478.98	4825.12	2618.52	23526.9	8275.75	12886.7	-2.17118	5.10796e-06	7.7014e-05	Os04g0234600	NC_008397.2	9126625	9129281	-	1605	-	supported by AK119209
4333655	272.106	21.4953	227.275	12.5764	11.6333	16.8164	3.66568	5.12112e-06	7.71668e-05	Os03g0664800	NC_008396.2	26880353	26881213	+	861	-	supported by CI543152 and CI760045
4348510	35.829	3.39399	45.6493	0	0	0	7.3154	5.1349e-06	7.7329e-05	Os10g0384600	NC_008403.2	12836603	12862266	-	1880	-	supported by AK071078
novel.27893	8.71515	31.6772	15.5402	0	0	0	6.70607	5.1385e-06	7.73376e-05	-	NC_008404.2	21749486	21750881	.	1396	-	-
novel.28208	17.4303	24.8893	26.224	1.14331	0	0	6.04151	5.15988e-06	7.76137e-05	-	NC_008404.2	26779070	26782609	-	1870	-	PF00646:F-box domain
4332979	330.207	218.347	359.366	961.52	624.618	1076.25	-1.55112	5.16948e-06	7.77124e-05	Os03g0381300	NC_008396.2	15669384	15672482	-	1138	-	supported by AK068105
9266828	20.3354	44.1219	31.0803	3.42992	4.47434	0.885076	3.45268	5.17772e-06	7.77905e-05	Os03g0733200	NC_008396.2	30790823	30792172	+	963	-	Non-protein coding transcript%2C putative npRNA~supported by CI454221 and CI676215
4336452	54.2276	19.2326	89.356	2.28661	6.26408	6.19553	3.44265	5.19142e-06	7.79506e-05	Os04g0526000	NC_008397.2	26709154	26710094	+	941	-	supported by AK064708
novel.16721	18.3987	39.5965	6.79883	0	0	0	6.91887	5.19597e-06	7.7973e-05	-	NC_008399.2	1083785	1084533	.	749	-	-
novel.15675	28.0822	9.05064	15.5402	0	0	0	6.62831	5.20174e-06	7.80139e-05	-	NC_008398.2	21968977	21969569	+	416	-	-
novel.8217	0.96835	0	0.971261	35.4425	20.582	25.6672	-5.3288	5.21387e-06	7.815e-05	-	NC_008396.2	3253265	3254504	+	1213	-	-
4333663	704.959	42.9905	781.865	29.726	48.3229	32.7478	3.78645	5.27236e-06	7.89766e-05	Os03g0666600	NC_008396.2	26998119	26999829	-	1711	-	supported by AK064709
novel.19855	57.1327	274.913	52.4481	5.71653	17.8974	6.19553	3.67819	5.2752e-06	7.89766e-05	-	NC_008400.2	9443642	9444900	+	1176	-	-
4345994	577.137	915.246	771.181	2351.78	1596.45	3562.43	-1.73059	5.28186e-06	7.90302e-05	Os08g0509100	NC_008401.2	25329042	25338043	+	3193	-	supported by AK066825
4328350	27.1138	23.7579	17.4827	1.14331	0	0	6.03816	5.30819e-06	7.93777e-05	Os02g0156300	NC_008395.2	3086328	3087543	+	972	-	supported by AK058558
4350639	38.734	87.1124	78.6721	290.4	178.079	291.19	-1.89505	5.33024e-06	7.96608e-05	Os11g0531700	NC_008404.2	21180908	21183568	+	1096	-	supported by AK059751
4324006	259.518	225.135	255.442	56.022	108.279	45.1389	1.81884	5.33423e-06	7.96738e-05	Os01g0967200	NC_008394.4	44449343	44450562	+	1136	-	supported by AK108137
novel.23174	53.2593	47.5158	67.9883	138.34	135.125	139.842	-1.28889	5.36368e-06	8.0067e-05	-	NC_008401.2	26607263	26617539	+	1413	-	PF00319:SRF-type transcription factor (DNA-binding and dimerisation domain)
novel.22191	14.5253	11.3133	19.4252	0	0	0	6.40844	5.41079e-06	8.07231e-05	-	NC_008401.2	12164235	12165273	.	1039	-	-
9271891	135.569	134.628	126.264	25.1527	57.2716	30.9777	1.79737	5.50043e-06	8.20125e-05	Os07g0112600	NC_008400.2	696413	697927	-	1515	protein_coding	supported by AK109561
novel.2725	32.9239	32.8086	12.6264	101.754	94.8561	113.29	-1.98861	5.50835e-06	8.20827e-05	-	NC_008394.4	32014206	32019210	+	3877	-	PF00400:WD domain, G-beta repeat
4332651	1042.91	965.024	589.555	1932.19	3397.82	2541.05	-1.59968	5.53292e-06	8.24009e-05	Os03g0315400	NC_008396.2	11376759	11378885	-	1641	-	supported by AK120551
4341210	614.902	32.8086	640.061	20.5795	42.9537	15.0463	4.03335	5.59727e-06	8.33107e-05	Os06g0534800	NC_008399.2	20887531	20889039	+	1509	protein_coding	supported by AK120650
novel.1142	85.2148	6.78798	174.827	2.28661	5.36921	2.65523	4.68288	5.60681e-06	8.34041e-05	-	NC_008394.4	9428594	9429773	-	1062	-	PF02298:Plastocyanin-like domain
novel.15628	16.462	12.4446	14.5689	0	0	0	6.34927	5.64302e-06	8.38453e-05	-	NC_008398.2	21484075	21486645	-	968	-	-
9266072	16.462	12.4446	14.5689	0	0	0	6.34927	5.64302e-06	8.38453e-05	Os09g0292400	NC_008402.2	7368973	7376321	+	1095	protein_coding	ab initio prediction with EST support
9272299	0	0	0	11.4331	13.423	24.7821	-6.466	5.66442e-06	8.41024e-05	Os03g0361700	NC_008396.2	14618749	14621295	-	1518	protein_coding	ab initio prediction with EST support
novel.25336	22.2721	15.8386	9.71261	0	0	0	6.48521	5.66691e-06	8.41024e-05	-	NC_008403.2	5499448	5499987	.	540	-	-
9266383	514.194	596.211	585.67	220.658	310.519	204.453	1.20412	5.67182e-06	8.41265e-05	Os04g0677033	NC_008397.2	34979304	34979837	-	534	protein_coding	supported by CI550454 and CI766921
4332901	261.455	311.116	203.965	48.0188	96.6458	92.933	1.70228	5.68512e-06	8.42749e-05	Os03g0363600	NC_008396.2	14716594	14721406	-	1981	-	supported by AK106658
9268228	9.6835	13.576	30.1091	0	0	0	6.64506	5.69738e-06	8.44077e-05	Os11g0145600	NC_008404.2	2060276	2063385	+	648	protein_coding	ab initio prediction with EST support
4341587	419.296	329.217	266.125	735.146	942.297	747.889	-1.25733	5.72615e-06	8.47849e-05	Os06g0633100	NC_008399.2	26532527	26533227	+	701	-	supported by AK107791
novel.25595	28.0822	22.6266	39.8217	1.14331	2.68461	5.31046	3.26553	5.73862e-06	8.49203e-05	-	NC_008403.2	12064320	12065894	-	1044	-	PF00112:Papain family cysteine protease
4330341	24.2088	112.002	41.7642	3.42992	1.78974	7.96569	3.74048	5.74494e-06	8.49646e-05	Os02g0684100	NC_008395.2	28854629	28855705	-	1077	protein_coding	ab initio prediction with EST support
4325401	28.0822	31.6772	18.454	137.197	64.4305	122.141	-2.0511	5.76957e-06	8.52402e-05	Os01g0954000	NC_008394.4	43812920	43814291	+	765	-	supported by AK062729
novel.18617	171.398	117.658	123.35	383.007	279.199	363.766	-1.31283	5.77024e-06	8.52402e-05	-	NC_008399.2	27298486	27304889	-	1554	-	-
9272550	19.367	10.182	29.1378	66.3117	96.6458	93.8181	-2.12139	5.79119e-06	8.55004e-05	Os12g0568000	NC_008405.2	23580070	23581836	-	1767	-	supported by AK106437
9271361	13.5569	15.8386	13.5977	0	0	0	6.33019	5.83791e-06	8.61404e-05	Os02g0599700	NC_008395.2	24290401	24300391	+	3195	-	supported by AK065211
novel.6162	82.3098	11.3133	122.379	1.14331	6.26408	3.54031	4.2765	5.86623e-06	8.65083e-05	-	NC_008395.2	22780641	22781904	-	1264	-	PF13639:Ring finger domain
novel.20058	219.816	255.68	202.993	410.447	576.295	506.264	-1.13972	5.87247e-06	8.65503e-05	-	NC_008400.2	16037330	16069209	-	2537	-	PF00230:Major intrinsic protein
novel.26173	476.428	224.003	301.091	1111.29	839.387	1111.66	-1.61149	5.89313e-06	8.68048e-05	-	NC_008403.2	19510853	19513246	+	1562	-	PF00571:CBS domain
novel.25916	15.4936	37.3339	7.77009	0	0	0	6.8217	5.89932e-06	8.6846e-05	-	NC_008403.2	17053926	17054310	.	385	-	-
novel.25905	12.5886	27.1519	10.6839	0	0	0	6.55624	5.92534e-06	8.71789e-05	-	NC_008403.2	16696760	16697739	-	916	-	-
novel.9774	10.6519	27.1519	12.6264	0	0	0	6.55639	5.92929e-06	8.71868e-05	-	NC_008396.2	18696676	18698448	-	735	-	-
4330888	1704.3	1755.82	1902.7	3435.63	2851.95	3246.46	-0.829941	5.97153e-06	8.77405e-05	Os02g0774300	NC_008395.2	33575570	33579851	-	2394	-	supported by AK065228
novel.12106	13.5569	37.3339	8.74135	0	0	0	6.79819	5.97486e-06	8.77405e-05	-	NC_008397.2	16216229	16216909	.	681	-	-
9266862	11.6202	50.9098	8.74135	0	0	0	7.05584	5.97724e-06	8.77405e-05	Os04g0132900	NC_008397.2	2057174	2058957	-	537	protein_coding	supported by CI411802 and CI640438
4333939	259.518	160.649	337.999	74.3149	90.3817	76.1166	1.65474	6.01845e-06	8.82947e-05	Os03g0721900	NC_008396.2	30053339	30053856	+	414	protein_coding	ab initio prediction with EST support
novel.25674	166.556	365.419	227.275	60.5952	90.3817	54.8747	1.88038	6.02382e-06	8.83229e-05	-	NC_008403.2	13588341	13612549	-	6769	-	PF01843:DIL domain|PF00063:Myosin head (motor domain)|PF00612:IQ calmodulin-binding motif
novel.22372	2.90505	2.26266	2.91378	21.7228	33.1101	23.012	-3.26329	6.02737e-06	8.83242e-05	-	NC_008401.2	16680864	16684297	+	1854	-	PF07887:Calmodulin binding protein-like
4329346	53.2593	48.6472	66.0457	120.047	187.922	156.658	-1.46833	6.03422e-06	8.83557e-05	Os02g0471300	NC_008395.2	16780896	16783812	+	1399	-	supported by AK110913
novel.19227	12.5886	33.9399	9.71261	0	0	0	6.71352	6.03643e-06	8.83557e-05	-	NC_008400.2	646815	647640	-	753	-	-
4351679	491.922	423.117	463.291	250.384	256.827	241.626	0.880778	6.04303e-06	8.84018e-05	Os12g0182300	NC_008405.2	4177469	4181688	-	3607	-	supported by AK067635
9268205	67.7845	140.285	101.011	17.1496	34.005	19.4717	2.1203	6.07115e-06	8.87624e-05	Os05g0355133	NC_008398.2	16807938	16817813	+	9689	-	supported by CI481370 and CI701764
novel.23731	12.5886	14.7073	15.5402	0	0	0	6.32581	6.1165e-06	8.93742e-05	-	NC_008402.2	8365846	8366493	.	648	-	-
4337874	43.5758	2.26266	51.4768	0	0	0	7.51223	6.12496e-06	8.94468e-05	Os05g0158600	NC_008398.2	3437663	3443913	+	1524	-	supported by AB059416
novel.27364	13.5569	22.6266	10.6839	0	0	0	6.45152	6.14935e-06	8.97517e-05	-	NC_008404.2	7395193	7402051	-	5413	-	-
9267334	185.923	193.457	111.695	346.422	649.675	762.051	-1.84146	6.22515e-06	9.08062e-05	Os10g0542700	NC_008403.2	21645250	21646185	+	936	protein_coding	ab initio prediction with EST support
novel.28670	30.9872	42.9905	51.4768	293.83	108.279	156.658	-2.153	6.28372e-06	9.16084e-05	-	NC_008405.2	1633760	1644923	-	3485	-	-
novel.10321	61.9744	102.951	68.9595	24.0094	24.1615	16.8164	1.84916	6.30812e-06	9.19117e-05	-	NC_008396.2	27712433	27746840	+	10526	-	PF01964:Radical SAM ThiC family
4346216	43.5758	33.9399	38.8504	6.85984	7.15895	10.6209	2.23053	6.31494e-06	9.19586e-05	Os08g0545000	NC_008401.2	27394917	27397442	-	2526	-	supported by AK121240
4325988	23.2404	41.8592	19.4252	3.42992	1.78974	2.65523	3.44151	6.40454e-06	9.32104e-05	Os01g0127500	NC_008394.4	1512138	1513432	+	1209	-	supported by AK106870
4329733	1132.97	994.439	1107.24	4857.91	1906.07	4216.5	-1.76312	6.41903e-06	9.3368e-05	Os02g0572400	NC_008395.2	22788528	22793426	-	2197	-	supported by AK069475
4346768	1315.99	341.662	608.98	7420.06	1958.87	7056.71	-2.85798	6.43415e-06	9.35348e-05	Os09g0334500	NC_008402.2	10694548	10696797	+	1712	-	supported by AK065265
novel.25253	19.367	26.0206	21.3677	81.1747	76.9587	57.53	-1.69414	6.45671e-06	9.38094e-05	-	NC_008403.2	3447015	3454335	+	5863	-	PF01425:Amidase
4324791	15.4936	3.39399	8.74135	74.3149	37.5845	87.6226	-2.83586	6.50835e-06	9.4506e-05	Os01g0864500	NC_008394.4	39167894	39168858	-	965	-	supported by AK068115
novel.19765	12.5886	40.7279	8.74135	0	0	0	6.85571	6.5151e-06	9.45503e-05	-	NC_008400.2	7659420	7670827	-	2550	-	PF00076:RNA recognition motif. (a.k.a. RRM, RBD, or RNP domain)
4333882	3842.41	2590.74	2845.79	7881.95	10863.7	6222.09	-1.42798	6.53485e-06	9.47529e-05	Os03g0711100	NC_008396.2	29447388	29449931	+	1840	-	supported by AK120563
4350437	140.411	133.497	139.862	51.4488	51.0075	69.0359	1.26745	6.53647e-06	9.47529e-05	Os11g0447300	NC_008404.2	16707366	16714238	+	1564	-	supported by AK108044
4348636	1844.71	2137.08	1549.16	913.501	880.551	992.17	0.988954	6.60094e-06	9.56332e-05	Os10g0417600	NC_008403.2	15097250	15100544	+	1590	-	supported by AK069385
4340103	118.139	2617.9	28.1666	0	0	1.77015	10.5659	6.64594e-06	9.62307e-05	Os06g0144900	NC_008399.2	2371993	2373947	+	1867	-	supported by AK070509
4333544	1083.58	1057.79	1081.01	1843.01	1799.58	1672.79	-0.721828	6.65239e-06	9.62696e-05	Os03g0640800	NC_008396.2	25412157	25417952	-	3081	-	supported by AK103284
4334660	20.3354	20.3639	23.3103	0	0	0.885076	5.94443	6.74474e-06	9.75508e-05	Os03g0830200	NC_008396.2	35721409	35722087	-	453	protein_coding	ab initio prediction with EST support
4346629	41.6391	70.1424	50.5056	214.942	238.035	119.485	-1.82125	6.75482e-06	9.75958e-05	Os09g0287000	NC_008402.2	6970194	6971751	-	1107	-	supported by AK106057
4352008	107.487	61.0918	34.9654	12.5764	12.5282	9.73584	2.55053	6.75721e-06	9.75958e-05	Os12g0290200	NC_008405.2	11200884	11201345	-	462	-	supported by AK112053
4344104	419.296	442.35	404.044	229.804	225.507	243.396	0.85653	6.75931e-06	9.75958e-05	Os07g0646600	NC_008400.2	27655232	27660690	-	1776	-	supported by AK069929
4324933	6793.95	10997.7	6516.19	42103.4	16184.6	36251.8	-1.95952	6.76811e-06	9.76301e-05	Os01g0869800	NC_008394.4	39452871	39455429	+	1064	-	supported by AK058284
novel.29466	36.7973	23.7579	33.0229	2.28661	6.26408	4.42538	2.82171	6.76932e-06	9.76301e-05	-	NC_008405.2	17167159	17180618	+	1746	-	-
novel.29571	24.2088	29.4146	5.82756	0	0	0	6.79628	6.77338e-06	9.76336e-05	-	NC_008405.2	19400461	19400907	-	447	-	-
novel.15647	17.4303	7.91931	25.2528	0	0	0	6.5708	6.83522e-06	9.84696e-05	-	NC_008398.2	21646434	21648208	-	1579	-	-
novel.25519	23.2404	20.3639	26.224	0	2.68461	1.77015	3.88807	6.84188e-06	9.851e-05	-	NC_008403.2	10906595	10907436	-	734	-	-
4352578	78.4364	108.608	84.4997	20.5795	36.6896	23.8971	1.73206	6.9298e-06	9.97197e-05	Os12g0570500	NC_008405.2	23698156	23702949	+	3064	-	supported by AK100336
novel.28515	25.1771	58.8291	14.5689	1.14331	0	0.885076	5.66121	6.93768e-06	9.9777e-05	-	NC_008405.2	489553	492819	+	3267	-	PF00999:Sodium/hydrogen exchanger family
novel.26548	313.746	248.893	264.183	1203.9	570.031	731.073	-1.59816	7.01518e-06	0.000100835	-	NC_008403.2	22583704	22586916	-	1403	-	PF00249:Myb-like DNA-binding domain
4334049	176.24	135.76	228.246	9.14645	45.6383	7.08061	3.11856	7.07244e-06	0.000101601	Os03g0738600	NC_008396.2	31078614	31082117	+	2927	-	supported by AK073529
4344023	152.999	263.6	161.229	529.351	466.227	494.758	-1.36885	7.08497e-06	0.000101724	Os07g0635300	NC_008400.2	27035805	27037772	+	1873	protein_coding	supported by CI434094 and CI658685
4330786	243.056	80.3244	318.574	1811	533.342	3153.53	-3.09769	7.17089e-06	0.000102899	Os02g0758000	NC_008395.2	32807721	32809268	+	1443	-	supported by AK064389
9270740	81.3414	30.5459	56.3331	291.543	146.758	368.192	-2.25781	7.21604e-06	0.000103489	Os01g0796001	NC_008394.4	35469400	35469967	+	568	-	supported by CI496324 and CI715787
4352643	126.854	161.78	88.3847	48.0188	27.7409	24.7821	1.91644	7.2221e-06	0.000103518	Os12g0581900	NC_008405.2	24349305	24350258	-	954	-	supported by AK066117
4346301	5385	1802.21	4483.34	286.97	1098	440.768	2.67596	7.32849e-06	0.000104984	Os08g0557800	NC_008401.2	28004318	28010614	+	2020	-	supported by AK069659
4331583	153.968	47.5158	229.218	19.4362	23.2666	24.7821	2.67288	7.37817e-06	0.000105637	Os03g0142500	NC_008396.2	2315125	2319992	+	2682	-	supported by AK100238
novel.7262	11.6202	27.1519	10.6839	0	0	0	6.52808	7.43962e-06	0.000106457	-	NC_008395.2	32850196	32850877	.	682	-	-
novel.24202	14.5253	18.1013	10.6839	0	0	0	6.33927	7.46821e-06	0.000106806	-	NC_008402.2	16511003	16511565	-	563	-	-
9272182	21.3037	6.78798	24.2815	0	0	0	6.62065	7.48784e-06	0.000107009	Os06g0165100	NC_008399.2	3292142	3292810	+	588	-	Non-protein coding transcript%2C uncharacterized transcript~supported by AK109271
novel.9955	35.829	53.1725	33.9941	10.2898	6.26408	2.65523	2.71152	7.49077e-06	0.000107009	-	NC_008396.2	22395142	22397384	+	1370	-	-
9266801	9.6835	18.1013	16.5114	0	0	0	6.37211	7.5008e-06	0.000107041	Os05g0448801	NC_008398.2	22079789	22084341	-	3806	-	Non-protein coding transcript%2C uncharacterized transcript~supported by CI482469 and CI702787
novel.17363	32.9239	18.1013	46.6205	0	3.57947	0	4.70085	7.50134e-06	0.000107041	-	NC_008399.2	6562573	6569483	+	827	-	-
novel.6588	21.3037	72.4051	10.6839	0	0.894869	0	6.64552	7.54119e-06	0.000107549	-	NC_008395.2	27006479	27007157	.	679	-	-
4335648	93.93	70.1424	146.66	24.0094	29.5307	30.9777	1.87591	7.64005e-06	0.000108898	Os04g0384100	NC_008397.2	18867241	18867785	+	545	-	supported by CI431404 and CI656253
novel.12648	12.5886	56.5665	6.79883	0	0	0	7.14808	7.65009e-06	0.000108981	-	NC_008397.2	23304074	23307004	-	920	-	-
4349727	74.563	29.4146	109.752	8.00314	14.3179	7.96569	2.81466	7.67361e-06	0.000109255	Os11g0139400	NC_008404.2	1800787	1802375	+	1589	-	supported by AK107562
4327408	11.6202	3.39399	1.94252	188.645	22.3717	76.1166	-4.07121	7.68555e-06	0.000109364	Os01g0833600	NC_008394.4	37448647	37449633	-	519	protein_coding	ab initio prediction with EST support
4345197	47.4492	10.182	56.3331	0	0	1.77015	5.91883	7.79065e-06	0.000110798	Os08g0294300	NC_008401.2	11937153	11938040	-	888	-	supported by AK069295
novel.11665	55.196	1.13133	62.1607	0	0	0	7.7956	7.8105e-06	0.000111018	-	NC_008397.2	3652940	3654390	-	1451	-	PF13968:Domain of unknown function (DUF4220)
novel.12150	14.5253	33.9399	7.77009	0	0	0	6.71371	7.81479e-06	0.000111018	-	NC_008397.2	17036468	17037536	.	1069	-	-
9271160	29.0505	44.1219	41.7642	3.42992	9.84356	3.54031	2.75014	7.82687e-06	0.000111128	Os05g0215300	NC_008398.2	7134506	7135978	+	1473	protein_coding	ab initio prediction with EST support
novel.23537	8.71515	9.05064	10.6839	29.726	92.1715	53.9897	-2.63181	7.83987e-06	0.00011125	-	NC_008402.2	3723307	3725726	+	1356	-	-
4343913	1012.89	291.883	760.497	123.477	194.187	130.991	2.20227	7.88224e-06	0.00011179	Os07g0617100	NC_008400.2	26106708	26107464	+	757	-	supported by CI487681 and CI707900
9270914	516.131	2524	357.424	99.4676	170.92	102.669	3.18629	7.89356e-06	0.000111888	Os06g0522900	NC_008399.2	20187708	20188451	+	744	protein_coding	ab initio prediction with EST support
novel.24468	1328.58	1381.35	949.893	536.21	556.608	360.226	1.33301	7.91818e-06	0.000112175	-	NC_008402.2	19005573	19006359	+	667	-	-
novel.21944	17.4303	11.3133	13.5977	0	0	0	6.31174	7.92907e-06	0.000112267	-	NC_008401.2	7165011	7451262	+	972	-	-
9268411	9.6835	15.8386	18.454	0	0	0	6.36318	7.94585e-06	0.000112442	Os01g0540300	NC_008394.4	21508527	21510979	-	1696	protein_coding	supported by CI498380 and CI717691
novel.20366	418.327	359.763	382.677	202.365	191.502	218.614	0.922607	7.98003e-06	0.000112864	-	NC_008400.2	20909468	20913286	+	1846	-	PF00071:Ras family
4349297	77.468	16.9699	23.3103	1.14331	1.78974	3.54031	4.15719	8.01734e-06	0.000113329	Os10g0548100	NC_008403.2	21899626	21900766	-	1141	-	supported by AK107224
4327858	1709.14	3019.52	1955.15	8271.82	5238.56	5648.56	-1.51936	8.02386e-06	0.000113358	Os01g0662600	NC_008394.4	28803338	28806273	-	888	-	supported by AK119723
9266805	37.7657	59.9605	35.9366	10.2898	8.05382	2.65523	2.69326	8.20272e-06	0.000115821	Os10g0394700	NC_008403.2	13543954	13544690	-	646	-	Non-protein coding transcript%2C putative npRNA~supported by AK058488
4328078	346.669	1018.2	219.505	116.617	40.2691	49.5643	2.94342	8.2467e-06	0.000116378	Os02g0116400	NC_008395.2	866007	869292	-	2693	-	supported by AK072347
4328376	21.3037	59.9605	18.454	0	1.78974	0	5.71213	8.29269e-06	0.000116962	Os02g0160100	NC_008395.2	3250101	3252318	+	1014	protein_coding	ab initio prediction with EST support
4341174	215.942	59.9605	239.901	26.296	36.6896	27.4374	2.51142	8.30984e-06	0.000117139	Os06g0523300	NC_008399.2	20210955	20211520	-	566	-	supported by AK105345
novel.9447	41.6391	4.52532	22.339	0	0	0	7.00694	8.32789e-06	0.000117329	-	NC_008396.2	14222373	14223320	.	948	-	-
novel.5690	32.9239	5.65665	20.3965	0	0	0	6.79153	8.41003e-06	0.000118421	-	NC_008395.2	16472078	16472777	+	700	-	-
4326855	598.44	527.2	655.601	299.546	315.889	331.904	0.910773	8.47399e-06	0.000119256	Os01g0665400	NC_008394.4	28941481	28947073	+	1483	-	supported by AK065097
novel.21862	48.4175	13.576	55.3619	3.42992	2.68461	4.42538	3.47898	8.54225e-06	0.000120151	-	NC_008401.2	5655219	5656768	.	1550	-	-
4330372	1155.24	2289.81	1506.43	3962.7	4530.72	5186.55	-1.46641	8.56669e-06	0.000120428	Os02g0689900	NC_008395.2	29199557	29203056	-	2237	-	supported by AK065840
novel.14849	18.3987	5.65665	37.8792	0	0	0	6.86173	8.62316e-06	0.000121155	-	NC_008398.2	8183651	8185227	-	1199	-	-
4348629	145.253	154.992	151.517	293.83	273.83	353.145	-1.02822	8.76588e-06	0.000123093	Os10g0415900	NC_008403.2	15006565	15012753	-	1691	-	supported by AK111779
4342910	15.4936	47.5158	5.82756	0	0	0	7.0061	8.83477e-06	0.000123973	Os07g0274400	NC_008400.2	10255679	10258299	+	585	-	supported by AK100692
4336986	4.84175	9.05064	9.71261	41.159	38.4794	34.518	-2.27816	8.83824e-06	0.000123973	Os04g0615000	NC_008397.2	31610701	31613275	+	2238	-	supported by AK064014
novel.1560	24.2088	91.6377	10.6839	0	0.894869	0.885076	6.06422	9.04451e-06	0.000126797	-	NC_008394.4	16199964	16201345	.	1382	-	-
4325958	28.0822	81.4557	29.1378	0	1.78974	6.19553	4.05936	9.09781e-06	0.000127474	Os01g0597400	NC_008394.4	25096355	25098243	+	1332	protein_coding	ab initio prediction with EST support
novel.25233	11.6202	56.5665	6.79883	0	0	0	7.12952	9.11728e-06	0.000127677	-	NC_008403.2	2993904	2994719	.	816	-	-
novel.1495	337.954	29.4146	459.406	21.7228	26.8461	21.2418	3.56587	9.13464e-06	0.000127793	-	NC_008394.4	14885343	14895058	-	2382	-	PF03982:Diacylglycerol acyltransferase|PF12146:Serine aminopeptidase, S33
9269684	12.5886	23.7579	19.4252	82.318	72.4844	53.1046	-1.90291	9.13559e-06	0.000127793	Os02g0628900	NC_008395.2	26035697	26038017	+	2199	-	Non-protein coding transcript%2C uncharacterized transcript~supported by AK105574
novel.5874	24.2088	19.2326	18.454	0	0.894869	0	5.89629	9.15404e-06	0.000127981	-	NC_008395.2	19674507	19675681	-	1175	-	-
4337045	3.8734	1.13133	2.91378	57.1653	38.4794	14.1612	-3.76496	9.16325e-06	0.00012804	Os04g0623200	NC_008397.2	32064746	32065567	-	822	-	supported by AK105231
novel.21530	34.8606	18.1013	18.454	211.512	66.2203	116.83	-2.4599	9.18703e-06	0.000128302	-	NC_008401.2	1535588	1539379	+	2876	-	PF00076:RNA recognition motif. (a.k.a. RRM, RBD, or RNP domain)|PF00642:Zinc finger C-x8-C-x5-C-x3-H type (and similar)|PF12872:OST-HTH/LOTUS domain
novel.773	23.2404	59.9605	18.454	1.14331	3.57947	2.65523	3.74445	9.21377e-06	0.000128605	-	NC_008394.4	5916993	5918342	.	1350	-	PF03732:Retrotransposon gag protein
novel.22269	13.5569	26.0206	8.74135	0	0	0	6.49486	9.32991e-06	0.000130156	-	NC_008401.2	14248108	14249202	-	621	-	-
novel.16442	8.71515	26.0206	13.5977	0	0	0	6.49525	9.34396e-06	0.000130281	-	NC_008398.2	28757516	28759013	.	1498	-	-
4329654	158.809	201.377	215.62	72.0283	91.2766	83.1972	1.22053	9.38198e-06	0.000130739	Os02g0555100	NC_008395.2	21824699	21826489	+	1791	protein_coding	ab initio prediction with EST support
9269514	3.8734	5.65665	2.91378	52.5921	28.6358	22.1269	-3.06079	9.38892e-06	0.000130765	Os06g0497101	NC_008399.2	18288998	18290733	+	180	protein_coding	ab initio prediction with EST support
4325710	508.384	538.513	548.762	1030.12	861.759	1124.93	-0.918856	9.40168e-06	0.000130871	Os01g0371200	NC_008394.4	15512829	15514732	-	972	-	supported by AK058900
4324059	21.3037	19.2326	29.1378	52.5921	178.974	130.991	-2.37998	9.41861e-06	0.000131035	Os01g0159000	NC_008394.4	3090359	3091694	-	1259	-	supported by AK106273
4326725	944.142	11.3133	1511.28	2.28661	11.6333	9.73584	6.69801	9.45731e-06	0.000131502	Os01g0297700	NC_008394.4	10959253	10962594	+	1571	-	supported by AK106554
4327938	8.71515	22.6266	14.5689	0	0	0	6.42176	9.55495e-06	0.000132788	Os01g0688000	NC_008394.4	30136748	30137701	-	954	-	supported by AK062967
9268833	307.935	95.0317	112.666	1652.08	485.019	1124.93	-2.66035	9.60145e-06	0.000133362	Os06g0318800	NC_008399.2	12427511	12428113	-	603	-	Non-protein coding transcript%2C unclassifiable transcript~supported by AK062356
4330569	1194.94	3078.35	727.474	226.375	330.207	371.732	2.42879	9.77523e-06	0.000135702	Os02g0723200	NC_008395.2	30938611	30940136	+	1526	-	supported by AK108140
novel.1311	116.202	96.163	86.4422	20.5795	41.164	19.4717	1.87277	9.81825e-06	0.000136225	-	NC_008394.4	11733786	11734960	+	1031	-	-
novel.14910	13.5569	24.8893	8.74135	0	0	0	6.46078	9.90829e-06	0.0001374	-	NC_008398.2	9319019	9319695	.	677	-	-
novel.15139	14.5253	11.3133	14.5689	0	0	0	6.24391	9.92385e-06	0.000137541	-	NC_008398.2	15521060	15521328	.	269	-	-
novel.13119	396.055	176.487	292.349	65.1684	90.3817	100.014	1.75695	9.93034e-06	0.000137556	-	NC_008397.2	27076240	27077662	.	1423	-	-
novel.5626	8.71515	99.557	4.8563	0	0	0	7.72446	9.95657e-06	0.000137827	-	NC_008395.2	15172887	15173831	-	798	-	-
4324774	92.9616	150.467	149.574	49.1622	40.2691	24.7821	1.78945	9.9607e-06	0.000137827	Os01g0875000	NC_008394.4	39724819	39726181	-	1208	-	supported by AK058560
novel.19309	111.36	117.658	84.4997	38.8724	41.164	25.6672	1.57122	9.97936e-06	0.000138011	-	NC_008400.2	1620306	1623063	+	1768	-	-
4346816	12.5886	7.91931	34.9654	0	0	0	6.70256	1.00368e-05	0.000138731	Os09g0348800	NC_008402.2	11543314	11546987	-	2147	-	supported by AK063411
novel.353	23.2404	64.4858	15.5402	0	1.78974	0	5.7645	1.02212e-05	0.000141203	-	NC_008394.4	2224315	2225331	.	1017	-	-
novel.20637	213.037	336.005	150.545	54.8787	68.9049	23.012	2.25365	1.02327e-05	0.000141285	-	NC_008400.2	23755835	23760607	+	2684	-	PF02727:Copper amine oxidase, N2 domain|PF01179:Copper amine oxidase, enzyme domain|PF02728:Copper amine oxidase, N3 domain
4349625	28.0822	23.7579	17.4827	0	2.68461	0.885076	4.19592	1.03104e-05	0.000142281	Os11g0119900	NC_008404.2	882159	884907	+	1298	-	supported by CI412015 and CI640588
4326262	195.607	152.729	166.086	334.989	348.999	457.584	-1.14986	1.03345e-05	0.000142537	Os01g0268500	NC_008394.4	9244608	9252173	+	2799	protein_coding	ab initio prediction with EST support
4335415	27.1138	24.8893	24.2815	2.28661	3.57947	4.42538	2.8642	1.03605e-05	0.000142819	Os04g0298700	NC_008397.2	13267585	13272558	-	4974	-	supported by CI553559 and CI769843
4351044	16.462	12.4446	11.6551	0	0	0	6.24846	1.03853e-05	0.000143083	Os11g0655300	NC_008404.2	28060399	28063460	+	3062	-	supported by AK074002
novel.22951	30.9872	32.8086	15.5402	0	0	1.77015	5.38275	1.04453e-05	0.000143832	-	NC_008401.2	24485035	24488354	-	3117	-	-
4337975	1934.76	842.841	1256.81	3817.5	3770.98	4439.54	-1.57575	1.04722e-05	0.000144125	Os05g0179300	NC_008398.2	4715783	4717769	-	1895	-	supported by AK100028
4345439	1360.53	2305.65	1088.78	9458.57	3770.08	5768.93	-1.9984	1.04859e-05	0.000144237	Os08g0379400	NC_008401.2	17943708	17945514	-	1509	-	supported by AK069608
novel.24269	136.537	134.628	102.954	264.104	246.089	292.96	-1.10336	1.05258e-05	0.000144706	-	NC_008402.2	17206491	17212506	+	2506	-	PF13713:Transcription factor BRX N-terminal domain|PF08381:Transcription factor regulating root and shoot growth via Pin3
4329294	206.259	340.53	177.741	695.13	1107.85	599.197	-1.73056	1.0583e-05	0.000145415	Os02g0460200	NC_008395.2	16176368	16177465	-	1098	-	supported by AK065150
novel.13210	13.5569	12.4446	13.5977	0	0	0	6.21354	1.06598e-05	0.000146391	-	NC_008397.2	27935370	27935869	.	500	-	-
4328243	0.96835	0	1.94252	29.726	22.3717	17.7015	-4.52107	1.07763e-05	0.000147913	Os02g0138100	NC_008395.2	2036165	2036874	+	459	protein_coding	ab initio prediction with EST support
novel.29705	181.082	247.761	199.108	85.7479	101.12	92.0479	1.16758	1.07903e-05	0.000148025	-	NC_008405.2	21695123	21701920	+	5202	-	-
novel.4216	62.9428	297.54	119.465	1425.7	628.198	891.272	-2.61881	1.08693e-05	0.000149029	-	NC_008394.4	44180475	44188751	+	6131	-	PF16900:Replication protein A OB domain
4334719	10.6519	22.6266	21.3677	77.7448	57.2716	69.0359	-1.90525	1.09412e-05	0.000149934	Os03g0838900	NC_008396.2	36103624	36105868	-	1018	-	supported by AK066994
novel.26152	25.1771	4.52532	30.1091	0	0	0	6.81172	1.10851e-05	0.000151824	-	NC_008403.2	19353775	19354667	.	893	-	-
4331488	167.525	164.043	161.229	326.985	282.779	355.801	-0.970231	1.13559e-05	0.00015545	Os03g0128400	NC_008396.2	1588256	1589948	-	583	-	supported by AK063116
novel.28182	19.367	6.78798	21.3677	0	0	0	6.48057	1.14179e-05	0.000156215	-	NC_008404.2	26209073	26210248	.	1176	-	-
4337636	21.3037	12.4446	10.6839	202.365	42.9537	85.8524	-2.89217	1.15153e-05	0.000157465	Os05g0119100	NC_008398.2	971357	972320	-	805	-	supported by CI448080 and CI670526
novel.29383	87.1515	2.26266	205.907	0	0.894869	3.54031	6.01063	1.15378e-05	0.000157688	-	NC_008405.2	14003086	14011804	+	751	-	-
novel.20316	25.1771	28.2832	18.454	0	1.78974	0	5.23644	1.1635e-05	0.000158932	-	NC_008400.2	20255426	20263137	-	1696	-	PF00800:Prephenate dehydratase
4329477	165.588	157.255	111.695	293.83	331.996	377.042	-1.2082	1.16991e-05	0.000159722	Os02g0516400	NC_008395.2	19418357	19420749	-	825	protein_coding	ab initio prediction with EST support
4330751	282.758	227.397	261.269	65.1684	116.333	109.749	1.40049	1.17893e-05	0.000160867	Os02g0752300	NC_008395.2	32509637	32514432	-	1762	-	supported by AK072544
novel.28787	35.829	7.91931	11.6551	0	0	0	6.70075	1.18085e-05	0.000161043	-	NC_008405.2	2690426	2691065	.	640	-	-
novel.22878	10.6519	64.4858	5.82756	0	0	0	7.24062	1.19435e-05	0.000162797	-	NC_008401.2	23914127	23915385	+	617	-	-
novel.20971	46.4808	15.8386	66.0457	3.42992	3.57947	6.19553	3.27252	1.19546e-05	0.000162861	-	NC_008400.2	26692619	26695479	-	1287	-	-
9271667	19.367	18.1013	21.3677	0	0	0.885076	5.82326	1.19997e-05	0.000163389	Os01g0269550	NC_008394.4	9299772	9303268	+	3497	-	supported by CI463307 and CI684969
novel.26504	168.493	168.568	168.028	811.747	289.937	835.512	-1.93904	1.20543e-05	0.000164046	-	NC_008403.2	22204501	22210133	+	3036	-	PF15413:Pleckstrin homology domain|PF01237:Oxysterol-binding protein
4341907	689.465	264.731	326.344	125.764	99.3304	119.485	1.89507	1.21602e-05	0.000165311	Os06g0691400	NC_008399.2	29708650	29714130	-	2042	-	supported by AK107208
4351919	130.727	119.921	174.827	305.263	444.75	315.972	-1.32455	1.21603e-05	0.000165311	Os12g0261300	NC_008405.2	9178749	9181724	+	2833	-	supported by AK101180
4325760	695.276	461.582	499.228	1719.53	1046.1	1504.63	-1.36597	1.21897e-05	0.000165623	Os01g0949300	NC_008394.4	43613246	43614250	+	1005	-	supported by AK072758
4340414	54.2276	55.4352	48.563	13.7197	18.7922	15.0463	1.7263	1.22147e-05	0.000165874	Os06g0201000	NC_008399.2	5101390	5102442	+	1053	-	supported by AK108188
9268596	29.0505	216.084	11.6551	1.14331	1.78974	5.31046	4.93572	1.24422e-05	0.000168874	Os04g0253200	NC_008397.2	10047259	10050737	-	3479	-	Non-protein coding transcript%2C unclassifiable transcript~supported by AK072363
novel.16990	348.606	315.641	370.05	641.395	594.193	600.967	-0.827269	1.24947e-05	0.000169497	-	NC_008399.2	3101191	3106516	+	4013	-	-
4336935	643.953	614.312	616.751	2661.62	1070.26	3511.98	-1.94981	1.25829e-05	0.000170603	Os04g0608900	NC_008397.2	31224086	31228103	-	2058	-	supported by AK111698
4329496	948.983	1.13133	1283.04	0	1.78974	1.77015	9.26617	1.26114e-05	0.000170899	Os02g0520500	NC_008395.2	19814380	19814993	+	608	-	supported by AK107896
9266204	734.978	1581.6	799.348	3493.94	3450.61	2726.03	-1.6343	1.26799e-05	0.000171736	Os03g0251350	NC_008396.2	8027626	8030018	-	1233	-	supported by CI426414 and CI652681
novel.24204	19.367	49.7785	42.7355	2.28661	7.15895	3.54031	3.07812	1.2802e-05	0.000173298	-	NC_008402.2	16516042	16517036	-	912	-	-
9266028	12.5886	14.7073	11.6551	0	0	0	6.18742	1.28266e-05	0.000173539	Os03g0847500	NC_008396.2	36476373	36480351	+	3093	protein_coding	supported by AK073859
novel.16736	13.5569	71.2738	3.88504	0	0	0	7.37312	1.30375e-05	0.000176299	-	NC_008399.2	1352874	1358033	+	1043	-	-
4340070	437.694	630.151	342.855	130.337	193.292	178.785	1.48693	1.30543e-05	0.000176433	Os06g0140700	NC_008399.2	2136451	2138076	+	1515	-	supported by AY206864
novel.2403	108.455	112.002	122.379	37.7291	51.9024	50.4493	1.28444	1.31737e-05	0.000177953	-	NC_008394.4	29321871	29326612	-	3790	-	PF12854:PPR repeat|PF13041:PPR repeat family|PF01535:PPR repeat
4336568	800.826	776.092	791.578	460.752	443.855	497.413	0.756351	1.32558e-05	0.000178967	Os04g0546300	NC_008397.2	27752369	27756258	+	2935	-	supported by AK102945
novel.21918	12.5886	9.05064	21.3677	0	0	0	6.33541	1.32881e-05	0.000179309	-	NC_008401.2	6312065	6314646	-	2472	-	PF14541:Xylanase inhibitor C-terminal|PF14543:Xylanase inhibitor N-terminal
novel.15346	8.71515	2.26266	4.8563	77.7448	50.1126	21.2418	-3.21345	1.33014e-05	0.000179394	-	NC_008398.2	18505723	18507140	.	1418	-	-
4338946	163.651	123.315	151.517	385.294	309.625	662.037	-1.62942	1.33104e-05	0.00017942	Os05g0446900	NC_008398.2	21960686	21963191	-	1663	-	supported by AK101748
4348886	115.234	96.163	103.925	24.0094	38.4794	45.1389	1.54045	1.33578e-05	0.000179965	Os10g0475900	NC_008403.2	18179679	18182181	+	1355	-	supported by AK101853
novel.15288	24.2088	7.91931	13.5977	0	0	0	6.42445	1.33693e-05	0.000180025	-	NC_008398.2	17736871	17737763	.	893	-	-
4326468	289.537	201.377	223.39	913.501	494.862	585.035	-1.47919	1.33769e-05	0.000180032	Os01g0102500	NC_008394.4	140959	143554	+	1770	-	supported by AK100002
novel.4334	13.5569	10.182	21.3677	52.5921	55.4819	61.0703	-1.89836	1.33993e-05	0.000180238	-	NC_008395.2	14095	18477	+	1836	-	-
4343785	3986.7	701.424	2417.47	326.985	512.76	385.008	2.53632	1.34828e-05	0.000181257	Os07g0592600	NC_008400.2	24809875	24812231	-	2263	-	supported by AK101193
4343346	126.854	133.497	114.609	42.3023	61.7459	40.7135	1.36878	1.34892e-05	0.000181257	Os07g0509600	NC_008400.2	20063711	20065181	+	1390	protein_coding	supported by AK110955
4338503	152.031	18.1013	117.523	5.71653	7.15895	13.2761	3.45133	1.36376e-05	0.000183094	Os05g0350900	NC_008398.2	16560189	16561100	-	912	protein_coding	ab initio prediction with EST support
9272381	7.7468	3.39399	3.88504	24.0094	33.1101	108.864	-3.46004	1.36403e-05	0.000183094	Os01g0162400	NC_008394.4	3256944	3257889	+	946	-	supported by AK108484
novel.2528	17.4303	19.2326	26.224	61.7385	62.6408	69.0359	-1.61943	1.36808e-05	0.000183403	-	NC_008394.4	30321611	30322728	+	679	-	-
4342006	152.999	334.874	71.8733	26.296	40.2691	25.6672	2.59812	1.3681e-05	0.000183403	Os06g0705700	NC_008399.2	30701395	30703500	+	1762	-	supported by AK119527
4325086	1760.46	3.39399	1887.16	3.42992	12.5282	6.19553	7.36063	1.36848e-05	0.000183403	Os01g0877400	NC_008394.4	39827937	39830701	+	1756	-	supported by AK106754
novel.17994	15.4936	35.0712	5.82756	0	0	0	6.7181	1.36948e-05	0.000183441	-	NC_008399.2	18056131	18057460	.	1330	-	-
novel.25678	19.367	33.9399	4.8563	0	0	0	6.7636	1.37665e-05	0.000184305	-	NC_008403.2	13639079	13640205	.	1127	-	-
novel.17407	18.3987	73.5364	21.3677	2.28661	2.68461	3.54031	3.71746	1.38735e-05	0.000185641	-	NC_008399.2	7035891	7037505	.	1615	-	PF14416:PMR5 N terminal Domain|PF13839:GDSL/SGNH-like Acyl-Esterase family found in Pmr5 and Cas1p
novel.1386	341.828	414.067	413.757	723.713	760.638	670.003	-0.881534	1.39223e-05	0.000186197	-	NC_008394.4	12757950	12783233	-	12098	-	PF03478:Protein of unknown function (DUF295)|PF00646:F-box domain
novel.6296	34.8606	71.2738	56.3331	428.74	102.91	419.526	-2.55081	1.39341e-05	0.000186257	-	NC_008395.2	24067515	24077773	+	3910	-	PF00931:NB-ARC domain
9269936	33.8923	136.891	9.71261	1.14331	0	3.54031	5.24875	1.39775e-05	0.00018674	Os12g0409800	NC_008405.2	12587586	12590311	+	2726	protein_coding	supported by AK067209
4349752	63.9111	9.05064	35.9366	634.535	224.612	158.429	-3.21932	1.40083e-05	0.000187053	Os11g0144900	NC_008404.2	2038152	2041065	+	2914	-	supported by AK120954
novel.11656	38.734	4.52532	18.454	0	0	0	6.85655	1.40594e-05	0.000187637	-	NC_008397.2	3405111	3406780	.	1670	-	-
4325953	61.0061	84.8497	59.2469	9.14645	24.1615	15.9314	2.03954	1.41174e-05	0.000188313	Os01g0596000	NC_008394.4	25017472	25019178	+	1512	protein_coding	ab initio prediction with EST support
4350759	411.549	350.712	345.769	204.652	186.133	196.487	0.917068	1.41748e-05	0.00018898	Os11g0572800	NC_008404.2	23333104	23335805	-	1888	-	supported by AK068220
4334746	300.189	469.502	282.637	1591.48	760.638	1018.72	-1.67979	1.43046e-05	0.000190611	Os03g0843100	NC_008396.2	36283473	36285321	-	1145	-	supported by AK111499
novel.21912	15.4936	63.3545	23.3103	0	0	2.65523	5.17913	1.43348e-05	0.000190914	-	NC_008401.2	6254952	6258625	+	830	-	-
novel.9467	24.2088	72.4051	6.79883	0	0	0.885076	6.63239	1.45769e-05	0.000194005	-	NC_008396.2	14501070	14502605	.	1536	-	-
novel.19523	13.5569	53.1725	4.8563	0	0	0	7.06276	1.45892e-05	0.000194005	-	NC_008400.2	4002448	4007966	+	3142	-	PF00027:Cyclic nucleotide-binding domain|PF11834:KHA, dimerisation domain of potassium ion channel|PF00520:Ion transport protein|PF13857:Ankyrin repeats (many copies)|PF12796:Ankyrin repeats (3 copies)
4349990	18.3987	55.4352	10.6839	0	0	0.885076	6.34006	1.45896e-05	0.000194005	Os11g0195700	NC_008404.2	4788420	4789970	-	915	-	supported by AK111008
4341932	27.1138	18.1013	33.9941	4.57322	2.68461	2.65523	3.0309	1.46e-05	0.000194042	Os06g0695200	NC_008399.2	29898756	29900244	+	945	protein_coding	ab initio prediction with EST support
4334069	1326.64	1787.5	1262.64	660.831	756.164	722.222	1.03219	1.4622e-05	0.000194234	Os03g0742900	NC_008396.2	31243860	31246444	-	1180	-	supported by AK059838
9266648	52.2909	37.3339	44.678	6.85984	14.3179	9.73584	2.10366	1.46674e-05	0.000194735	Os06g0282925	NC_008399.2	9974124	9975455	-	1332	-	supported by CI066662 and CI308781
novel.26832	66.8162	2.26266	67.017	1.14331	0	0	7.03389	1.47729e-05	0.000196034	-	NC_008404.2	1002106	1008396	+	4265	-	PF03547:Membrane transport protein
novel.19221	23.2404	26.0206	19.4252	0	2.68461	0	4.59275	1.48376e-05	0.00019679	-	NC_008400.2	585768	593584	-	2460	-	PF03732:Retrotransposon gag protein
4349318	233.372	208.165	175.798	707.706	378.529	966.503	-1.73343	1.48725e-05	0.000197151	Os10g0550900	NC_008403.2	22073491	22075834	+	1781	-	supported by AK121010
4336756	1537.74	7504.11	1088.78	424.166	416.114	466.435	2.9546	1.49019e-05	0.000197439	Os04g0578800	NC_008397.2	29592894	29595564	-	2284	-	supported by AK072395
novel.23880	8.71515	59.9605	6.79883	0	0	0	7.13898	1.4913e-05	0.000197484	-	NC_008402.2	11705131	11706109	-	979	-	-
9271039	65.8478	3.39399	48.563	0	0.894869	0	6.82614	1.49973e-05	0.000198497	Os05g0209300	NC_008398.2	6742779	6743561	-	783	protein_coding	ab initio prediction with EST support
4327394	2122.62	5342.14	1453.01	644.825	694.418	669.118	2.15051	1.50929e-05	0.000199659	Os01g0841000	NC_008394.4	37850796	37852406	+	1277	-	supported by AK059601
4350401	666.225	1398.32	1127.63	2546.14	3226.9	3058.82	-1.46852	1.52094e-05	0.000201096	Os11g0432900	NC_008404.2	15795367	15803310	-	1734	-	supported by AK069378
4347591	536.466	2886.02	1459.8	170.353	350.789	291.19	2.58664	1.5251e-05	0.000201542	Os09g0517900	NC_008402.2	20850349	20857507	+	1842	-	supported by AK065112
novel.27242	71.6579	87.1124	76.7296	222.945	153.917	308.892	-1.54332	1.52948e-05	0.000202016	-	NC_008404.2	5443248	5447572	+	2105	-	PF00069:Protein kinase domain
4340492	88.1199	78.0617	66.0457	365.858	218.348	166.394	-1.69041	1.54571e-05	0.000204055	Os06g0216700	NC_008399.2	5929406	5930983	-	912	-	supported by AK101397
4334789	287.6	303.196	354.51	532.781	750.795	725.763	-1.0885	1.54746e-05	0.00020418	Os03g0849900	NC_008396.2	36617696	36619729	+	1474	-	supported by AK105978
4333193	537.434	621.1	591.498	1476.01	987.04	1774.58	-1.27597	1.55262e-05	0.000204755	Os03g0436400	NC_008396.2	19041244	19042805	-	1562	-	supported by AK106105
novel.19527	141.379	193.457	185.511	68.5984	44.7434	77.0016	1.45174	1.55622e-05	0.000205125	-	NC_008400.2	4052752	4059551	+	5381	-	PF03638:Tesmin/TSO1-like CXC domain, cysteine-rich domain
novel.25631	20.3354	10.182	46.6205	1.14331	0	0	6.21648	1.57076e-05	0.000206935	-	NC_008403.2	13017814	13019059	.	1246	-	-
4330221	201.417	113.133	156.373	1540.03	214.768	2148.97	-3.05088	1.58053e-05	0.000208114	Os02g0661100	NC_008395.2	27654468	27658484	-	1768	-	supported by AK103391
9270674	11.6202	14.7073	11.6551	0	0	0	6.15075	1.58296e-05	0.000208326	Os04g0219200	NC_008397.2	7953410	7956834	-	1369	-	Non-protein coding transcript%2C uncharacterized transcript~supported by AK106716
4346603	23.2404	107.476	16.5114	2.28661	1.78974	4.42538	4.09956	1.61836e-05	0.000212876	Os09g0279300	NC_008402.2	6429653	6430887	+	447	protein_coding	ab initio prediction with EST support
4337016	7409.82	1554.45	6496.76	435.6	536.026	1297.52	2.76821	1.63311e-05	0.000214705	Os04g0618700	NC_008397.2	31819345	31823636	-	3970	-	supported by AK120799
novel.5312	14.5253	45.2532	4.8563	0	0	0	6.91517	1.63595e-05	0.000214969	-	NC_008395.2	8874401	8875401	.	1001	-	-
novel.24009	18.3987	23.7579	15.5402	0	0.894869	0	5.7912	1.63976e-05	0.000215358	-	NC_008402.2	13857255	13858751	-	1497	-	-
4341337	2302.74	1501.27	1658.91	363.571	735.582	713.371	1.59094	1.65274e-05	0.000216951	Os06g0567900	NC_008399.2	22828213	22831250	+	1222	protein_coding	supported by AB004799
novel.29320	47.4492	74.6678	47.5918	14.863	15.2128	16.8164	1.84922	1.65956e-05	0.000217735	-	NC_008405.2	12453772	12464621	+	3710	-	-
4333783	371.847	193.457	337.999	110.901	109.174	111.52	1.447	1.66517e-05	0.00021826	Os03g0691800	NC_008396.2	28429446	28434870	+	2471	-	supported by AK073577
novel.29584	249.834	362.025	231.16	921.505	591.508	661.152	-1.36727	1.66527e-05	0.00021826	-	NC_008405.2	19632776	19637521	-	923	-	PF02201:SWIB/MDM2 domain
novel.16213	116.202	216.084	80.6146	29.726	41.164	28.3224	2.05318	1.67203e-05	0.000218972	-	NC_008398.2	26904642	26911061	-	2617	-	-
novel.18450	263.391	263.6	223.39	66.3117	121.702	102.669	1.36282	1.67241e-05	0.000218972	-	NC_008399.2	25240944	25249957	-	5362	-	PF13041:PPR repeat family|PF01535:PPR repeat
novel.5547	64.8795	4.52532	54.3906	0	0.894869	0.885076	6.04138	1.67376e-05	0.000219037	-	NC_008395.2	12781532	12786600	+	1171	-	PF07847:PCO_ADO
novel.22292	50.3542	2.26266	82.5572	0	0	0.885076	7.02405	1.67599e-05	0.000219216	-	NC_008401.2	14679763	14682095	.	2333	-	-
4328205	2158.45	1983.22	1980.4	4009.57	3498.04	3226.99	-0.80997	1.68715e-05	0.000220563	Os02g0132500	NC_008395.2	1695640	1697142	-	1503	-	supported by AK070887
novel.28625	29.0505	12.4446	20.3965	1.14331	0	0	5.89925	1.68985e-05	0.000220803	-	NC_008405.2	1241138	1244902	-	2276	-	PF12776:Myb/SANT-like DNA-binding domain
novel.27616	30.0189	9.05064	31.0803	0	0	0.885076	6.08038	1.69085e-05	0.00022082	-	NC_008404.2	16201100	16205917	+	2405	-	-
9266833	10.6519	21.4953	9.71261	0	0	0	6.28773	1.70285e-05	0.000222275	Os04g0103601	NC_008397.2	234871	235334	-	464	-	supported by CI545548 and CI762286
4331941	87.1515	37.3339	88.3847	523.634	270.25	194.717	-2.21161	1.70773e-05	0.000222798	Os03g0196600	NC_008396.2	5091505	5092452	-	948	protein_coding	ab initio prediction with EST support
9269662	22.2721	6.78798	15.5402	0	0	0	6.38894	1.71115e-05	0.00022313	Os11g0481400	NC_008404.2	18711951	18712621	+	671	-	Non-protein coding transcript%2C unclassifiable transcript~supported by AK112110
novel.23853	10.6519	11.3133	16.5114	0	0	0	6.17265	1.71506e-05	0.000223526	-	NC_008402.2	11056969	11059106	+	683	-	-
9266304	16.462	15.8386	26.224	0	0.894869	0	5.81671	1.72807e-05	0.000225107	Os07g0590500	NC_008400.2	24726892	24727800	-	909	-	supported by CI355740 and CI597035
4334948	28.0822	4.52532	21.3677	0	0	0	6.66389	1.73118e-05	0.000225397	Os04g0116200	NC_008397.2	955100	956811	-	1151	-	supported by AK064677
novel.25776	6.77845	41.8592	10.6839	0	0	0	6.79059	1.7348e-05	0.000225746	-	NC_008403.2	15040368	15048319	+	1451	-	PF00704:Glycosyl hydrolases family 18
4334870	40.6707	264.731	21.3677	5.71653	3.57947	9.73584	4.09697	1.73563e-05	0.000225746	Os03g0861000	NC_008396.2	37196547	37197741	-	1195	-	supported by AK111687
4342592	170.43	187.801	302.062	674.55	463.542	802.764	-1.55493	1.74562e-05	0.000226931	Os07g0185900	NC_008400.2	4599882	4600501	-	620	-	supported by AK070315
4334535	205.29	216.084	188.425	377.291	348.104	395.629	-0.879084	1.75547e-05	0.000228074	Os03g0810800	NC_008396.2	34789731	34792056	+	1169	-	supported by AK060010
novel.17817	24.2088	14.7073	6.79883	0	0	0	6.42039	1.7562e-05	0.000228074	-	NC_008399.2	13604391	13605226	.	836	-	-
4338082	1832.12	2124.64	2022.16	3476.79	3272.53	3188.04	-0.733015	1.77658e-05	0.000230604	Os05g0208000	NC_008398.2	6678472	6682523	+	1426	-	supported by AK071500
novel.28469	128.791	109.739	137.919	267.534	270.25	229.235	-1.02444	1.77819e-05	0.000230696	-	NC_008405.2	89249	94765	+	5307	-	PF08240:Alcohol dehydrogenase GroES-like domain
4346668	67.7845	74.6678	59.2469	24.0094	22.3717	11.506	1.81061	1.78144e-05	0.000231	Os09g0304500	NC_008402.2	8319084	8321089	+	1612	-	supported by AK061363
4352384	30.9872	20.3639	34.9654	5.71653	0.894869	3.54031	3.13766	1.7938e-05	0.000232484	Os12g0527500	NC_008405.2	20928699	20931869	+	1947	-	supported by AK109836
novel.18336	39.7024	3.39399	72.8446	1.14331	0	0	6.80307	1.79803e-05	0.000232915	-	NC_008399.2	24013427	24018105	-	2399	-	PF00076:RNA recognition motif. (a.k.a. RRM, RBD, or RNP domain)|PF00658:Poly-adenylate binding protein, unique domain
novel.5317	771.775	12.4446	882.876	22.8661	20.582	37.1732	4.36926	1.80291e-05	0.000233416	-	NC_008395.2	9002631	9006320	+	1402	-	-
novel.29750	31.9556	18.1013	11.6551	102.898	103.805	61.9553	-2.11832	1.80372e-05	0.000233416	-	NC_008405.2	22486861	22491282	-	1909	-	PF14303:No apical meristem-associated C-terminal domain
novel.25111	82.3098	29.4146	81.5859	12.5764	14.3179	8.85076	2.44078	1.8182e-05	0.00023517	-	NC_008403.2	970772	976441	-	565	-	-
4327189	1816.63	2014.9	1693.88	3914.68	3183.94	3118.12	-0.886737	1.82027e-05	0.000235319	Os01g0228600	NC_008394.4	7099053	7102246	-	1394	-	supported by AK069655
novel.19134	986.749	1175.45	899.387	2524.42	1715.46	2577.34	-1.15502	1.84395e-05	0.000238206	-	NC_008399.2	31910339	31925778	-	6501	-	PF04652:Vta1 like|PF14288:1,3-beta-glucan synthase subunit FKS1, domain-1|PF02364:1,3-beta-glucan synthase component
4328061	121.044	73.5364	125.293	386.437	326.627	223.039	-1.54581	1.84447e-05	0.000238206	Os02g0114400	NC_008395.2	775740	778268	-	1521	protein_coding	ab initio prediction with EST support
4351410	21.3037	63.3545	31.0803	267.534	167.34	116.83	-2.25757	1.85003e-05	0.000238804	Os12g0130300	NC_008405.2	1461305	1463812	-	2508	protein_coding	ab initio prediction with EST support
4329350	236.277	208.165	198.137	385.294	383.004	438.113	-0.908885	1.85518e-05	0.000239348	Os02g0473200	NC_008395.2	16893815	16899298	-	1955	-	supported by AK101185
4326360	142.347	1841.8	79.6434	0	8.94869	3.54031	7.35594	1.8644e-05	0.000240416	Os01g0238700	NC_008394.4	7672013	7675381	+	2323	-	supported by AK121040
4328191	1320.83	123.315	1744.38	132.623	114.543	81.427	3.27923	1.86711e-05	0.000240644	Os02g0130600	NC_008395.2	1595033	1599311	+	1617	-	supported by AK120974
4343921	18.3987	28.2832	16.5114	1.14331	1.78974	1.77015	3.72009	1.86951e-05	0.000240832	Os07g0618700	NC_008400.2	26196141	26199213	+	1236	-	supported by AK066033
novel.17615	18.3987	112.002	4.8563	0	0	0.885076	7.0205	1.87305e-05	0.000241167	-	NC_008399.2	10430376	10431240	-	865	-	-
novel.25202	27.1138	80.3244	9.71261	0	0	1.77015	5.95754	1.87412e-05	0.000241184	-	NC_008403.2	2685826	2687753	-	666	-	-
novel.10418	10.6519	39.5965	6.79883	0	0	0	6.73407	1.87838e-05	0.00024161	-	NC_008396.2	28814909	28821518	-	833	-	-
4327688	310.84	315.641	305.947	517.918	805.382	937.296	-1.2785	1.88137e-05	0.000241759	Os01g0241000	NC_008394.4	7803146	7804768	+	1545	-	supported by AK119763
novel.2707	423.169	303.196	312.746	76.6015	162.866	109.749	1.57	1.88143e-05	0.000241759	-	NC_008394.4	31842168	31844771	-	1209	-	-
novel.14252	38.734	12.4446	29.1378	0	0	1.77015	5.40997	1.88725e-05	0.000242385	-	NC_008398.2	860942	862705	+	1623	-	-
novel.24501	38.734	27.1519	51.4768	2.28661	5.36921	9.73584	2.7236	1.88968e-05	0.000242575	-	NC_008402.2	19196574	19202811	-	2284	-	PF00999:Sodium/hydrogen exchanger family
novel.5353	36.7973	7.91931	29.1378	0	0	0.885076	6.15441	1.89678e-05	0.000243365	-	NC_008395.2	9895679	9897384	.	1706	-	-
novel.16382	1.9367	2.26266	1.94252	28.5826	12.5282	38.9434	-3.70848	1.9133e-05	0.000245361	-	NC_008398.2	28270356	28275895	-	3028	-	PF00069:Protein kinase domain
4339277	7.7468	16.9699	2.91378	53.7354	47.428	64.6106	-2.60768	1.91642e-05	0.000245638	Os05g0510100	NC_008398.2	25327544	25328257	+	714	protein_coding	ab initio prediction with EST support
4344917	214.005	201.377	200.08	59.4519	107.384	64.6106	1.40695	1.91904e-05	0.000245851	Os08g0203800	NC_008401.2	6054832	6057998	+	1746	-	supported by AK106289
4332468	93.93	173.093	115.58	436.743	301.571	319.513	-1.46867	1.92532e-05	0.000246532	Os03g0284600	NC_008396.2	9839536	9842510	+	917	-	supported by AK110712
4344002	931.553	770.435	532.251	1604.06	2554.85	1801.13	-1.41572	1.93429e-05	0.000247556	Os07g0632000	NC_008400.2	26875252	26876413	+	1162	-	supported by AK111717
4330413	583.915	1664.19	711.934	10247.5	2609.44	4628.95	-2.56265	1.93883e-05	0.000248013	Os02g0698000	NC_008395.2	29588711	29591127	+	1635	-	supported by AF529237
[truncated: 3,236 more rows]

## Sheet: ZZY10 VS. Z7-10
ID	ZZY10_1	ZZY10_2	ZZY10_3	Z7_10_1	Z7_10_2	Z7_10_3	log2FoldChange	pvalue	padj	gene_name	gene_chr	gene_start	gene_end	gene_strand	gene_length	gene_biotype	gene_description
4327839	5.79804	6.7244	7.77813	8433.65	6104.85	7407.43	-10.0783	1.73809e-124	4.53885e-120	Os01g0780900	NC_008394.4	34837923	34839240	+	1318	-	supported by CI548431 and CI764968
4326391	7873.74	13640.4	8160.23	72.6902	103.307	68.1414	6.93062	1.82595e-77	2.38414e-73	Os01g0971800	NC_008394.4	44669119	44670361	-	1243	-	supported by AY581256
4347994	4538.9	5174.42	7813.13	3.16044	3.64614	2.72566	10.8595	3.03515e-76	2.642e-72	Os10g0118200	NC_008403.2	1141925	1143491	-	1480	-	supported by AK069308
novel.22387	763.408	846.153	771.007	8.69122	8.50765	7.26842	6.60493	3.57256e-75	2.33234e-71	-	NC_008401.2	17148273	17153861	+	3415	-	PF03004:Plant transposase (Ptta/En/Spm family)
4340213	741.183	759.857	741.839	56.888	66.8458	68.1414	3.55254	9.79045e-67	5.11335e-63	Os06g0161900	NC_008399.2	3130222	3133227	+	1834	-	supported by AK106234
novel.18560	605.895	647.783	639.751	9.48133	14.5845	18.1711	5.50272	1.06356e-60	4.62897e-57	-	NC_008399.2	26812725	26821604	+	8481	-	PF00078:Reverse transcriptase (RNA-dependent DNA polymerase)|PF08284:Retroviral aspartyl protease
4335011	248.349	279.062	224.593	2692.7	2587.54	3229.9	-3.5014	6.83894e-60	2.55131e-56	Os04g0136700	NC_008397.2	2414154	2416680	-	962	-	supported by AK066843
4341866	175.874	183.8	171.119	2046.39	2181.6	1599.05	-3.45671	3.08946e-52	1.00848e-48	Os06g0682900	NC_008399.2	29340800	29343239	-	1283	-	supported by AK072958
4339343	159.446	227.509	135.145	5253.45	3990.09	4073.04	-4.6746	2.79871e-51	8.12062e-48	Os05g0519700	NC_008398.2	25864878	25868407	-	3163	-	supported by AK105433
4343010	128.523	191.645	150.701	1819.63	1814.56	2153.27	-3.62168	4.61221e-46	1.20443e-42	Os07g0412100	NC_008400.2	13576645	13584341	-	2615	-	supported by AK102058
novel.15721	27.0575	19.0525	15.5563	873.863	1146.1	700.494	-5.46049	1.06918e-44	2.53823e-41	-	NC_008398.2	22486374	22491176	-	1929	-	PF00415:Regulator of chromosome condensation (RCC1) repeat
4339012	61.8457	96.383	68.0586	3086.96	3658.29	1928.86	-5.26277	3.25911e-43	7.09237e-40	Os05g0460000	NC_008398.2	22645294	22648391	-	2298	-	supported by CI365051 and CI604937
9267820	31.8892	34.7427	36.9461	703.199	492.228	714.122	-4.20581	2.26867e-42	4.55723e-39	Os06g0347966	NC_008399.2	14073110	14073894	-	785	-	Non-protein coding transcript%2C unclassifiable transcript~supported by CI033206 and CI297620
4337848	441.617	530.107	615.444	2.37033	4.86152	7.26842	6.80073	3.1515e-42	5.87846e-39	Os05g0155000	NC_008398.2	3198062	3206135	-	2757	-	supported by AK102420
4332360	20.2931	25.7769	35.9738	1332.92	1040.36	786.807	-5.26666	8.00929e-42	1.39436e-38	Os03g0266900	NC_008396.2	8884381	8885133	-	753	-	supported by AK119243
4347435	828.153	976.158	861.428	24.4934	13.3692	35.4336	5.16449	5.68842e-41	9.28421e-38	Os09g0489200	NC_008402.2	19512028	19521209	-	1242	protein_coding	ab initio prediction with EST support
4327388	347.882	247.682	393.768	8714.14	8141.82	5355.92	-4.48807	1.7726e-40	2.72293e-37	Os01g0840100	NC_008394.4	37795553	37799118	+	2387	-	supported by CI074032 and CI310726
4325420	322.757	346.306	352.933	6.32089	4.86152	1.81711	6.2833	1.21156e-39	1.7577e-36	Os01g0380800	NC_008394.4	16082626	16086208	+	1677	-	supported by CI041533 and CI301774
novel.22008	438.718	461.742	361.683	1.58022	4.86152	4.54276	6.91322	4.79656e-39	6.59249e-36	-	NC_008401.2	8340976	8345562	-	2694	-	PF00483:Nucleotidyl transferase|PF00132:Bacterial transferase hexapeptide (six repeats)
novel.6764	1451.44	1543.25	1449.65	285.23	262.522	326.17	2.34451	1.88627e-38	2.46291e-35	-	NC_008395.2	28626188	28628503	+	2316	-	PF13639:Ring finger domain
4348328	1213.72	866.326	1115.19	5.53078	0	0.908553	8.78381	2.67416e-38	3.32538e-35	Os10g0328100	NC_008403.2	9368178	9368624	+	447	protein_coding	ab initio prediction with EST support
9271094	551.78	411.309	519.19	3.95056	3.64614	0.908553	7.45304	3.71753e-38	4.41271e-35	Os05g0580100	NC_008398.2	28962096	28962973	-	878	-	supported by AK110644
9269632	1.93268	5.60366	0	816.185	1233.61	984.871	-8.7196	1.17803e-37	1.33753e-34	Os01g0732801	NC_008394.4	32329030	32330345	-	1316	-	supported by CI552423 and CI768755
4339109	474.473	548.038	514.329	51.3572	35.246	54.5132	3.43103	3.71295e-37	4.04e-34	Os05g0478000	NC_008398.2	23557342	23558229	+	888	-	supported by AK111029
4325302	57.9804	67.244	75.8368	848.579	718.289	609.639	-3.4368	1.65728e-36	1.73112e-33	Os01g0757500	NC_008394.4	33567213	33570398	-	908	-	supported by AK121744
novel.7919	641.65	579.419	536.691	0	2.43076	3.63421	8.26933	6.12654e-36	6.09756e-33	-	NC_008396.2	944743	945778	+	1036	-	-
novel.18126	2011.92	2215.69	1789.94	0	0	2.72566	11.0587	6.30444e-36	6.09756e-33	-	NC_008399.2	20983681	20986634	-	1554	-	-
novel.3479	16.4278	13.4488	14.584	264.687	326.937	243.492	-4.22567	2.38097e-34	2.2206e-31	-	NC_008394.4	38135350	38140970	+	2509	-	PF00415:Regulator of chromosome condensation (RCC1) repeat
4324158	1938.48	1645.24	1308.67	41.8759	88.7227	53.6046	4.74284	3.54769e-34	3.19463e-31	Os01g0733200	NC_008394.4	32338331	32339540	+	1101	-	supported by AK066316
4332080	236.753	273.459	256.678	1174.11	1040.36	1098.44	-2.1124	1.022e-33	8.8962e-31	Os03g0218500	NC_008396.2	6271421	6274653	-	2225	-	supported by AK102685
4341546	0	4.48293	3.88906	338.168	356.106	370.689	-7.02881	9.11787e-33	7.68078e-30	Os06g0621500	NC_008399.2	25816167	25822225	-	4806	-	supported by AK120647
4341199	100.499	75.0891	110.838	786.161	695.197	699.586	-2.92586	5.09801e-32	4.1603e-29	Os06g0530200	NC_008399.2	20607668	20611974	+	606	-	supported by AK073116
novel.28259	700.596	630.972	633.918	0.790111	3.64614	0	9.01385	1.18806e-31	9.40154e-29	-	NC_008404.2	27805675	27806885	+	1211	-	-
4338776	129.49	142.333	150.701	641.57	728.012	774.995	-2.34336	2.39111e-30	1.83651e-27	Os05g0410200	NC_008398.2	20044795	20046464	+	1670	-	supported by AY594284
novel.18487	34.7882	19.0525	25.2789	715.051	855.627	474.264	-4.68585	2.67857e-30	1.99852e-27	-	NC_008399.2	25823092	25830137	-	5377	-	PF00931:NB-ARC domain
novel.18051	12.5624	20.1732	5.8336	443.252	476.428	615.999	-5.33114	1.1142e-29	8.08232e-27	-	NC_008399.2	19032998	19036070	+	2985	-	-
4334544	280.239	247.682	263.484	33.9748	29.1691	22.7138	3.20043	5.68503e-29	4.0124e-26	Os03g0811800	NC_008396.2	34851808	34853121	-	546	-	supported by AK063320
4331379	459.011	396.739	490.022	2104.07	1895.99	1816.2	-2.11113	8.79171e-29	6.04175e-26	Os03g0113700	NC_008396.2	745107	749604	-	2484	-	supported by AK103835
novel.5757	884.201	365.359	628.084	4.74067	2.43076	0.908553	7.81925	6.24907e-28	4.18431e-25	-	NC_008395.2	17413817	17415448	.	1632	-	-
9266628	438.718	438.206	344.182	4512.32	9568.68	6398.03	-4.0679	9.40029e-28	6.13698e-25	Os03g0100200	NC_008396.2	5526	6406	-	881	-	supported by AK072547
9268191	616.525	623.127	626.139	0.790111	0	1.81711	9.37223	4.61735e-27	2.94092e-24	Os09g0309900	NC_008402.2	8780508	8782212	+	1011	protein_coding	supported by AK121830
novel.15970	205.83	161.386	156.535	7.90111	8.50765	5.45132	4.59434	4.82564e-27	3.0004e-24	-	NC_008398.2	24570084	24587018	+	7658	-	PF00488:MutS domain V|PF05192:MutS domain III
novel.14164	164.278	159.144	200.287	10.2714	4.86152	8.17697	4.44348	1.77474e-26	1.0778e-23	-	NC_008398.2	185511	192040	-	1231	-	-
novel.25006	2.89902	2.24147	0.972266	237.033	229.707	265.297	-6.90931	3.13638e-26	1.86144e-23	-	NC_008402.2	23447006	23449950	-	1851	-	-
4345681	564.342	518.899	558.081	1531.24	1634.68	1671.74	-1.55883	7.23844e-26	4.20055e-23	Os08g0440100	NC_008401.2	21495499	21496452	+	859	-	supported by AK068551
novel.11833	225.157	224.147	225.566	0.790111	7.29227	5.45132	5.74069	8.27986e-26	4.70044e-23	-	NC_008397.2	7912452	7931160	+	6479	-	-
4350844	282.171	305.96	255.706	1600.77	2400.37	1766.23	-2.77281	9.26353e-26	5.14697e-23	Os11g0595200	NC_008404.2	24503074	24504881	+	1265	-	supported by AK106159
novel.21748	235.787	275.7	271.262	37.1352	34.0306	44.5191	2.75209	1.06912e-25	5.81648e-23	-	NC_008401.2	4104465	4114770	+	6152	-	PF00931:NB-ARC domain
novel.18029	3.86536	0	1.94453	298.662	246.722	370.689	-7.24424	4.06927e-25	2.16867e-22	-	NC_008399.2	18629354	18630947	-	1594	-	-
novel.5808	936.383	1194.7	1052.96	0	0	0	12.5598	4.44842e-25	2.32332e-22	-	NC_008395.2	18392931	18399066	+	5830	-	PF08743:Nse4 C-terminal
novel.24759	0.96634	2.24147	3.88906	248.885	309.922	205.333	-6.7477	4.65977e-25	2.38599e-22	-	NC_008402.2	21422932	21426783	-	3573	-	PF00447:HSF-type DNA-binding
4326971	189.403	145.695	175.98	9.48133	6.07689	12.7197	4.14745	9.88176e-25	4.96254e-22	Os01g0327500	NC_008394.4	12725427	12726119	-	693	-	supported by AK107756
4351903	783.702	717.269	853.65	215.7	212.691	226.23	1.84658	1.52973e-24	7.53722e-22	Os12g0256000	NC_008405.2	8791410	8796291	+	1964	-	supported by AK100022
novel.17943	1025.29	1232.81	1036.44	0.790111	1.21538	0	10.7715	2.02141e-24	9.77539e-22	-	NC_008399.2	17101028	17103387	+	1722	-	-
novel.26696	168.143	188.283	182.786	2.37033	0	3.63421	6.36886	2.76218e-24	1.31149e-21	-	NC_008403.2	23615143	23639988	-	2586	-	PF09811:Essential protein Yae1, N terminal
novel.9731	130.456	128.884	145.84	11.8517	8.50765	9.08553	3.76152	4.58952e-24	2.14019e-21	-	NC_008396.2	18117393	18118681	+	1191	-	-
novel.17887	0	2.24147	0	1359.78	1088.98	1057.56	-10.7483	5.17005e-24	2.36861e-21	-	NC_008399.2	15041033	15042709	-	1677	-	-
novel.14527	104.365	109.832	92.3653	676.335	729.227	511.515	-2.64501	5.2631e-24	2.36967e-21	-	NC_008398.2	3335497	3406395	+	5406	-	-
4330933	25.1248	7.84513	12.6395	548.337	495.875	359.787	-4.93269	6.60465e-24	2.92328e-21	Os02g0782500	NC_008395.2	34066350	34067266	+	829	-	supported by AK119261
9270508	1038.82	713.907	1146.3	0	0	0	12.4249	1.14497e-23	4.98331e-21	Os01g0136600	NC_008394.4	1969071	1969782	+	712	-	Non-protein coding transcript%2C unclassifiable transcript~supported by AK107801
novel.2888	10.6297	12.3281	6.80586	150.911	201.753	156.271	-4.10299	1.70593e-23	7.30307e-21	-	NC_008394.4	33242958	33258787	-	5236	-	-
9270003	766.307	692.613	733.089	0	0	0	12.0215	2.15378e-23	9.07156e-21	Os09g0325300	NC_008402.2	10110005	10112189	+	1665	-	supported by AK073998
novel.1335	141.086	124.401	135.145	3.16044	2.43076	2.72566	5.56846	3.68818e-23	1.52878e-20	-	NC_008394.4	11940146	11942635	+	2490	-	-
4329794	228.056	226.388	205.148	685.816	769.335	768.636	-1.75311	4.67431e-23	1.90726e-20	Os02g0582400	NC_008395.2	23317355	23320614	-	1050	-	supported by AK070989
4337871	681.27	817.014	652.391	0	0	0	11.9937	5.4948e-23	2.20756e-20	Os05g0158200	NC_008398.2	3402716	3406145	+	1730	-	supported by AK060561
4346537	181.672	225.267	189.592	0.790111	7.29227	2.72566	5.93002	1.16393e-22	4.60528e-20	Os09g0258000	NC_008402.2	4915396	4920888	-	1718	-	supported by AK061499
4332986	248.349	227.509	231.399	20.5429	36.4614	22.7138	3.17665	1.39907e-22	5.45303e-20	Os03g0383600	NC_008396.2	15759830	15761494	+	1665	-	supported by AK071506
novel.3425	15.4614	13.4488	24.3067	174.615	195.676	209.876	-3.438	2.36313e-22	9.07513e-20	-	NC_008394.4	37694146	37705826	+	3864	-	PF16900:Replication protein A OB domain|PF02721:Domain of unknown function DUF223
novel.19335	446.449	443.81	385.017	2.37033	10.9384	0.908553	6.59759	3.198e-22	1.20799e-19	-	NC_008400.2	1922522	1937868	-	1753	-	-
4325466	195.201	214.06	168.202	0.790111	2.43076	1.81711	6.92942	3.23807e-22	1.20799e-19	Os01g0144200	NC_008394.4	2385373	2387597	+	1056	-	supported by AK059740
4340626	45.418	41.4671	32.0848	241.774	227.276	261.663	-2.6207	4.29299e-22	1.57897e-19	Os06g0241200	NC_008399.2	7332168	7335678	+	2453	protein_coding	supported by AK100783
novel.18321	0	4.48293	6.80586	218.071	200.538	240.766	-5.87941	4.6201e-22	1.67569e-19	-	NC_008399.2	23828138	23832728	-	3395	-	PF13855:Leucine rich repeat|PF00069:Protein kinase domain|PF00560:Leucine Rich Repeat|PF08263:Leucine rich repeat N-terminal domain
4334513	57.014	34.7427	35.0016	485.128	954.072	635.987	-4.02988	1.16703e-21	4.17477e-19	Os03g0807900	NC_008396.2	34622451	34624276	+	1217	-	supported by AK060962
4337888	66.6774	51.5537	57.3637	271.008	319.645	289.828	-2.32142	2.33223e-21	8.23024e-19	Os05g0161200	NC_008398.2	3585549	3589418	+	2036	-	supported by AK121808
9266966	1.93268	1.12073	0	335.797	570.013	403.397	-8.74651	2.90617e-21	1.01189e-18	Os06g0354601	NC_008399.2	14583713	14584484	+	772	-	supported by CI029311 and CI296139
4335975	17.3941	15.6903	22.3621	202.268	160.43	241.675	-3.44375	3.16637e-21	1.08798e-18	Os04g0447600	NC_008397.2	22719830	22722044	+	1181	-	supported by AK061282
novel.29947	144.951	220.784	159.452	1.58022	2.43076	1.81711	6.53208	3.51553e-21	1.19227e-18	-	NC_008405.2	24662805	24665710	-	1969	-	PF00069:Protein kinase domain
4334608	256.08	323.892	358.766	1256.28	1379.45	1368.28	-2.09273	4.02453e-21	1.34739e-18	Os03g0822200	NC_008396.2	35377235	35379829	-	1087	-	supported by AK069405
4327042	0	1.12073	1.94453	316.835	405.937	299.822	-8.38969	7.25977e-21	2.39977e-18	Os01g0785300	NC_008394.4	35058567	35060333	+	1767	-	supported by AK065434
novel.22614	428.089	438.206	434.603	0	0	0	11.2686	9.67798e-21	3.15913e-18	-	NC_008401.2	20556366	20568108	+	3692	-	PF00225:Kinesin motor domain
novel.20883	298.599	169.231	195.425	3.16044	8.50765	9.08553	5.03391	1.03323e-20	3.30868e-18	-	NC_008400.2	26028221	26029243	+	1023	-	-
novel.5940	127.557	163.627	139.034	7.111	9.72303	2.72566	4.49687	1.03895e-20	3.30868e-18	-	NC_008395.2	20330082	20344106	-	2508	-	PF00403:Heavy-metal-associated domain
novel.7629	104.365	93.0208	83.6149	547.547	886.011	623.267	-2.87041	1.29287e-20	4.06772e-18	-	NC_008395.2	35891775	35896265	-	2791	-	PF03109:ABC1 family
4331194	292.801	341.823	202.231	2520.45	1762.3	2127.83	-2.93842	1.77636e-20	5.52237e-18	Os02g0823100	NC_008395.2	36236534	36238082	+	1316	-	supported by AK102174
novel.30117	322.757	304.839	370.433	76.6408	58.3382	69.9586	2.27612	1.92005e-20	5.89883e-18	-	NC_008405.2	26639949	26648494	+	6358	-	PF13516:Leucine Rich repeat|PF00069:Protein kinase domain|PF13855:Leucine rich repeat|PF08263:Leucine rich repeat N-terminal domain
4347644	258.979	388.894	276.124	1876.51	2333.53	1690.82	-2.67571	2.42127e-20	7.35222e-18	Os09g0527900	NC_008402.2	21478060	21481626	-	1248	-	supported by AK122172
novel.19800	103.398	140.092	132.228	6.32089	2.43076	7.26842	4.49377	3.07129e-20	9.21882e-18	-	NC_008400.2	8296989	8311117	-	9328	-	PF09741:Uncharacterized conserved protein (DUF2045)
novel.25506	167.177	121.039	143.895	2.37033	0	3.63421	6.05564	3.52299e-20	1.04545e-17	-	NC_008403.2	10607196	10610837	+	2379	-	-
novel.14189	116.927	132.246	128.339	2.37033	1.21538	1.81711	6.06941	5.32203e-20	1.56157e-17	-	NC_008398.2	389137	397564	+	5211	-	PF10198:Histone acetyltransferases subunit 3
4336866	140.119	118.798	143.895	464.585	494.659	453.368	-1.80752	5.63521e-20	1.62124e-17	Os04g0599400	NC_008397.2	30640142	30645091	+	1377	-	supported by AK101885
novel.5785	1009.83	485.277	468.632	0	0	0	11.8628	5.64958e-20	1.62124e-17	-	NC_008395.2	18115878	18117431	-	1554	-	-
novel.18412	0	0	0	406.907	392.567	549.674	-11.2311	6.26686e-20	1.77883e-17	-	NC_008399.2	24959534	24961028	-	1403	-	-
4328767	24659.1	31612.5	26023.7	8003.04	6566.69	7502.83	1.89845	6.49445e-20	1.82361e-17	Os02g0223700	NC_008395.2	6944413	6945639	+	1227	-	supported by CI327832 and CI577059
novel.6741	1176.04	1927.66	1479.79	13.4319	18.2307	58.1474	5.67064	8.6934e-20	2.4151e-17	-	NC_008395.2	28360594	28362597	-	909	-	-
novel.2777	756.644	1239.53	556.136	22.1231	9.72303	3.63421	6.15125	1.42349e-19	3.91295e-17	-	NC_008394.4	32310083	32311353	-	964	-	PF13976:GAG-pre-integrase domain
4328940	157.513	145.695	202.231	681.076	684.258	735.928	-2.05431	1.45546e-19	3.95916e-17	Os02g0261100	NC_008395.2	9145163	9148454	+	727	-	supported by AK121248
novel.17584	606.861	469.587	561.97	98.7639	57.1228	68.1414	2.86186	1.81864e-19	4.89607e-17	-	NC_008399.2	9633202	9635467	+	1006	-	-
9266702	453.213	444.931	437.52	0.790111	0	0.908553	9.47501	2.20137e-19	5.86597e-17	Os06g0690600	NC_008399.2	29664766	29665333	+	568	-	supported by AK107925
novel.23472	9.6634	6.7244	2.9168	339.748	664.812	222.595	-5.98985	3.15845e-19	8.33129e-17	-	NC_008402.2	1774688	1775747	+	1060	-	-
4330625	90.8359	109.832	88.4762	530.955	614.982	872.211	-2.80457	3.41356e-19	8.91416e-17	Os02g0731600	NC_008395.2	31359094	31359914	+	523	protein_coding	supported by AK058271
novel.27589	706.394	546.918	607.666	0	0	0.908553	10.8236	5.31634e-19	1.37456e-16	-	NC_008404.2	15605514	15606528	+	1015	-	-
novel.1344	12.5624	2.24147	9.72266	180.935	175.015	169.899	-4.3959	5.4081e-19	1.38458e-16	-	NC_008394.4	12101473	12107335	+	2412	-	PF00076:RNA recognition motif. (a.k.a. RRM, RBD, or RNP domain)
novel.5913	314.06	219.664	372.378	2.37033	0	0	8.35364	8.80332e-19	2.23194e-16	-	NC_008395.2	20057940	20060163	-	2224	-	-
9269216	1.93268	0	0	1124.33	2109.9	555.126	-10.8781	9.41769e-19	2.36475e-16	Os06g0658200	NC_008399.2	27931109	27932652	+	1544	-	supported by CI041132 and CI301625
novel.17614	90.8359	84.0549	88.4762	3.95056	3.64614	3.63421	4.54607	9.75628e-19	2.42643e-16	-	NC_008399.2	10410034	10453631	+	532	-	-
9272572	366.243	200.611	359.738	0	1.21538	1.81711	8.34489	9.93627e-19	2.44788e-16	Os04g0419400	NC_008397.2	20751125	20751475	-	351	protein_coding	ab initio prediction with EST support
novel.2561	160.412	149.057	149.729	2.37033	1.21538	0	6.9377	1.06267e-18	2.57434e-16	-	NC_008394.4	30624033	30625828	.	1796	-	-
novel.3530	3.86536	1.12073	4.86133	130.368	232.137	139.009	-5.63696	1.06467e-18	2.57434e-16	-	NC_008394.4	38550737	38553606	+	2646	-	PF02458:Transferase family
novel.3103	1038.82	1467.04	1239.64	260.737	187.168	254.395	2.41205	1.08242e-18	2.59324e-16	-	NC_008394.4	34973041	34978613	+	4067	-	PF07714:Protein tyrosine kinase|PF01453:D-mannose binding lectin|PF00954:S-locus glycoprotein domain|PF08276:PAN-like domain
4350634	106.297	89.6586	120.561	3.16044	7.29227	5.45132	4.37213	1.21815e-18	2.89189e-16	Os11g0529800	NC_008404.2	21064224	21066158	+	1206	protein_coding	ab initio prediction with EST support
9267743	320.825	258.889	340.293	0	0	0	10.7693	1.2379e-18	2.91229e-16	Os09g0365100	NC_008402.2	12598751	12599497	-	747	-	Non-protein coding transcript%2C unclassifiable transcript~supported by AK121161
4337948	106.297	97.5037	99.1711	4.74067	3.64614	0.908553	5.01516	1.46136e-18	3.40044e-16	Os05g0172100	NC_008398.2	4291957	4293743	-	1787	-	supported by AK068467
4334594	37.6873	33.622	19.4453	979.738	1203.23	397.946	-4.83049	1.47143e-18	3.40044e-16	Os03g0820500	NC_008396.2	35281191	35282097	+	743	-	supported by CI417173 and CI644721
novel.18482	542.117	531.227	251.817	0	0	0	11.2951	1.81079e-18	4.14797e-16	-	NC_008399.2	25755215	25756016	-	802	-	PF01453:D-mannose binding lectin
9271723	950.878	1237.29	1180.33	280.489	236.999	304.365	2.03307	2.03067e-18	4.61121e-16	Os02g0764100	NC_008395.2	33076112	33076910	+	799	-	supported by AK066197
novel.10760	259.945	284.666	258.623	0	0	0	10.5727	2.69926e-18	6.0766e-16	-	NC_008396.2	31845792	31850063	-	3932	-	PF00385:Chromo (CHRromatin Organisation MOdifier) domain
4346671	361.411	509.933	344.182	21.333	15.7999	40.8849	3.951	2.87324e-18	6.41297e-16	Os09g0305300	NC_008402.2	8363580	8365819	+	1850	-	supported by AK101001
novel.25314	157.513	106.47	149.729	1.58022	2.43076	0.908553	6.45255	3.50997e-18	7.76774e-16	-	NC_008403.2	5052968	5057180	-	1525	-	-
9269087	0	0	0.972266	551.498	601.613	479.716	-10.5438	3.6413e-18	7.99066e-16	Os06g0318533	NC_008399.2	12407155	12407961	-	807	protein_coding	supported by CI477967 and CI698595
4329351	604.929	802.445	564.887	93.2331	106.953	135.374	2.55526	3.90377e-18	8.49524e-16	Os02g0474000	NC_008395.2	16928907	16931731	+	2825	-	supported by AK100540
9267365	1679.5	1872.74	1406.87	209.379	289.26	342.524	2.5606	4.22593e-18	9.12032e-16	Os03g0765400	NC_008396.2	32541671	32547523	-	2084	-	supported by AK100035
4341117	913.191	943.657	1297	120.097	184.738	178.985	2.70773	4.87151e-18	1.04274e-15	Os06g0501900	NC_008399.2	18614813	18616490	-	1678	-	supported by AK106229
novel.1695	0	0	0	433.771	235.783	489.71	-11.0128	6.40879e-18	1.36064e-15	-	NC_008394.4	20159824	20160612	.	789	-	-
novel.3010	55.0814	41.4671	57.3637	229.132	256.445	232.589	-2.21612	7.99216e-18	1.68312e-15	-	NC_008394.4	34164078	34169479	+	4237	-	PF13960:Domain of unknown function (DUF4218)|PF13952:Domain of unknown function (DUF4216)|PF02992:Transposase family tnp2
novel.17907	82.1389	89.6586	87.504	5.53078	3.64614	7.26842	3.94571	9.06886e-18	1.89459e-15	-	NC_008399.2	16456489	16459462	-	440	-	-
4340558	5543.89	8250.83	9370.7	1203.34	1324.76	1483.67	2.5297	9.68814e-18	2.00791e-15	Os06g0228200	NC_008399.2	6647405	6652003	-	1524	-	supported by AK112022
novel.1386	341.118	410.188	414.185	74.2704	41.3229	62.6901	2.69615	1.02711e-17	2.11197e-15	-	NC_008394.4	12757950	12783233	-	12098	-	PF03478:Protein of unknown function (DUF295)|PF00646:F-box domain
9270557	0	0	0	282.86	437.536	251.669	-10.7565	1.0912e-17	2.22621e-15	Os01g0523000	NC_008394.4	20325110	20325848	+	739	-	Non-protein coding transcript%2C unclassifiable transcript~supported by AK105213
novel.25471	224.191	286.908	233.344	0	0	0	10.4628	1.13754e-17	2.30278e-15	-	NC_008403.2	9698945	9701235	+	1119	-	-
4333585	12.5624	8.96586	8.7504	115.356	221.199	161.722	-4.03304	1.47678e-17	2.9665e-15	Os03g0650200	NC_008396.2	25980217	25981860	-	1644	protein_coding	ab initio prediction with EST support
4325341	33.8219	89.6586	24.3067	2040.86	1522.87	1094.81	-4.98303	1.74052e-17	3.46961e-15	Os01g0184100	NC_008394.4	4448070	4448876	-	807	-	supported by AK071240
4324245	641.65	569.332	541.552	1534.4	1667.5	1766.23	-1.50296	1.87821e-17	3.71572e-15	Os01g0703400	NC_008394.4	30914151	30918392	+	1332	-	supported by AK061657
4328727	199.066	394.498	323.765	0	0	0	10.7642	2.18638e-17	4.29288e-15	Os02g0216300	NC_008395.2	6539945	6553586	-	1831	-	supported by AK066371
4334796	258.979	237.595	318.903	1111.69	1035.5	1371.91	-2.10907	2.3805e-17	4.63391e-15	Os03g0850700	NC_008396.2	36660759	36665358	-	1196	-	supported by AK062083
novel.15171	153.648	109.832	118.616	0	3.64614	2.72566	6.04698	2.39557e-17	4.63391e-15	-	NC_008398.2	16149003	16156072	-	656	-	-
novel.18985	0	6.7244	3.88906	139.06	204.184	162.631	-5.61489	2.90545e-17	5.57888e-15	-	NC_008399.2	30776556	30782020	-	5465	-	PF00098:Zinc knuckle|PF13976:GAG-pre-integrase domain|PF14223:gag-polypeptide of LTR copia-type|PF00665:Integrase core domain
4351294	285.07	534.589	233.344	0	0	0	10.9631	3.00779e-17	5.73324e-15	Os12g0111000	NC_008405.2	582887	584609	+	1723	protein_coding	supported by AK064603
4324804	13.5288	31.3805	17.5008	255.996	516.536	336.164	-4.1586	3.09321e-17	5.85333e-15	Os01g0850900	NC_008394.4	38395473	38396399	+	927	-	supported by AK102887
4327708	793.365	672.44	838.093	2344.26	2349.33	2109.66	-1.56162	3.14547e-17	5.90942e-15	Os01g0254000	NC_008394.4	8412824	8417839	-	1054	-	supported by AY620417
novel.29515	0	0	0	238.614	206.614	251.669	-10.2788	3.20304e-17	5.97458e-15	-	NC_008405.2	18414924	18417935	-	2650	-	-
novel.13220	120.792	152.42	114.727	0	2.43076	4.54276	5.85722	3.44117e-17	6.37324e-15	-	NC_008397.2	28030964	28036460	-	3305	-	PF04755:PAP_fibrillin
novel.5386	211.628	197.249	252.789	0	0	0	10.2937	3.81028e-17	6.9859e-15	-	NC_008395.2	10234423	10241944	+	3811	-	-
novel.2400	274.44	184.921	259.595	0	0	0	10.4137	3.82547e-17	6.9859e-15	-	NC_008394.4	29302340	29304100	-	1761	-	-
4340802	166.21	154.661	190.564	0.790111	0	1.81711	7.50755	4.09928e-17	7.43393e-15	Os06g0295500	NC_008399.2	10975284	10986620	-	3049	protein_coding	supported by AK119433
novel.7644	104.365	77.3306	79.7258	3.95056	4.86152	3.63421	4.4134	4.96055e-17	8.93378e-15	-	NC_008395.2	35993561	35997293	-	3733	-	-
novel.18407	259.945	207.336	220.704	52.9374	37.6767	41.7934	2.36704	5.99514e-17	1.07231e-14	-	NC_008399.2	24882169	24887189	-	2067	-	PF00249:Myb-like DNA-binding domain
novel.3541	14.4951	6.7244	19.4453	149.331	148.276	169.899	-3.50762	8.04885e-17	1.42985e-14	-	NC_008394.4	38705441	38712777	+	5341	-	PF09079:CDC6, C terminal winged helix domain|PF13401:AAA domain
novel.3078	13.5288	16.811	7.77813	112.986	144.63	129.923	-3.35495	8.21984e-17	1.45036e-14	-	NC_008394.4	34739947	34751008	+	4776	-	PF16187:Middle or third domain of peptidase_M16|PF05193:Peptidase M16 inactive domain
9268656	369.142	173.714	420.991	0	0	0	10.8364	8.50398e-17	1.48384e-14	Os06g0682300	NC_008399.2	29316495	29317218	+	724	protein_coding	supported by AK062934
9270262	0	0	0	208.589	250.368	193.522	-10.1813	8.57542e-17	1.48384e-14	Os01g0541700	NC_008394.4	21610905	21612173	-	1269	-	supported by CI419613 and CI646715
novel.5732	352.714	451.655	358.766	0	0	0.908553	10.1449	8.58007e-17	1.48384e-14	-	NC_008395.2	17090830	17194832	+	2449	-	-
novel.20992	53.1487	25.7769	48.6133	396.636	450.906	311.634	-3.1777	8.69901e-17	1.49451e-14	-	NC_008400.2	26925702	26933147	+	1472	-	PF00076:RNA recognition motif. (a.k.a. RRM, RBD, or RNP domain)
novel.5735	270.575	268.976	279.04	0.790111	1.21538	0	8.76301	9.55619e-17	1.62299e-14	-	NC_008395.2	17120465	17124444	-	3170	-	-
novel.25477	169.109	255.527	280.013	0	0	0	10.3838	9.57114e-17	1.62299e-14	-	NC_008403.2	9922601	9943811	+	1352	-	PF00067:Cytochrome P450
4324217	35.7546	15.6903	17.5008	308.933	262.522	228.047	-3.52908	9.63688e-17	1.6236e-14	Os01g0606400	NC_008394.4	25551904	25554281	+	2378	-	supported by AK070799
9268695	0.96634	1.12073	0	290.761	562.72	358.878	-9.21751	1.16945e-16	1.95763e-14	Os02g0269650	NC_008395.2	9689236	9689758	+	523	-	Non-protein coding transcript%2C unclassifiable transcript~supported by CI430009 and CI655057
4333501	165.244	149.057	160.424	508.041	562.72	680.506	-1.88245	1.2187e-16	2.02708e-14	Os03g0626700	NC_008396.2	24630430	24636504	-	1914	-	supported by AK068484
novel.17874	0	0	0	279.699	199.322	197.156	-10.2355	1.24753e-16	2.0496e-14	-	NC_008399.2	14681580	14685257	+	3575	-	PF13963:Transposase-associated domain
4325606	82.1389	105.349	95.2821	357.92	410.798	332.53	-1.9621	1.24793e-16	2.0496e-14	Os01g0758700	NC_008394.4	33665405	33667496	+	2092	-	supported by AK106605
4335527	343.051	165.868	280.985	0	0	0	10.5494	1.36719e-16	2.23143e-14	Os04g0344800	NC_008397.2	16423422	16423676	+	255	protein_coding	ab initio prediction with EST support
novel.23610	206.797	113.194	191.536	0.790111	0	2.72566	7.09922	1.46609e-16	2.37797e-14	-	NC_008402.2	5098096	5098595	-	500	-	-
novel.17560	0.96634	0	0	316.835	607.689	605.096	-10.4494	1.56245e-16	2.51864e-14	-	NC_008399.2	9224917	9225746	-	830	-	-
novel.2881	0	0	0	230.712	188.384	346.159	-10.4135	1.5802e-16	2.53161e-14	-	NC_008394.4	33171179	33172835	.	1657	-	-
novel.17582	204.864	326.133	156.535	3.95056	6.07689	0	6.15456	1.61314e-16	2.56863e-14	-	NC_008399.2	9557203	9558202	.	1000	-	-
novel.5723	86.9706	166.989	152.646	4.74067	1.21538	1.81711	5.62231	1.745e-16	2.76176e-14	-	NC_008395.2	16962293	16964355	.	2063	-	-
novel.7958	0.96634	3.3622	2.9168	82.1716	94.7995	103.575	-5.29787	1.81988e-16	2.86292e-14	-	NC_008396.2	1291384	1293223	-	843	-	-
novel.11527	67.6438	135.609	66.1141	3035.61	1381.89	1248.35	-4.3968	1.87511e-16	2.93213e-14	-	NC_008397.2	473654	476656	+	2762	-	PF02518:Histidine kinase-, DNA gyrase B-, and HSP90-like ATPase|PF00183:Hsp90 protein
4341504	13.5288	17.9317	11.6672	133.529	100.876	119.02	-3.04755	2.44608e-16	3.8022e-14	Os06g0610000	NC_008399.2	25173665	25174324	+	660	-	supported by AK108448
novel.11366	200.999	182.679	160.424	0	0	0	10.011	2.62438e-16	4.05521e-14	-	NC_008396.2	36377815	36387480	+	3178	-	PF03108:MuDR family transposase|PF10551:MULE transposase domain|PF04434:SWIM zinc finger
4329804	0	0	0	195.948	176.23	269.84	-10.1602	2.76387e-16	4.24563e-14	Os02g0584900	NC_008395.2	23414777	23415982	-	1206	-	supported by AK102041
novel.29438	14.4951	8.96586	6.80586	104.295	132.476	107.209	-3.49869	2.90175e-16	4.43137e-14	-	NC_008405.2	16067486	16507353	-	824	-	-
novel.29156	414.56	822.618	185.703	0	0	0	11.3976	3.09637e-16	4.70108e-14	-	NC_008405.2	8709829	8710569	+	741	-	-
4336524	51.216	29.139	52.5024	418.759	284.399	329.805	-2.95485	3.25235e-16	4.90936e-14	Os04g0538000	NC_008397.2	27311871	27315268	+	1963	-	supported by AK108550
novel.20929	149.783	219.664	215.843	0	0	0	10.1159	3.31453e-16	4.97447e-14	-	NC_008400.2	26365334	26366829	.	1496	-	-
9269978	82.1389	135.609	124.45	3.16044	1.21538	0.908553	5.93945	3.45687e-16	5.15844e-14	Os08g0112000	NC_008401.2	635702	642713	+	4446	protein_coding	ab initio prediction with EST support
novel.17981	0	0	0	170.664	190.814	176.259	-9.90266	3.8632e-16	5.72468e-14	-	NC_008399.2	17868831	17872286	-	2878	-	PF02892:BED zinc finger
novel.18273	148.816	126.643	123.478	26.0737	20.6614	24.5309	2.47354	3.88017e-16	5.72468e-14	-	NC_008399.2	22925800	22970954	-	5649	-	PF00067:Cytochrome P450
9270349	31.8892	23.5354	19.4453	301.032	794.858	364.33	-4.28346	3.9643e-16	5.81594e-14	Os02g0676800	NC_008395.2	28508083	28509773	+	1691	-	supported by CI545726 and CI762461
novel.16132	443.55	97.5037	427.797	2.37033	2.43076	4.54276	6.6895	3.99486e-16	5.82803e-14	-	NC_008398.2	26267189	26289078	-	2103	-	PF00201:UDP-glucoronosyl and UDP-glucosyl transferase
novel.17535	0	0	0	189.627	160.43	187.162	-9.90364	4.64714e-16	6.74197e-14	-	NC_008399.2	8825991	8831588	-	1377	-	-
9267657	199.066	375.445	177.925	0	0	0	10.478	4.95119e-16	7.1434e-14	Os12g0250700	NC_008405.2	8484880	8486144	-	1140	-	supported by AK069277
novel.5712	244.484	502.088	179.869	0	0	0	10.7783	5.37345e-16	7.71002e-14	-	NC_008395.2	16704385	16707700	+	2351	-	PF14291:Domain of unknown function (DUF4371)
4349433	207.763	413.55	230.427	2071.67	3550.12	3039.11	-3.34683	5.66788e-16	8.08804e-14	Os10g0567400	NC_008403.2	22938211	22941719	-	2096	-	supported by AF284781
novel.17062	186.504	146.816	117.644	20.5429	13.3692	16.3539	3.14734	5.70997e-16	8.10381e-14	-	NC_008399.2	3651704	3656117	+	4142	-	PF01786:Alternative oxidase
4341223	2010.95	1937.75	1767.58	4686.94	5709.85	5013.39	-1.43057	6.31765e-16	8.91779e-14	Os06g0538900	NC_008399.2	21100908	21101691	-	784	-	supported by AK063825
9269826	165.244	162.506	152.646	0	0	0	9.83132	6.52537e-16	9.16148e-14	Os06g0331501	NC_008399.2	13188301	13188765	+	465	-	Non-protein coding transcript%2C unclassifiable transcript~supported by CI534387 and CI751919
novel.18433	174.907	150.178	241.122	0	0	0	10.0691	6.93511e-16	9.66172e-14	-	NC_008399.2	25120577	25128462	+	906	-	-
novel.18345	258.979	284.666	318.903	12.6418	1.21538	2.72566	5.62817	6.95567e-16	9.66172e-14	-	NC_008399.2	24089359	24094928	-	3960	-	PF03101:FAR1 DNA-binding domain
novel.26239	389.435	260.01	353.905	0	0	0.908553	9.93265	7.5234e-16	1.0395e-13	-	NC_008403.2	20015572	20016720	-	1149	-	-
novel.22986	16.4278	11.2073	13.6117	172.244	258.876	125.38	-3.74612	7.58466e-16	1.04245e-13	-	NC_008401.2	24807208	24811600	-	2491	-	PF02518:Histidine kinase-, DNA gyrase B-, and HSP90-like ATPase|PF00183:Hsp90 protein
novel.22583	143.985	174.834	217.788	0	0	0	9.9911	7.66802e-16	1.04839e-13	-	NC_008401.2	20175421	20178910	+	3083	-	PF04434:SWIM zinc finger
novel.18257	0	0	0.972266	297.872	393.783	311.634	-9.84036	7.88234e-16	1.07208e-13	-	NC_008399.2	22753793	22756615	+	2670	-	-
9269338	152.682	127.764	133.2	1.58022	0	0.908553	7.2062	8.21911e-16	1.11209e-13	Os07g0628300	NC_008400.2	26696431	26699474	-	807	-	supported by CI454564 and CI676582
novel.1693	61.8457	86.2964	77.7813	398.216	410.798	299.822	-2.29678	8.55458e-16	1.15152e-13	-	NC_008394.4	20115829	20120515	-	3376	-	PF10551:MULE transposase domain
novel.28102	325.656	261.131	417.102	0	0	0.908553	9.93335	1.01572e-15	1.36024e-13	-	NC_008404.2	24853271	24858332	-	5062	-	PF00078:Reverse transcriptase (RNA-dependent DNA polymerase)
novel.26691	0	0	0	170.664	148.276	178.076	-9.79137	1.05953e-15	1.41167e-13	-	NC_008403.2	23598046	23599466	-	1189	-	-
novel.7835	130.456	160.265	127.367	0	2.43076	0.908553	7.19126	1.15314e-15	1.52858e-13	-	NC_008396.2	443511	446328	+	2672	-	PF09348:Domain of unknown function (DUF1990)
novel.5448	259.945	317.167	280.985	80.5913	88.7227	82.6783	1.77	1.41519e-15	1.86155e-13	-	NC_008395.2	11093628	11098597	-	2881	-	-
4328149	813.658	876.413	938.237	2395.62	2946.08	2383.13	-1.55502	1.41858e-15	1.86155e-13	Os02g0125300	NC_008395.2	1326923	1330305	+	1191	-	supported by AK101060
novel.11655	83.1052	43.7086	53.4746	447.203	736.52	963.066	-3.57132	1.8603e-15	2.42899e-13	-	NC_008397.2	3401713	3403357	-	995	-	-
novel.1611	199.066	364.238	284.874	1470.4	1733.13	1503.65	-2.47331	1.93559e-15	2.51472e-13	-	NC_008394.4	18808582	18814521	+	2446	-	-
4331984	234.821	178.196	169.174	933.911	933.411	703.22	-2.14172	2.35538e-15	3.04498e-13	Os03g0203700	NC_008396.2	5461250	5467518	+	3725	-	supported by AK100415
novel.16995	66.6774	72.8476	72.92	3.95056	2.43076	1.81711	4.65767	2.77323e-15	3.56749e-13	-	NC_008399.2	3133969	3137111	+	1732	-	PF04601:Domain of unknown function (DUF569)
4339120	154.614	125.522	150.701	0	0	0	9.67507	2.88885e-15	3.69802e-13	Os05g0480500	NC_008398.2	23664798	23665469	+	672	protein_coding	supported by AK062331
novel.11670	138.187	229.75	145.84	0	0	0	9.92732	3.09761e-15	3.9459e-13	-	NC_008397.2	4248592	4251359	+	2768	-	-
4329950	438.718	391.136	310.153	1849.65	3728.78	2811.97	-2.87948	3.23733e-15	4.10386e-13	Os02g0610500	NC_008395.2	24847664	24849132	+	1388	-	supported by AK058536
novel.6771	98.5667	115.435	100.143	438.512	663.597	450.642	-2.30472	3.32595e-15	4.19584e-13	-	NC_008395.2	28663378	28668473	-	1891	-	PF00249:Myb-like DNA-binding domain
novel.17872	0	0	1.94453	248.095	200.538	242.584	-8.4154	3.52718e-15	4.42831e-13	-	NC_008399.2	14669900	14673946	-	3714	-	-
novel.27429	178.773	118.798	162.368	0	0	0	9.76956	3.63491e-15	4.54172e-13	-	NC_008404.2	8303775	8305677	-	1679	-	-
4350204	25.1248	13.4488	23.3344	180.935	348.814	214.418	-3.578	3.74608e-15	4.65834e-13	Os11g0249000	NC_008404.2	8074465	8080014	+	2945	-	supported by AK101707
novel.1565	21.2595	28.0183	31.1125	182.516	181.091	134.466	-2.63204	3.78398e-15	4.68317e-13	-	NC_008394.4	16278309	16287924	+	5805	-	-
novel.30173	123.691	172.593	141.951	0	0	0	9.69798	3.90182e-15	4.80623e-13	-	NC_008405.2	27265240	27267004	.	1765	-	-
4336748	136.254	96.383	134.173	446.413	559.074	561.486	-2.09183	4.11224e-15	5.04165e-13	Os04g0577800	NC_008397.2	29523056	29525444	-	857	-	supported by CI025870 and CI294813
9271779	0	0	0.972266	318.415	267.383	245.309	-9.57065	4.32925e-15	5.28289e-13	Os01g0530100	NC_008394.4	20729893	20730735	-	843	-	supported by AK107840
9270422	121.759	141.212	144.868	0	0	0	9.59491	4.50673e-15	5.47389e-13	Os01g0188900	NC_008394.4	4760327	4766478	-	1823	-	supported by AK066235
4347072	1895.96	2326.64	1565.35	470.906	441.183	540.589	1.99367	4.84245e-15	5.85444e-13	Os09g0418500	NC_008402.2	15681049	15682263	+	1215	protein_coding	ab initio prediction with EST support
4343731	173.941	119.918	140.006	0	0	0	9.68524	5.18706e-15	6.24216e-13	Os07g0582800	NC_008400.2	24256890	24258467	+	1578	-	supported by AK069022
4341578	113.062	149.057	121.533	19.7528	17.0153	24.5309	2.63463	6.01926e-15	7.21041e-13	Os06g0627500	NC_008399.2	26224189	26225650	-	1462	-	supported by AK101725
novel.16595	157.513	133.367	116.672	0	0	0	9.5943	6.92705e-15	8.25995e-13	-	NC_008399.2	35101	40135	+	1436	-	-
novel.23401	74.4082	143.454	103.06	1.58022	1.21538	1.81711	6.09504	7.85506e-15	9.32396e-13	-	NC_008401.2	28525819	28530027	-	2386	-	-
novel.6866	123.691	151.299	49.5856	1174.9	1863.18	1529.09	-3.81594	9.6086e-15	1.13147e-12	-	NC_008395.2	29568492	29570800	-	2209	-	PF01535:PPR repeat|PF14432:DYW family of nucleic acid deaminases|PF13041:PPR repeat family
4347336	7687.23	7980.74	7190.88	3736.44	3373.89	3564.25	1.09834	9.6188e-15	1.13147e-12	Os09g0471100	NC_008402.2	18586448	18589522	-	1413	-	supported by AK069281
4340900	0	0	0.972266	266.267	226.06	369.781	-9.62364	9.68855e-15	1.13456e-12	Os06g0324000	NC_008399.2	12719334	12720637	-	1304	-	supported by AK109614
4339812	351.748	330.616	285.846	910.998	1040.36	875.845	-1.54548	1.06456e-14	1.24106e-12	Os05g0595100	NC_008398.2	29713586	29717241	+	1346	-	supported by AB087745
novel.29439	23.1922	16.811	34.0293	161.183	243.076	222.595	-3.07331	1.20288e-14	1.39609e-12	-	NC_008405.2	16100965	16101389	.	425	-	-
novel.3230	0	0	0	118.517	153.138	127.197	-9.47029	1.31778e-14	1.52267e-12	-	NC_008394.4	36011476	36022040	-	2470	-	-
9269137	0	0	0	111.406	137.338	141.734	-9.44063	1.58866e-14	1.82758e-12	Os06g0648600	NC_008399.2	27376436	27377191	+	756	-	Non-protein coding transcript%2C unclassifiable transcript~supported by AK111386
novel.5131	112.095	118.798	120.561	0	0	0	9.3804	1.63005e-14	1.86698e-12	-	NC_008395.2	6563055	6567109	-	3815	-	-
novel.23263	252.215	184.921	249.872	52.1473	53.4767	55.4217	2.09453	1.65248e-14	1.88441e-12	-	NC_008401.2	27458858	27463641	+	3514	-	-
4343262	1534.55	2760.36	1531.32	41.0858	70.492	152.637	4.46278	1.82986e-14	2.07761e-12	Os07g0489800	NC_008400.2	18809269	18810853	+	925	-	supported by AK068191
9270608	4.8317	1.12073	1.94453	174.615	78.9996	116.295	-5.52539	2.35566e-14	2.66301e-12	Os11g0533400	NC_008404.2	21258189	21258958	-	770	-	supported by AK063652
novel.18513	0	0	0	114.566	173.799	120.837	-9.50669	2.57925e-14	2.90322e-12	-	NC_008399.2	26122765	26124301	-	1537	-	-
4346874	236.753	147.937	210.982	0	1.21538	0.908553	8.29526	2.65817e-14	2.97921e-12	Os09g0365300	NC_008402.2	12603095	12605847	+	2612	-	supported by AK063494
novel.5806	1.93268	2.24147	1.94453	97.9738	70.492	149.911	-5.70919	3.12886e-14	3.47462e-12	-	NC_008395.2	18375138	18385482	-	1867	-	-
novel.29704	178.773	227.509	160.424	0	0	1.81711	8.23446	3.1323e-14	3.47462e-12	-	NC_008405.2	21679421	21690515	-	2799	-	-
4350354	114.994	107.59	106.949	0	0	0	9.28778	3.14011e-14	3.47462e-12	Os11g0311100	NC_008404.2	12000716	12002964	-	1215	protein_coding	supported by AK106180
4343171	22.2258	19.0525	21.3899	127.998	236.999	273.474	-3.34536	3.23705e-14	3.56676e-12	Os07g0464200	NC_008400.2	17007126	17009669	-	1151	protein_coding	supported by CI455070 and CI677122
novel.11685	188.436	93.0208	160.424	0	0	0	9.71183	3.30971e-14	3.6315e-12	-	NC_008397.2	4414258	4415188	-	931	-	-
4328549	221.292	258.889	231.399	639.99	788.781	664.152	-1.55612	3.42198e-14	3.73898e-12	Os02g0187500	NC_008395.2	4855962	4859026	-	764	-	supported by AK069039
novel.5816	373.973	554.763	420.991	94.0232	111.815	79.9526	2.24303	3.53045e-14	3.84143e-12	-	NC_008395.2	18652523	18665299	+	3002	-	PF00067:Cytochrome P450
novel.27406	1492.03	1849.21	2226.49	416.389	506.813	509.698	1.95885	3.71457e-14	4.02499e-12	-	NC_008404.2	7899210	7903223	-	3911	-	PF04827:Plant transposon protein
novel.17926	0	0	0	102.714	122.753	141.734	-9.35256	3.75694e-14	4.05407e-12	-	NC_008399.2	16724814	16726498	+	1437	-	-
novel.18268	118.86	95.2623	129.311	0	0	0	9.34821	3.90379e-14	4.1952e-12	-	NC_008399.2	22895356	22898315	+	1150	-	-
4327060	1.93268	2.24147	0.972266	128.788	68.0612	110.843	-5.92252	3.96074e-14	4.22707e-12	Os01g0783800	NC_008394.4	34966077	34972160	+	3447	-	supported by AK111632
4337548	384.603	137.85	275.151	0.790111	7.29227	7.26842	5.74411	3.96581e-14	4.22707e-12	Os05g0104200	NC_008398.2	205050	206078	+	1029	protein_coding	ab initio prediction with EST support
novel.9077	135.288	82.9342	109.866	730.853	2249.67	1837.09	-3.87502	4.00855e-14	4.25525e-12	-	NC_008396.2	10130997	10134115	-	1662	-	PF11960:Domain of unknown function (DUF3474)|PF00487:Fatty acid desaturase
4334169	3548.4	3028.22	3186.12	8211.63	10883.7	10346.6	-1.59238	4.39951e-14	4.63648e-12	Os03g0757900	NC_008396.2	32166605	32169063	+	1942	-	supported by AK098880
9272027	109.196	113.194	99.1711	0	0	0	9.25186	4.40318e-14	4.63648e-12	Os12g0223100	NC_008405.2	6656491	6656766	-	276	protein_coding	ab initio prediction with EST support
novel.13371	36.7209	11.2073	33.057	348.439	308.706	290.737	-3.54034	4.42247e-14	4.63808e-12	-	NC_008397.2	29561843	29563667	+	741	-	-
4335799	131.422	198.37	157.507	671.594	1114.5	938.535	-2.48372	4.53569e-14	4.7378e-12	Os04g0414700	NC_008397.2	20518363	20519318	+	645	-	supported by AK058848
4339933	427.122	401.222	436.548	1053.22	1164.33	964.883	-1.33012	4.57531e-14	4.76015e-12	Os06g0116800	NC_008399.2	926345	931584	-	1681	-	supported by AK058985
9269901	291.835	180.438	210.982	0.790111	0	0	9.3784	4.60423e-14	4.77122e-12	Os04g0625700	NC_008397.2	32213642	32217285	+	1776	protein_coding	ab initio prediction with EST support
novel.17923	0	0	0	151.701	94.7995	173.534	-9.54957	4.76004e-14	4.91319e-12	-	NC_008399.2	16708653	16714420	+	4918	-	-
4329093	7937.51	6712.07	9602.1	2514.13	1932.45	2091.49	1.89092	4.98389e-14	5.12399e-12	Os02g0301100	NC_008395.2	11621256	11625440	-	1483	-	supported by AK100174
novel.26215	77.3072	150.178	80.6981	3.16044	3.64614	0.908553	5.34596	5.92686e-14	6.06957e-12	-	NC_008403.2	19764156	19790795	+	1019	-	-
novel.5724	68.6101	70.6062	74.8645	4.74067	9.72303	4.54276	3.55504	6.85777e-14	6.99546e-12	-	NC_008395.2	16966255	16967101	+	847	-	-
4340766	1723.95	1424.45	1542.01	580.732	491.013	603.279	1.48445	7.00252e-14	7.11532e-12	Os06g0283400	NC_008399.2	10012893	10016979	-	2932	-	supported by AK072153
novel.9198	1.93268	4.48293	2.9168	71.11	58.3382	75.4099	-4.48434	7.31467e-14	7.40369e-12	-	NC_008396.2	11043539	11048217	-	2935	-	-
novel.17755	0	0	0	110.616	97.2303	116.295	-9.175	7.71599e-14	7.77974e-12	-	NC_008399.2	12619591	12639203	+	824	-	-
4350450	92.7686	60.5196	70.0032	6.32089	4.86152	4.54276	3.81367	7.80681e-14	7.84104e-12	Os11g0452400	NC_008404.2	17063125	17065733	+	1479	protein_coding	supported by AK073190
novel.17711	0	0	0	151.701	88.7227	149.911	-9.44421	8.11677e-14	8.12112e-12	-	NC_008399.2	12032621	12034208	+	1588	-	-
4330608	238.686	505.45	355.849	2232.06	4166.32	3796.84	-3.21279	8.23103e-14	8.20188e-12	Os02g0729400	NC_008395.2	31248913	31250576	-	1196	-	supported by AY476807
novel.4125	0.96634	2.24147	2.9168	76.6408	61.9843	78.1355	-5.15561	8.2603e-14	8.20188e-12	-	NC_008394.4	43399986	43404156	+	3851	-	PF07727:Reverse transcriptase (RNA-dependent DNA polymerase)|PF13976:GAG-pre-integrase domain|PF00665:Integrase core domain
novel.5780	168.143	156.903	126.395	33.9748	30.3845	34.525	2.18517	8.43052e-14	8.33919e-12	-	NC_008395.2	18036773	18045025	-	3097	-	PF12796:Ankyrin repeats (3 copies)
4341046	143.985	151.299	138.062	357.13	407.152	400.672	-1.42624	8.77567e-14	8.64785e-12	Os06g0479200	NC_008399.2	17101028	17102288	+	1172	-	supported by AK106207
4341018	37.6873	54.9159	34.0293	297.082	686.689	388.861	-3.43991	8.84894e-14	8.68727e-12	Os06g0472000	NC_008399.2	16595548	16598232	-	856	-	supported by AK063588
novel.5376	0	0	0	476.437	86.2919	404.306	-10.7511	9.55011e-14	9.34051e-12	-	NC_008395.2	10151335	10153193	-	1859	-	-
novel.29151	102.432	100.866	90.4208	0	0	0	9.12139	1.08411e-13	1.05636e-11	-	NC_008405.2	8493858	8497035	-	1178	-	-
4346668	67.6438	73.9684	59.3082	5.53078	3.64614	7.26842	3.57845	1.17995e-13	1.14547e-11	Os09g0304500	NC_008402.2	8319084	8321089	+	1612	-	supported by AK061363
4330786	242.551	79.572	318.903	3563.4	4246.53	3036.38	-4.07969	1.21674e-13	1.17681e-11	Os02g0758000	NC_008395.2	32807721	32809268	+	1443	-	supported by AK064389
4342946	410.694	537.952	328.626	25.2836	47.3998	60.873	3.26246	1.25999e-13	1.21414e-11	Os07g0290200	NC_008400.2	11273517	11274239	+	723	-	supported by AK062503
novel.21467	99.533	88.5379	101.116	0	0	0	9.09984	1.27875e-13	1.2277e-11	-	NC_008401.2	634439	646703	+	2586	-	-
novel.3107	0	0	0	118.517	96.0149	97.2151	-9.119	1.3424e-13	1.28409e-11	-	NC_008394.4	34992056	34993709	+	1654	-	-
9270122	207.763	147.937	235.288	0	1.21538	0	9.16931	1.53329e-13	1.46132e-11	Os04g0419300	NC_008397.2	20750621	20751013	+	393	protein_coding	ab initio prediction with EST support
novel.16536	357.546	539.072	414.185	63.999	88.7227	99.0322	2.38314	1.57167e-13	1.49246e-11	-	NC_008398.2	29423056	29427006	+	2082	-	PF04542:Sigma-70 region 2|PF04539:Sigma-70 region 3|PF04545:Sigma-70, region 4
4334835	838.783	979.52	915.875	159.602	113.03	223.504	2.45899	1.57894e-13	1.49392e-11	Os03g0856000	NC_008396.2	36954302	36955852	+	1551	-	supported by AK071626
novel.5127	82.1389	207.336	136.117	0	0	0	9.65566	1.85132e-13	1.74532e-11	-	NC_008395.2	6537839	6539948	+	2110	-	-
novel.13256	92.7686	125.522	105.005	19.7528	19.4461	14.5368	2.5897	1.91065e-13	1.79477e-11	-	NC_008397.2	28412226	28414576	+	1727	-	PF03759:PRONE (Plant-specific Rop nucleotide exchanger)
4347603	89.8696	110.953	86.5317	0	0	0	9.08889	1.93883e-13	1.81472e-11	Os09g0520000	NC_008402.2	21048478	21050979	+	2374	-	supported by AK063405
novel.10989	145.917	346.306	134.173	11.8517	12.1538	6.35987	4.37121	2.09474e-13	1.95364e-11	-	NC_008396.2	33720071	33749090	-	5808	-	PF01315:Aldehyde oxidase and xanthine dehydrogenase, a/b hammerhead domain|PF00111:2Fe-2S iron-sulfur cluster binding domain|PF03450:CO dehydrogenase flavoprotein C-terminal domain|PF01799:[2Fe-2S] binding domain|PF00941:FAD binding domain in molybdopterin dehydrogenase|PF02738:Molybdopterin-binding domain of aldehyde dehydrogenase
4344441	259.945	168.11	175.98	24.4934	20.6614	9.08553	3.47713	2.12729e-13	1.97694e-11	Os08g0104800	NC_008401.2	259013	260320	-	1308	-	supported by AK101404
novel.18315	0	0	0	81.3814	122.753	132.649	-9.22674	2.18413e-13	2.0187e-11	-	NC_008399.2	23733120	23733832	.	713	-	-
novel.2784	230.955	149.057	179.869	0	1.21538	0	9.09124	2.18769e-13	2.0187e-11	-	NC_008394.4	32356568	32357983	.	1416	-	-
4345952	127.557	143.454	125.422	527.004	714.643	451.551	-2.09399	2.20987e-13	2.03199e-11	Os08g0500800	NC_008401.2	24814953	24819223	+	2573	-	supported by AK101328
4327278	109.196	96.383	80.6981	0	0	0	9.08457	2.25305e-13	2.06443e-11	Os01g0320700	NC_008394.4	12356687	12357296	+	610	-	supported by AK063226
novel.16472	86.9706	87.4171	120.561	0	0	0	9.12827	2.32375e-13	2.12176e-11	-	NC_008398.2	28978994	28993774	-	3280	-	PF12776:Myb/SANT-like DNA-binding domain
4328061	120.792	72.8476	125.422	591.003	464.275	532.412	-2.3129	2.62478e-13	2.38828e-11	Os02g0114400	NC_008395.2	775740	778268	-	1521	protein_coding	ab initio prediction with EST support
novel.29070	229.989	72.8476	188.62	0	0	0	9.86502	2.7588e-13	2.50151e-11	-	NC_008405.2	6913357	6914844	.	1488	-	-
novel.5410	0	2.24147	0	291.551	137.338	205.333	-8.27358	2.98612e-13	2.69826e-11	-	NC_008395.2	10593091	10594002	-	912	-	-
novel.20905	62.8121	59.3988	66.1141	5.53078	1.21538	3.63421	4.08967	3.01308e-13	2.71323e-11	-	NC_008400.2	26196141	26199366	+	1458	-	-
novel.18162	145.917	77.3306	129.311	1.58022	0	0.908553	6.9867	3.05883e-13	2.74496e-11	-	NC_008399.2	21555601	21556694	.	1094	-	-
novel.1143	907.393	1529.8	915.875	138.269	195.676	209.876	2.62547	3.41601e-13	3.05499e-11	-	NC_008394.4	9430691	9434912	-	1549	-	PF13369:Transglutaminase-like superfamily
4346215	150.749	180.438	171.119	475.647	422.952	440.648	-1.41697	3.6254e-13	3.23118e-11	Os08g0544900	NC_008401.2	27390254	27394832	+	1962	-	supported by AK102923
4340398	20.2931	54.9159	28.1957	308.143	325.722	288.011	-3.16445	3.82075e-13	3.39371e-11	Os06g0198500	NC_008399.2	5001238	5003770	-	939	-	supported by CI465803 and CI686986
4333528	4.8317	6.7244	5.8336	68.7397	55.9074	74.5013	-3.52964	3.88448e-13	3.43862e-11	Os03g0638200	NC_008396.2	25209866	25214192	+	2108	-	supported by AK119211
novel.23588	0.96634	0	0	150.121	399.86	232.589	-9.48148	4.07028e-13	3.59092e-11	-	NC_008402.2	4741265	4741875	.	611	-	PF16845:Aspartic acid proteinase inhibitor
9267260	91.8023	107.59	74.8645	0	0	0	9.02159	4.28425e-13	3.76697e-11	Os12g0254850	NC_008405.2	8694335	8698391	+	3717	-	Non-protein coding transcript%2C putative npRNA~supported by CI389952 and CI623018
novel.16025	102.432	75.0891	89.4485	0	0	0	8.98498	4.48174e-13	3.92739e-11	-	NC_008398.2	25259440	25262800	-	3188	-	-
4346295	17.3941	66.1232	47.641	543.596	720.72	538.772	-3.78499	4.54e-13	3.96513e-11	Os08g0557200	NC_008401.2	27972024	27973273	-	1250	-	supported by AK108300
novel.17645	81.1725	91.9001	80.6981	0	0	0	8.90996	4.68347e-13	4.07681e-11	-	NC_008399.2	10976320	10979008	.	2689	-	-
4347634	678.371	684.768	795.314	1629.21	1607.95	1590.88	-1.16123	4.84473e-13	4.20317e-11	Os09g0525900	NC_008402.2	21381493	21384668	-	1264	-	supported by AK059988
9268913	0	0	0	97.9738	88.7227	81.7697	-8.90226	4.90548e-13	4.24178e-11	Os06g0271300	NC_008399.2	9096131	9097554	-	1424	-	supported by CI535617 and CI753223
9271684	172.008	146.816	154.59	446.413	388.921	439.739	-1.42969	5.32377e-13	4.58828e-11	Os02g0169800	NC_008395.2	3778036	3791795	+	3652	protein_coding	supported by AK065409
novel.26089	86.0042	76.2098	121.533	0	0	0	9.07276	5.64607e-13	4.85005e-11	-	NC_008403.2	18865823	18867124	-	1302	-	-
4349318	232.888	206.215	175.98	596.534	798.504	773.178	-1.81686	5.84913e-13	5.00801e-11	Os10g0550900	NC_008403.2	22073491	22075834	+	1781	-	supported by AK121010
4330134	525.689	387.773	560.025	1751.68	1694.24	1491.84	-1.74389	6.03029e-13	5.14625e-11	Os02g0644100	NC_008395.2	26782360	26786733	+	2112	-	supported by AK102431
4338127	3.86536	7.84513	1.94453	65.5792	70.492	82.6783	-4.03583	6.21653e-13	5.2879e-11	Os05g0220500	NC_008398.2	7426483	7427715	+	1233	protein_coding	ab initio prediction with EST support
9267298	77.3072	94.1415	78.7536	0	0	0	8.88923	6.34836e-13	5.3825e-11	Os02g0477300	NC_008395.2	17126577	17129123	-	2236	-	Non-protein coding transcript%2C uncharacterized transcript~supported by AK102531
novel.18484	0	0	0	86.1221	78.9996	109.935	-8.93799	6.53573e-13	5.52343e-11	-	NC_008399.2	25794142	25798569	-	3883	-	PF03878:YIF1
9271793	15.4614	1.12073	11.6672	252.045	216.337	290.737	-4.73008	6.68146e-13	5.62838e-11	Os06g0350200	NC_008399.2	14261885	14263443	-	1559	-	Non-protein coding transcript%2C unclassifiable transcript~supported by AK099897
4327039	3239.17	3377.89	3401.96	1325.02	1572.7	1257.44	1.27046	7.15746e-13	6.00731e-11	Os01g0784800	NC_008394.4	35020212	35024171	+	993	-	supported by AK059820
4341503	28.0239	31.3805	25.2789	139.85	223.63	147.186	-2.59059	7.1773e-13	6.00731e-11	Os06g0609900	NC_008399.2	25170281	25172703	+	887	-	supported by AK109324
novel.29343	2254.47	1679.98	1969.81	688.187	735.304	729.568	1.45583	7.46644e-13	6.22935e-11	-	NC_008405.2	12702565	12705433	+	2624	-	PF05078:Protein of unknown function (DUF679)
novel.5322	31.8892	135.609	89.4485	1363.73	1248.19	1232	-3.90538	7.70635e-13	6.40903e-11	-	NC_008395.2	9045638	9052100	+	4482	-	PF02179:BAG domain|PF00612:IQ calmodulin-binding motif
4344823	140.119	180.438	138.062	0.790111	0	0	8.80174	7.77172e-13	6.44288e-11	Os08g0182400	NC_008401.2	4816970	4819696	+	850	-	supported by AK059491
novel.18655	96.634	61.6403	83.6149	1.58022	2.43076	0	5.99766	7.87509e-13	6.50792e-11	-	NC_008399.2	27643188	27645661	+	1005	-	-
4329584	479.305	462.863	500.717	1112.48	1428.07	1230.18	-1.38488	8.17545e-13	6.73482e-11	Os02g0539100	NC_008395.2	20831049	20835258	+	2730	-	supported by AK120285
4346358	63.7784	177.076	82.6426	1011.34	1641.98	1119.34	-3.5459	8.44852e-13	6.92413e-11	Os08g0566600	NC_008401.2	28465852	28466926	+	885	-	supported by AK066210
novel.1564	0	0	0	86.9122	89.938	76.3184	-8.81593	8.45829e-13	6.92413e-11	-	NC_008394.4	16258919	16262512	-	2466	-	PF05754:Domain of unknown function (DUF834)
novel.12104	167.177	307.081	103.06	0	0	2.72566	7.68015	8.68673e-13	7.08891e-11	-	NC_008397.2	16143416	16144930	.	1515	-	-
4338163	1054.28	806.928	1059.77	122.467	57.1228	154.454	3.1236	9.60492e-13	7.8138e-11	Os05g0231700	NC_008398.2	8011777	8014048	+	1251	-	supported by AK072531
4340830	666.774	576.057	827.398	2481.74	2036.97	2271.38	-1.71346	9.82736e-13	7.96993e-11	Os06g0301500	NC_008399.2	11356005	11356737	+	733	-	supported by AK073716
novel.4330	74.4082	77.3306	77.7813	0	0	0	8.76569	1.09873e-12	8.88303e-11	-	NC_008395.2	366	2499	.	2134	-	-
novel.18300	227.09	220.784	229.455	20.5429	42.5383	15.4454	3.1339	1.2635e-12	1.01837e-10	-	NC_008399.2	23236347	23237609	.	1263	-	-
novel.23886	75.3745	75.0891	74.8645	0	0	0	8.73921	1.29522e-12	1.04072e-10	-	NC_008402.2	12135991	12137419	-	1429	-	-
4352568	96.634	119.918	106.949	18.1726	14.5845	24.5309	2.48271	1.39614e-12	1.11742e-10	Os12g0569000	NC_008405.2	23622154	23622666	+	513	protein_coding	ab initio prediction with EST support
4332817	213.561	192.766	239.177	60.0484	69.2766	68.1414	1.71384	1.39923e-12	1.11742e-10	Os03g0346500	NC_008396.2	12989663	12990214	-	552	-	supported by AK063139
9270320	295.7	350.789	255.706	81.3814	69.2766	52.6961	2.14697	1.41998e-12	1.13053e-10	Os10g0568000	NC_008403.2	22975352	22976851	-	1500	protein_coding	supported by AK072209
9271950	0	0	0.972266	142.22	145.845	136.283	-8.59978	1.55084e-12	1.23096e-10	Os06g0280900	NC_008399.2	9804282	9808058	-	3777	-	supported by AK067409
novel.11804	232.888	233.112	272.235	67.1594	86.2919	66.3243	1.7568	1.67206e-12	1.32315e-10	-	NC_008397.2	7074067	7075925	-	1759	-	PF02458:Transferase family
novel.23756	137.22	122.16	142.923	0	1.21538	0	8.61428	1.71319e-12	1.35161e-10	-	NC_008402.2	9069490	9071893	-	1490	-	-
novel.28817	239.652	811.41	416.13	31.6044	38.8921	21.8053	3.99493	1.76689e-12	1.38978e-10	-	NC_008405.2	3056889	3062766	+	4315	-	PF10551:MULE transposase domain|PF03101:FAR1 DNA-binding domain|PF04434:SWIM zinc finger
novel.19355	71.5091	75.0891	71.9477	0	0	0	8.69482	1.77398e-12	1.39116e-10	-	NC_008400.2	2146474	2150526	-	1311	-	-
4335556	59.9131	402.343	132.228	9200.05	6778.17	4695.4	-5.12101	1.81168e-12	1.41647e-10	Os04g0352400	NC_008397.2	16834826	16838949	-	2215	-	supported by AF140495
novel.24145	160.412	223.026	59.3082	0	0	0	9.713	1.84493e-12	1.43816e-10	-	NC_008402.2	15755921	15760208	+	1765	-	-
novel.18259	0	0	0	135.109	78.9996	76.3184	-9.01767	1.87774e-12	1.45939e-10	-	NC_008399.2	22759933	22763816	+	2242	-	-
novel.16066	77.3072	66.1232	74.8645	0	0	0	8.6943	2.06055e-12	1.59671e-10	-	NC_008398.2	25613449	25614913	+	1465	-	-
9270090	173.941	95.2623	156.535	0.790111	0	0.908553	7.83335	2.26484e-12	1.74982e-10	Os02g0542700	NC_008395.2	21015604	21016630	-	642	protein_coding	ab initio prediction with EST support
4345965	19.3268	28.0183	24.3067	101.134	115.461	117.203	-2.22408	2.46087e-12	1.89567e-10	Os08g0503200	NC_008401.2	24953962	24960066	+	2800	-	supported by AK065539
4325710	507.328	533.469	549.33	1784.07	2484.23	1570.89	-1.87619	2.64512e-12	2.03161e-10	Os01g0371200	NC_008394.4	15512829	15514732	-	972	-	supported by AK058900
9266245	223.224	267.855	212.926	70.3199	47.3998	59.9645	1.97506	2.70543e-12	2.07183e-10	Os11g0245400	NC_008404.2	7806431	7807987	-	1557	-	supported by AK120678
novel.20637	212.595	332.858	150.701	1.58022	13.3692	8.17697	4.9597	2.73666e-12	2.08963e-10	-	NC_008400.2	23755835	23760607	+	2684	-	PF02727:Copper amine oxidase, N2 domain|PF01179:Copper amine oxidase, enzyme domain|PF02728:Copper amine oxidase, N3 domain
novel.16031	113.062	58.2781	91.393	0	0	0	8.96225	2.74631e-12	2.09088e-10	-	NC_008398.2	25312402	25313289	-	821	-	PF06839:GRF zinc finger
novel.30131	331.455	396.739	359.738	95.6034	130.046	117.203	1.6713	2.756e-12	2.09215e-10	-	NC_008405.2	26794704	26795898	+	1186	-	-
novel.16989	142.052	134.488	123.478	5.53078	0	0	6.0191	2.82065e-12	2.13503e-10	-	NC_008399.2	3091771	3096324	+	3010	-	PF04601:Domain of unknown function (DUF569)
novel.3051	2.89902	4.48293	0.972266	56.888	80.215	58.1474	-4.57345	2.8757e-12	2.17041e-10	-	NC_008394.4	34515003	34520599	-	3474	-	PF03126:Plus-3 domain
9266836	136.254	124.401	117.644	0	0	0.908553	8.52504	2.93717e-12	2.21041e-10	Os09g0550300	NC_008402.2	22601129	22602573	+	1445	protein_coding	supported by CI071816 and CI310184
novel.3105	0	0	0	68.7397	153.138	88.1296	-9.10528	2.99227e-12	2.24541e-10	-	NC_008394.4	34980614	34982527	.	1914	-	-
novel.8292	0	0	0	163.553	57.1228	157.18	-9.39705	3.05186e-12	2.28356e-10	-	NC_008396.2	3896434	3900405	-	3595	-	PF13966:zinc-binding in reverse transcriptase
novel.28874	66.6774	99.7452	67.0864	0	0	0	8.78893	3.12272e-12	2.32991e-10	-	NC_008405.2	3628772	3635453	-	3355	-	-
4340976	162.345	164.748	140.979	420.339	584.597	513.332	-1.69658	3.14677e-12	2.33777e-10	Os06g0347100	NC_008399.2	14015427	14019273	+	1484	protein_coding	supported by AK063762
4347591	535.352	2858.99	1461.32	18.1726	61.9843	54.5132	5.17701	3.15116e-12	2.33777e-10	Os09g0517900	NC_008402.2	20850349	20857507	+	1842	-	supported by AK065112
4329502	51.216	71.7269	59.3082	240.984	202.968	208.059	-1.84446	3.21268e-12	2.37666e-10	Os02g0522000	NC_008395.2	19893836	19895106	+	1271	protein_coding	supported by AK101294
4327807	391.368	345.186	350.988	143.8	143.415	151.728	1.30895	3.28183e-12	2.41713e-10	Os01g0532900	NC_008394.4	20915420	20917684	-	1491	protein_coding	ab initio prediction with EST support
9271528	0	0	0	64.7891	147.061	92.6724	-9.07957	3.28591e-12	2.41713e-10	Os06g0329350	NC_008399.2	13075820	13078574	-	1170	protein_coding	supported by CI535022 and CI752622
novel.16047	5.79804	4.48293	2.9168	57.6781	98.4457	63.5987	-4.05122	3.42845e-12	2.51491e-10	-	NC_008398.2	25443548	25446890	+	1847	-	PF14234:Domain of unknown function (DUF4336)
novel.16124	0	1.12073	0	199.108	116.676	141.734	-8.71131	3.58813e-12	2.62466e-10	-	NC_008398.2	26235827	26236338	.	512	-	-
4324068	59.9131	77.3306	71.9477	0	0	0	8.63105	3.92797e-12	2.86522e-10	Os01g0160800	NC_008394.4	3188037	3189307	-	1271	-	supported by AB051108
novel.17951	3.86536	0	5.8336	153.282	75.3535	186.253	-5.38493	4.10801e-12	2.98821e-10	-	NC_008399.2	17277701	17309411	-	3141	-	PF13243:Squalene-hopene cyclase C-terminal domain
novel.16008	102.432	54.9159	89.4485	0	0	0	8.87208	4.173e-12	3.02705e-10	-	NC_008398.2	24928412	24929543	+	1132	-	-
novel.3164	17.3941	4.48293	8.7504	105.875	183.522	161.722	-3.86405	4.56064e-12	3.29907e-10	-	NC_008394.4	35411506	35414937	+	3432	-	-
4336935	642.616	608.558	617.389	1362.15	1758.65	1540	-1.31788	4.60228e-12	3.32e-10	Os04g0608900	NC_008397.2	31224086	31228103	-	2058	-	supported by AK111698
4340711	0.96634	0	0	136.689	119.107	121.746	-8.43289	4.96724e-12	3.5734e-10	Os06g0266100	NC_008399.2	8825991	8827429	-	1439	protein_coding	supported by AK060683
novel.17703	0	0	0	104.295	140.984	57.2388	-9.07152	5.08546e-12	3.6484e-10	-	NC_008399.2	11892164	11895724	+	1729	-	-
novel.5247	0	0	0	60.0484	96.0149	77.227	-8.6948	5.13954e-12	3.67709e-10	-	NC_008395.2	8027320	8031600	-	3956	-	PF13960:Domain of unknown function (DUF4218)|PF13952:Domain of unknown function (DUF4216)
novel.16670	54.115	136.729	99.1711	0	0	0	9.10208	5.22709e-12	3.72951e-10	-	NC_008399.2	682852	685528	-	1303	-	-
novel.5378	83.1052	59.3988	66.1141	0	0	0	8.62921	5.27093e-12	3.75055e-10	-	NC_008395.2	10163305	10164029	.	725	-	-
4337946	83.1052	59.3988	113.755	419.549	386.49	508.789	-2.35681	5.66642e-12	4.021e-10	Os05g0171900	NC_008398.2	4280933	4285413	+	1295	-	supported by AK069814
9271072	364.31	79.572	257.651	3.95056	1.21538	8.17697	5.68298	5.93072e-12	4.19186e-10	Os04g0419100	NC_008397.2	20738902	20739874	+	973	-	supported by AK107777
novel.7090	137.22	239.837	147.784	838.308	1542.32	1779.85	-2.9877	5.93929e-12	4.19186e-10	-	NC_008395.2	31358828	31359350	-	438	-	-
9269258	112.095	91.9001	132.228	0.790111	0	0.908553	7.48972	5.97927e-12	4.2087e-10	Os07g0606333	NC_008400.2	25564853	25565454	+	602	-	Non-protein coding transcript%2C unclassifiable transcript~supported by CI039131 and CI300592
4329581	55.0814	131.126	101.116	5.53078	1.21538	4.54276	4.60102	6.95243e-12	4.88053e-10	Os02g0538400	NC_008395.2	20800372	20807308	+	2358	protein_coding	ab initio prediction with EST support
novel.17959	0	0	0	59.2583	70.492	83.5868	-8.56899	7.09657e-12	4.96836e-10	-	NC_008399.2	17411630	17412562	.	933	-	-
novel.6369	56.0477	66.1232	82.6426	4.74067	8.50765	2.72566	3.73673	8.2069e-12	5.73034e-10	-	NC_008395.2	24785623	24794437	+	1138	-	-
4330953	23.1922	29.139	30.1403	110.616	111.815	107.209	-2.00075	8.34266e-12	5.80658e-10	Os02g0786900	NC_008395.2	34311810	34313337	+	1528	-	supported by AK105575
novel.24502	16.4278	11.2073	11.6672	158.812	77.7842	134.466	-3.23925	8.36055e-12	5.80658e-10	-	NC_008402.2	19210984	19217472	-	2834	-	PF05922:Peptidase inhibitor I9|PF00082:Subtilase family|PF02225:PA domain
novel.1806	118.86	100.866	118.616	0.790111	0	0	8.36466	8.55759e-12	5.92767e-10	-	NC_008394.4	22136758	22139381	-	1051	-	-
4325355	945.08	666.836	974.211	3339.8	3105.29	2591.19	-1.80457	8.59109e-12	5.93512e-10	Os01g0180800	NC_008394.4	4252845	4258581	+	3136	-	supported by AK100676
9269336	60.8794	57.1574	75.8368	0	0	0	8.52323	8.96315e-12	6.17582e-10	Os09g0321300	NC_008402.2	9832791	9835125	+	2027	protein_coding	supported by AK064008
novel.24935	173.941	156.903	153.618	27.6539	30.3845	46.3362	2.21319	9.2876e-12	6.38253e-10	-	NC_008402.2	22802975	22807121	+	2692	-	-
novel.4957	62.8121	57.1574	64.1696	0	0	0	8.44866	9.75858e-12	6.6886e-10	-	NC_008395.2	4967955	4973674	+	1254	-	-
4325864	29.9565	22.4147	39.8629	219.651	144.63	169.899	-2.53122	1.05001e-11	7.17055e-10	Os01g0788800	NC_008394.4	35227746	35234266	+	2515	-	supported by AF317882
4338946	163.311	122.16	151.674	536.485	405.937	493.344	-1.71537	1.05167e-11	7.17055e-10	Os05g0446900	NC_008398.2	21960686	21963191	-	1663	-	supported by AK101748
novel.6856	94.7013	63.8818	55.4192	0	0	0	8.66546	1.07458e-11	7.30767e-10	-	NC_008395.2	29453243	29465981	+	2937	-	-
4349919	346.916	248.803	259.595	86.9122	70.492	70.8671	1.9023	1.15443e-11	7.83036e-10	Os11g0175700	NC_008404.2	3742003	3743626	-	1624	protein_coding	supported by AB071804
4344813	5.79804	4.48293	4.86133	48.9869	54.692	63.5987	-3.45901	1.18624e-11	8.02524e-10	Os08g0178800	NC_008401.2	4610480	4611101	-	622	-	supported by AK063025
4344960	1196.33	643.301	800.175	8304.07	7965.59	4033.07	-2.94299	1.26634e-11	8.54504e-10	Os08g0220400	NC_008401.2	7324162	7326759	-	1569	-	supported by AK106909
9269115	77.3072	119.918	207.093	2.37033	9.72303	4.54276	4.66518	1.31738e-11	8.8665e-10	Os03g0576200	NC_008396.2	21820790	21825120	-	2400	protein_coding	ab initio prediction with EST support
4342192	2301.82	3854.2	2692.2	338.168	509.244	640.53	2.57242	1.34525e-11	9.0308e-10	Os07g0105600	NC_008400.2	305054	305968	+	779	-	supported by AK068377
4329890	8.69706	3.3622	2.9168	86.9122	166.507	76.3184	-4.44479	1.35753e-11	9.08991e-10	Os02g0601000	NC_008395.2	24370958	24371568	+	611	-	supported by AK111034
novel.17905	8.69706	12.3281	23.3344	197.528	155.568	113.569	-3.39242	1.384e-11	9.24342e-10	-	NC_008399.2	16452802	16472318	+	4700	-	PF00078:Reverse transcriptase (RNA-dependent DNA polymerase)
novel.1624	290.868	265.614	350.016	751.396	862.919	834.96	-1.43264	1.4008e-11	9.33176e-10	-	NC_008394.4	19079605	19086293	-	6222	-	PF00125:Core histone H2A/H2B/H3/H4
9267064	54.115	76.2098	58.336	0	0	0	8.48128	1.4352e-11	9.53661e-10	Os02g0484900	NC_008395.2	17526660	17527182	-	523	-	Non-protein coding transcript%2C unclassifiable transcript~supported by CI399827 and CI630152
novel.8245	0.96634	0	1.94453	67.1594	94.7995	69.9586	-6.25266	1.46687e-11	9.72226e-10	-	NC_008396.2	3499974	3500921	+	948	-	-
9266694	0	0	0	54.5177	113.03	73.5928	-8.74211	1.49846e-11	9.90653e-10	Os06g0313260	NC_008399.2	12036914	12039288	-	660	protein_coding	ab initio prediction with EST support
novel.22579	376.873	305.96	300.43	71.9001	72.9227	106.301	1.96764	1.53201e-11	1.01028e-09	-	NC_008401.2	20154034	20158035	+	1279	-	-
novel.6230	0.96634	0	0	144.59	122.753	95.398	-8.37455	1.5463e-11	1.01713e-09	-	NC_008395.2	23383908	23384901	+	994	-	-
4325699	364.31	601.833	295.569	69.5298	64.4151	77.227	2.57668	1.6606e-11	1.08957e-09	Os01g0136300	NC_008394.4	1954181	1954914	-	734	-	supported by AK062428
4324409	66.6774	51.5537	59.3082	0	0	0	8.39653	1.78729e-11	1.16976e-09	Os01g0162800	NC_008394.4	3271793	3273385	+	1593	-	supported by CI406488 and CI636080
4346750	56.0477	61.6403	54.4469	0	0	0	8.34997	1.87329e-11	1.22298e-09	Os09g0327800	NC_008402.2	10247624	10260781	+	3333	protein_coding	ab initio prediction with EST support
4331114	194.234	181.559	191.536	515.152	422.952	527.869	-1.37075	1.98857e-11	1.295e-09	Os02g0813800	NC_008395.2	35749418	35759741	-	3144	-	supported by AK103520
novel.16351	56.0477	60.5196	57.3637	0	1.21538	2.72566	5.51971	2.03463e-11	1.3217e-09	-	NC_008398.2	28039342	28044921	-	4013	-	-
4339227	56.0477	202.853	83.6149	0	0	0	9.34212	2.09727e-11	1.35901e-09	Os05g0500000	NC_008398.2	24658922	24660643	+	1722	protein_coding	supported by CI542841 and CI759753
novel.18185	0	0	0	53.7276	87.5073	61.7816	-8.49349	2.14972e-11	1.38955e-09	-	NC_008399.2	21801700	21804066	.	2367	-	-
4336484	304.397	184.921	330.57	1096.67	1121.79	1266.52	-2.08648	2.16071e-11	1.3932e-09	Os04g0530600	NC_008397.2	26939029	26941517	-	955	-	supported by AK069195
novel.379	66.6774	47.0708	70.0032	0	0	0	8.44667	2.21085e-11	1.42203e-09	-	NC_008394.4	2458436	2461452	+	1074	-	-
novel.26586	13.5288	24.6561	22.3621	114.566	102.092	99.9408	-2.39506	2.26696e-11	1.45453e-09	-	NC_008403.2	22878787	22968554	+	3962	-	PF00646:F-box domain
novel.21221	320.825	385.532	298.486	102.714	70.492	100.849	1.86658	2.41953e-11	1.54862e-09	-	NC_008400.2	29077330	29079152	+	1715	-	-
novel.18066	78.2735	44.8293	77.7813	6.32089	4.86152	3.63421	3.75076	2.46011e-11	1.57074e-09	-	NC_008399.2	19822069	19831302	-	1798	-	-
novel.7918	54.115	56.0366	54.4469	0	0	0	8.28591	2.62782e-11	1.67373e-09	-	NC_008396.2	943904	944625	+	702	-	-
novel.19709	143.018	127.764	117.644	13.4319	1.21538	8.17697	4.02638	2.65984e-11	1.69e-09	-	NC_008400.2	6179122	6184701	-	3403	-	PF03004:Plant transposase (Ptta/En/Spm family)
novel.26754	68.6101	53.7952	50.5578	0	0	0	8.35828	2.80688e-11	1.7791e-09	-	NC_008404.2	424824	426194	.	1371	-	-
novel.5739	59.9131	50.433	55.4192	0	0	0	8.29722	2.82721e-11	1.78765e-09	-	NC_008395.2	17176404	17180460	-	1857	-	-
4329558	544.049	411.309	452.104	124.047	134.907	168.082	1.7211	2.85796e-11	1.80273e-09	Os02g0533700	NC_008395.2	20502861	20503923	+	1063	-	supported by CI364879 and CI604787
novel.17536	0.96634	0	3.88906	88.4924	157.999	64.5072	-5.95282	2.88331e-11	1.81433e-09	-	NC_008399.2	8835323	8840217	-	1477	-	PF02298:Plastocyanin-like domain
4344024	120.792	50.433	78.7536	491.449	1037.93	1192.02	-3.44242	2.9423e-11	1.847e-09	Os07g0635500	NC_008400.2	27042741	27044799	+	1913	-	supported by AK121733
novel.23821	66.6774	56.0366	48.6133	0	0	0	8.34416	2.97445e-11	1.86271e-09	-	NC_008402.2	10334626	10343109	+	5521	-	PF01565:FAD binding domain
4351124	44.4516	51.5537	47.641	3.95056	1.21538	2.72566	4.10385	3.07502e-11	1.92108e-09	Os11g0682300	NC_008404.2	29433688	29438867	+	2841	protein_coding	supported by AK066311
novel.22584	119.826	72.8476	78.7536	10.2714	2.43076	5.45132	3.84129	3.14326e-11	1.95902e-09	-	NC_008401.2	20179012	20180106	-	1095	-	-
novel.17663	79.2399	44.8293	64.1696	0	0	0	8.48154	3.29456e-11	2.04843e-09	-	NC_008399.2	11196773	11198173	+	1310	-	PF14223:gag-polypeptide of LTR copia-type
4329801	0	0	0	70.3199	49.8305	59.0559	-8.32235	3.36008e-11	2.08421e-09	Os02g0583900	NC_008395.2	23372726	23373345	-	620	-	supported by AK070354
4331729	10624.9	11295.9	8813.59	3758.56	4084.89	4451.91	1.32175	3.4066e-11	2.10805e-09	Os03g0165300	NC_008396.2	3491707	3495550	-	2697	-	supported by AK099829
4333933	233.854	249.923	275.151	79.0111	65.6305	92.6724	1.67122	3.49293e-11	2.15637e-09	Os03g0720400	NC_008396.2	29971797	29974032	+	2098	-	supported by AK067604
9270214	2083.43	2384.92	2155.51	773.519	937.057	984.871	1.29762	3.62274e-11	2.23123e-09	Os11g0535600	NC_008404.2	21351582	21353049	+	1468	-	supported by AK100890
4329303	2418.75	2501.48	2348.02	700.829	909.103	1000.32	1.47795	3.68854e-11	2.26641e-09	Os02g0461900	NC_008395.2	16261626	16264714	-	981	-	supported by AK104969
4327263	4.8317	0	1.94453	65.5792	64.4151	51.7875	-4.69237	3.7677e-11	2.30962e-09	Os01g0316600	NC_008394.4	12101570	12107335	+	2194	protein_coding	supported by AK103534
novel.29370	54.115	51.5537	52.5024	0	0	0	8.22892	3.82974e-11	2.34215e-09	-	NC_008405.2	13672619	13673705	-	520	-	-
4340093	374.94	240.958	321.82	1157.51	1717.33	1169.31	-2.10739	3.86297e-11	2.35204e-09	Os06g0143400	NC_008399.2	2273709	2278508	+	2146	-	supported by AK072729
4333078	502.497	557.004	569.748	79.8012	155.568	87.2211	2.34432	3.86392e-11	2.35204e-09	Os03g0406100	NC_008396.2	17281276	17282108	+	744	protein_coding	ab initio prediction with EST support
4352474	217.426	303.719	301.403	74.2704	43.7536	49.9704	2.28165	3.91357e-11	2.37672e-09	Os12g0552800	NC_008405.2	22670048	22672960	+	2089	-	supported by AK069589
4334942	25.1248	15.6903	32.0848	207.799	136.122	140.826	-2.72833	4.26593e-11	2.5847e-09	Os04g0115200	NC_008397.2	890194	891453	-	1260	-	supported by CI447778 and CI670204
4340033	191.335	191.645	195.425	418.759	469.136	415.209	-1.17022	4.34627e-11	2.62728e-09	Os06g0134800	NC_008399.2	1871647	1874894	-	1540	-	supported by AK063692
novel.17911	0	0	0	56.888	48.6152	71.7757	-8.30536	4.39088e-11	2.64811e-09	-	NC_008399.2	16573925	16576736	+	2245	-	-
4336028	85.0379	168.11	74.8645	707.94	646.582	930.358	-2.80314	4.40838e-11	2.65254e-09	Os04g0457000	NC_008397.2	23234443	23235693	-	1141	-	supported by AK066070
novel.28273	66.6774	43.7086	98.1989	0	0	0	8.62936	4.49616e-11	2.69914e-09	-	NC_008404.2	28096469	28100222	-	3754	-	-
novel.10907	1952.01	1461.44	1433.12	183.306	394.998	271.657	2.51413	4.74442e-11	2.84165e-09	-	NC_008396.2	33092868	33094992	+	2125	-	-
4340786	88.9033	86.2964	103.06	0	0	0.908553	8.08237	4.83321e-11	2.8882e-09	Os06g0288400	NC_008399.2	10481500	10484472	-	2854	-	supported by AK099679
novel.3342	114.994	84.0549	78.7536	0.790111	0	0.908553	7.21484	4.94178e-11	2.94634e-09	-	NC_008394.4	36955243	36956255	.	1013	-	-
4324059	21.2595	19.0525	29.168	136.689	115.461	98.1237	-2.33037	5.09014e-11	3.02788e-09	Os01g0159000	NC_008394.4	3090359	3091694	-	1259	-	supported by AK106273
novel.17617	0	0	0	48.9869	66.8458	53.6046	-8.23326	5.36146e-11	3.18203e-09	-	NC_008399.2	10444138	10449882	+	4514	-	PF00931:NB-ARC domain
novel.18582	0	0	0	56.888	165.292	65.4158	-8.99702	5.38759e-11	3.19028e-09	-	NC_008399.2	27005844	27006464	.	621	-	-
novel.6623	44.4516	79.572	56.3914	0	0	0	8.41648	5.41511e-11	3.19932e-09	-	NC_008395.2	27299949	27303274	-	3238	-	PF14291:Domain of unknown function (DUF4371)|PF05699:hAT family C-terminal dimerisation region
4344845	52.1823	51.5537	80.6981	6.32089	3.64614	2.72566	3.82921	5.45349e-11	3.21473e-09	Os08g0189900	NC_008401.2	5259242	5260299	+	867	-	supported by AF141879
novel.8389	21.2595	20.1732	19.4453	87.7023	91.1534	79.9526	-2.08608	5.95616e-11	3.50313e-09	-	NC_008396.2	4539416	4547888	+	3132	-	PF00400:WD domain, G-beta repeat
4326757	7.73072	4.48293	0	215.7	1452.38	280.743	-7.3186	6.25596e-11	3.67119e-09	Os01g0246400	NC_008394.4	8060838	8061872	+	942	-	supported by AK062972
4328250	115.961	47.0708	72.92	487.499	623.489	457.911	-2.72979	6.35881e-11	3.71776e-09	Os02g0139100	NC_008395.2	2082561	2085271	-	1087	-	supported by AK065722
novel.7815	43.4853	60.5196	54.4469	0	0	0	8.22988	6.36379e-11	3.71776e-09	-	NC_008396.2	313753	315637	+	1011	-	-
novel.17570	0	0	0	69.5298	42.5383	88.1296	-8.48189	6.4123e-11	3.73774e-09	-	NC_008399.2	9314992	9322827	+	3800	-	PF00069:Protein kinase domain
4341420	34.7882	3.3622	23.3344	1259.44	394.998	729.568	-5.27129	6.57205e-11	3.82233e-09	Os06g0592500	NC_008399.2	24170370	24171071	-	702	-	supported by AK119729
novel.18682	0	2.24147	0	79.0111	94.7995	106.301	-7.09812	6.84036e-11	3.9641e-09	-	NC_008399.2	27961490	27962842	.	1353	-	-
novel.13654	100.499	125.522	94.3098	27.6539	21.8768	22.7138	2.13703	6.84617e-11	3.9641e-09	-	NC_008397.2	32008338	32063949	-	3531	-	PF17035:Bromodomain extra-terminal - transcription regulation|PF00439:Bromodomain
4342941	10.6297	5.60366	15.5563	87.7023	77.7842	76.3184	-2.91205	6.95837e-11	4.02015e-09	Os07g0287400	NC_008400.2	11122681	11123410	+	730	-	supported by AK105204
4349533	229.023	209.577	181.814	68.7397	64.4151	50.8789	1.7531	6.98962e-11	4.02929e-09	Os11g0102600	NC_008404.2	99872	103097	+	1255	-	supported by AK071448
4336991	493.8	526.744	555.164	1107.74	1070.75	1010.31	-1.01713	7.53427e-11	4.3337e-09	Os04g0615700	NC_008397.2	31637721	31641966	+	3475	-	supported by AK120766
4331917	688.034	424.758	736.005	3826.51	2297.07	3578.79	-2.39155	7.57411e-11	4.34704e-09	Os03g0192700	NC_008396.2	4804033	4807869	-	1913	-	supported by AK058750
4349457	266.71	657.87	495.856	64.7891	47.3998	73.5928	2.93037	8.01637e-11	4.59078e-09	Os10g0571600	NC_008403.2	23125904	23127095	+	1104	protein_coding	supported by AK110684
novel.4057	73.4418	43.7086	47.641	243.354	350.029	479.716	-2.70059	8.11534e-11	4.63728e-09	-	NC_008394.4	42789106	42792155	+	1072	-	PF01789:PsbP
4333095	2988.89	3816.09	3500.16	839.098	1081.69	1262.89	1.69483	8.61364e-11	4.91128e-09	Os03g0411300	NC_008396.2	17610824	17611636	-	813	-	supported by CI468495 and CI689382
novel.3594	24.1585	7.84513	12.6395	121.677	115.461	119.929	-2.98742	9.24793e-11	5.26145e-09	-	NC_008394.4	39105245	39111994	-	6141	-	-
novel.648	37.6873	71.7269	72.92	0	0	0	8.43277	9.2955e-11	5.27701e-09	-	NC_008394.4	4760327	4766478	-	2382	-	PF12796:Ankyrin repeats (3 copies)
4329439	167.177	219.664	185.703	628.138	1212.95	1242.9	-2.42942	9.39948e-11	5.32447e-09	Os02g0506600	NC_008395.2	18837996	18838561	+	566	-	supported by AK107967
novel.26648	0	0	0	51.3572	55.9074	122.655	-8.67877	9.48722e-11	5.36254e-09	-	NC_008403.2	23279802	23281446	-	1645	-	-
4351132	100.499	192.766	163.341	28.444	19.4461	20.8967	2.71887	9.93736e-11	5.60484e-09	Os11g0684100	NC_008404.2	29526488	29537778	-	4794	-	supported by AK121102
4333459	757.61	865.206	763.229	2002.93	3140.54	2561.21	-1.69091	1.01944e-10	5.73743e-09	Os03g0618300	NC_008396.2	24210385	24212368	-	1336	-	supported by AK073307
9267464	51.216	53.7952	48.6133	2.37033	1.21538	0	5.36088	1.02908e-10	5.77924e-09	Os02g0478050	NC_008395.2	17176626	17180466	-	2486	protein_coding	supported by CI435754 and CI660155
novel.15460	350.781	350.789	283.902	118.517	97.2303	82.6783	1.72046	1.08079e-10	6.0566e-09	-	NC_008398.2	19821371	19822708	+	1221	-	-
9272640	0	0	0	60.8386	110.599	44.5191	-8.5832	1.13921e-10	6.37029e-09	Os01g0810700	NC_008394.4	36194011	36198269	+	1645	-	Non-protein coding transcript%2C uncharacterized transcript~supported by AK109802
4330501	834.918	717.269	781.702	1976.86	2715.16	1993.36	-1.51765	1.19015e-10	6.64096e-09	Os02g0712500	NC_008395.2	30389538	30393448	-	2247	-	supported by AK100094
9272174	67.6438	40.3464	50.5578	0	0	0	8.23386	1.22242e-10	6.80647e-09	Os07g0216100	NC_008400.2	6408289	6409043	-	755	-	Non-protein coding transcript%2C unclassifiable transcript~supported by AK107820
novel.26563	0	1.12073	1.94453	62.4188	55.9074	92.6724	-6.1155	1.2604e-10	7.00299e-09	-	NC_008403.2	22699395	22702466	+	1702	-	-
novel.9884	45.418	62.761	42.7797	0	0	0	8.15927	1.3023e-10	7.22042e-09	-	NC_008396.2	21404308	21406376	.	2069	-	PF00078:Reverse transcriptase (RNA-dependent DNA polymerase)
4345274	92.7686	205.094	58.336	3.95056	0	1.81711	5.83472	1.33842e-10	7.40498e-09	Os08g0324200	NC_008401.2	14295886	14296781	+	896	-	supported by AK107845
4329513	324.69	310.443	337.376	112.986	86.2919	126.289	1.57272	1.34551e-10	7.42847e-09	Os02g0524800	NC_008395.2	20038110	20039533	+	1424	-	supported by AK106670
novel.18072	0	0	0	50.5671	64.4151	42.702	-8.12976	1.36492e-10	7.51973e-09	-	NC_008399.2	19957882	19973702	-	842	-	-
9268861	0	0	0	42.666	53.4767	51.7875	-8.03883	1.4802e-10	8.1377e-09	Os06g0634700	NC_008399.2	26618863	26620142	-	1280	-	supported by AK069527
novel.27304	60.8794	48.1915	39.8629	0	0	0	8.14217	1.50217e-10	8.24113e-09	-	NC_008404.2	6480559	6489111	-	6023	-	PF00078:Reverse transcriptase (RNA-dependent DNA polymerase)|PF08284:Retroviral aspartyl protease
4334752	71.5091	39.2256	50.5578	0	0	0	8.25866	1.52359e-10	8.33056e-09	Os03g0843700	NC_008396.2	36312909	36317118	+	2934	-	supported by AK070364
4340703	211.628	182.679	182.786	464.585	418.09	450.642	-1.20846	1.52486e-10	8.33056e-09	Os06g0264700	NC_008399.2	8744259	8744994	-	736	-	supported by CI544483 and CI761337
4325503	7.73072	4.48293	8.7504	49.777	88.7227	83.5868	-3.38707	1.53879e-10	8.38915e-09	Os01g0767900	NC_008394.4	34123582	34127489	+	2680	-	supported by AK067198
4331953	381.704	457.259	393.768	930.751	1182.56	1011.22	-1.34159	1.58283e-10	8.61127e-09	Os03g0198300	NC_008396.2	5189005	5193944	+	2217	-	supported by AK071995
4325696	4.8317	6.7244	0.972266	51.3572	60.7689	67.2329	-3.86535	1.63193e-10	8.85993e-09	Os01g0136000	NC_008394.4	1943249	1944035	-	787	-	supported by CI053053 and CI305656
novel.5707	25.1248	38.1049	29.168	176.195	114.246	152.637	-2.27084	1.63585e-10	8.86276e-09	-	NC_008395.2	16644420	16655269	+	4252	-	-
novel.18930	0	0	0	37.9253	69.2766	93.5809	-8.48075	1.6414e-10	8.87444e-09	-	NC_008399.2	30260229	30264790	-	3593	-	PF00149:Calcineurin-like phosphoesterase
4351161	36.7209	57.1574	57.3637	0	0	0	8.16296	1.7135e-10	9.24514e-09	Os11g0692000	NC_008404.2	30076700	30081799	-	4503	-	supported by AK068182
4338556	10.6297	3.3622	12.6395	70.3199	88.7227	85.4039	-3.17526	1.78487e-10	9.61033e-09	Os05g0365600	NC_008398.2	17537162	17541246	+	1838	-	supported by AK105546
novel.1312	71.5091	59.3988	52.5024	4.74067	8.50765	1.81711	3.66663	1.81682e-10	9.76223e-09	-	NC_008394.4	11749987	11754276	-	1321	-	-
novel.24872	43.4853	44.8293	44.7242	0	0	0	7.9789	1.8937e-10	1.01544e-08	-	NC_008402.2	22389701	22390795	-	1095	-	-
novel.1714	0	0	0	48.1968	49.8305	42.702	-7.96856	1.98039e-10	1.05975e-08	-	NC_008394.4	20520701	20523943	-	1639	-	-
4339380	3349.33	2503.72	2921.66	670.014	1014.84	928.541	1.74827	2.17731e-10	1.16274e-08	Os05g0526200	NC_008398.2	26236830	26238285	+	1215	-	supported by AK071678
4339958	1104.53	1010.9	1213.39	2455.67	2290.99	2218.69	-1.06502	2.18542e-10	1.16383e-08	Os06g0124900	NC_008399.2	1340611	1343491	+	572	protein_coding	supported by AK062901
novel.15202	58.9467	40.3464	42.7797	0	0	0	8.07515	2.18826e-10	1.16383e-08	-	NC_008398.2	16637498	16638074	.	577	-	-
4324380	115.961	30.2598	153.618	0	0	0	9.15235	2.29595e-10	1.21758e-08	Os01g0267300	NC_008394.4	9170308	9171879	+	1572	protein_coding	ab initio prediction with EST support
novel.22010	48.317	57.1574	36.9461	0	0	0	8.07565	2.29864e-10	1.21758e-08	-	NC_008401.2	8387923	8393167	+	3169	-	PF13041:PPR repeat family|PF01535:PPR repeat
4332099	123.691	135.609	135.145	30.8143	23.0922	40.8849	2.04383	2.30731e-10	1.21965e-08	Os03g0221700	NC_008396.2	6404750	6407579	+	2830	-	supported by AK060765
4349948	104.365	126.643	207.093	809.864	670.889	1150.23	-2.58608	2.31188e-10	1.21965e-08	Os11g0182200	NC_008404.2	4111743	4113780	-	1491	-	supported by AK099589
9272147	364.31	580.54	385.99	52.9374	100.876	87.2211	2.47077	2.32101e-10	1.222e-08	Os04g0655100	NC_008397.2	33813851	33814169	-	319	-	Non-protein coding transcript%2C unclassifiable transcript~supported by AK058770
novel.16515	0	0	0.972266	78.221	115.461	75.4099	-7.93905	2.37823e-10	1.2496e-08	-	NC_008398.2	29306747	29308935	+	1721	-	PF04539:Sigma-70 region 3|PF04542:Sigma-70 region 2|PF04545:Sigma-70, region 4
novel.29154	39.6199	50.433	42.7797	0	0	0	7.97533	2.51596e-10	1.31931e-08	-	NC_008405.2	8671720	8676822	+	5103	-	PF10536:Plant mobile domain
9268567	157.513	78.4513	97.2266	478.017	616.197	530.595	-2.28327	2.62433e-10	1.37338e-08	Os09g0491756	NC_008402.2	19639219	19640894	+	1500	-	supported by AK099481
4327609	0.96634	0	0	72.6902	98.4457	78.1355	-7.82903	2.67837e-10	1.39886e-08	Os01g0820800	NC_008394.4	36759677	36761450	-	1283	protein_coding	supported by AK106944
novel.13820	499.598	614.161	549.33	250.465	235.783	226.23	1.22176	2.7628e-10	1.44007e-08	-	NC_008397.2	33469785	33473906	+	2876	-	PF00847:AP2 domain
4324791	15.4614	3.3622	8.7504	84.5419	139.769	168.082	-3.81401	2.814e-10	1.46384e-08	Os01g0864500	NC_008394.4	39167894	39168858	-	965	-	supported by AK068115
novel.1374	44.4516	38.1049	47.641	0	0	0	7.94917	2.85483e-10	1.48213e-08	-	NC_008394.4	12568713	12575615	+	1161	-	PF12274:Protein of unknown function (DUF3615)
4352758	15.4614	29.139	27.2235	145.38	239.43	129.923	-2.84239	2.87576e-10	1.49003e-08	Os12g0609500	NC_008405.2	25964604	25967553	-	1149	-	supported by AK071747
novel.27576	68.6101	70.6062	71.9477	0.790111	7.29227	0.908553	4.71426	3.06879e-10	1.5869e-08	-	NC_008404.2	15268402	15269271	-	736	-	-
9271732	0	0	0.972266	105.875	70.492	78.1355	-7.86613	3.07516e-10	1.58705e-08	Os06g0516800	NC_008399.2	19790391	19792923	-	1465	-	Non-protein coding transcript%2C putative npRNA~supported by AK109918
novel.10729	0	0	0	60.8386	35.246	57.2388	-8.0987	3.11137e-10	1.60257e-08	-	NC_008396.2	31639080	31640817	+	1392	-	-
4329029	0	0	0	56.0979	35.246	61.7816	-8.09631	3.18415e-10	1.63683e-08	Os02g0282500	NC_008395.2	10564633	10568127	+	3003	protein_coding	ab initio prediction with EST support
novel.29015	344.983	378.808	432.658	91.6529	87.5073	137.191	1.86778	3.39879e-10	1.74373e-08	-	NC_008405.2	5739595	5753873	-	5691	-	PF00931:NB-ARC domain
4332902	435.819	369.842	411.269	136.689	139.769	176.259	1.42618	3.43788e-10	1.76033e-08	Os03g0363700	NC_008396.2	14725524	14727218	-	1695	protein_coding	ab initio prediction with EST support
4341003	0	1.12073	0	310.514	358.537	43.6105	-9.34776	3.47135e-10	1.77399e-08	Os06g0362100	NC_008399.2	15061764	15062388	+	625	-	supported by AK121132
9266253	284.104	284.666	378.212	787.741	845.904	911.278	-1.42554	3.47872e-10	1.77428e-08	Os06g0288200	NC_008399.2	10478286	10479866	+	1581	-	supported by AK071127
4326862	12.5624	3.3622	4.86133	76.6408	176.23	104.484	-4.08587	3.52233e-10	1.79302e-08	Os01g0666600	NC_008394.4	29002142	29003862	+	909	-	supported by CI465542 and CI686723
4325427	0	0	0	58.4682	68.0612	34.525	-8.16154	3.53013e-10	1.7935e-08	Os01g0382900	NC_008394.4	16224418	16228503	+	1526	-	supported by AK120825
novel.3538	0	0	0	33.9748	63.1997	69.9586	-8.21465	3.58409e-10	1.81738e-08	-	NC_008394.4	38696031	38697396	+	1366	-	-
novel.10749	57.014	32.5012	75.8368	0	0	0	8.29467	3.68132e-10	1.86306e-08	-	NC_008396.2	31761644	31763011	.	1368	-	-
4339723	57.9804	49.3122	54.4469	6.32089	7.29227	9.99408	2.7799	3.75159e-10	1.89495e-08	Os05g0580900	NC_008398.2	28986270	28993774	-	1669	-	supported by AK120030
4347545	567.241	369.842	638.779	1880.46	1795.11	2226.86	-1.90465	3.92982e-10	1.98114e-08	Os09g0511600	NC_008402.2	20536358	20541766	-	2095	-	supported by AK121935
4324057	38.6536	329.495	87.504	0	0	0	9.75436	3.95364e-10	1.98931e-08	Os01g0158600	NC_008394.4	3066950	3070237	-	3288	-	supported by AK070173
9267413	35.7546	45.95	25.2789	152.491	223.63	159.905	-2.32718	4.02347e-10	2.02056e-08	Os02g0716600	NC_008395.2	30616268	30616967	-	700	-	Non-protein coding transcript%2C unclassifiable transcript~supported by AK063131
novel.858	1331.62	1595.92	1452.57	670.804	627.135	723.208	1.11496	4.06512e-10	2.03755e-08	-	NC_008394.4	6734469	6769147	-	5764	-	PF07714:Protein tyrosine kinase|PF13855:Leucine rich repeat|PF08263:Leucine rich repeat N-terminal domain
4344285	4406.51	4447.07	4934.25	2519.66	2326.24	2225.95	0.963118	4.26385e-10	2.13307e-08	Os07g0678300	NC_008400.2	29370908	29372629	+	1722	protein_coding	supported by AK111746
novel.27215	497.665	475.191	504.606	203.059	168.938	225.321	1.30323	4.31966e-10	2.15686e-08	-	NC_008404.2	5156150	5377370	-	3126	-	PF00646:F-box domain
novel.11490	135.288	124.401	126.395	45.0363	43.7536	42.702	1.55359	4.37275e-10	2.1792e-08	-	NC_008397.2	79384	88525	+	4342	-	PF05712:MRG
novel.945	0.96634	1.12073	1.94453	72.6902	37.6767	60.873	-5.40655	4.42193e-10	2.19951e-08	-	NC_008394.4	7486976	7489245	.	2270	-	-
novel.5377	1.93268	1.12073	0	714.26	6198.43	10.9026	-11.1483	4.43807e-10	2.20334e-08	-	NC_008395.2	10154905	10155714	.	810	-	-
4329969	400.065	524.503	401.546	165.133	167.722	164.448	1.41444	4.55652e-10	2.25786e-08	Os02g0613200	NC_008395.2	25024724	25032008	-	2533	-	supported by AK098853
4329364	53.1487	61.6403	51.5301	169.874	157.999	149.911	-1.52617	4.90494e-10	2.4259e-08	Os02g0480100	NC_008395.2	17268798	17278935	-	4401	protein_coding	ab initio prediction with EST support
4327841	0	0	0	42.666	44.969	39.0678	-7.81682	4.95759e-10	2.44731e-08	Os01g0781100	NC_008394.4	34847549	34852077	+	4529	-	supported by AY044444
4344198	50.2497	110.953	36.9461	0	0	0	8.55176	5.12578e-10	2.52373e-08	Os07g0663700	NC_008400.2	28662745	28664570	+	1581	-	supported by AK107619
novel.12900	154.614	173.714	156.535	37.9253	29.1691	52.6961	2.00636	5.13172e-10	2.52373e-08	-	NC_008397.2	25242614	25244296	+	1683	-	-
9268383	104.365	109.832	84.5872	11.0616	21.8768	20.8967	2.49393	5.24121e-10	2.57272e-08	Os07g0469200	NC_008400.2	17409100	17409813	+	714	-	Non-protein coding transcript%2C unclassifiable transcript~supported by AK071662
4332237	24.1585	47.0708	18.4731	494.61	199.322	830.417	-4.09171	5.28865e-10	2.59114e-08	Os03g0245800	NC_008396.2	7746340	7747352	+	1013	-	supported by AK120048
novel.10802	128.523	104.228	52.5024	0.790111	0	0	8.11737	5.334e-10	2.60847e-08	-	NC_008396.2	32287034	32290112	+	1794	-	PF00067:Cytochrome P450
4334521	150.749	35.8634	97.2266	3.16044	1.21538	0.908553	5.69125	5.36298e-10	2.61774e-08	Os03g0809000	NC_008396.2	34685371	34686232	-	862	-	supported by AK121408
novel.3943	7.73072	21.2939	12.6395	95.6034	106.953	85.4039	-2.80323	5.4268e-10	2.64395e-08	-	NC_008394.4	41823620	41825931	+	1349	-	-
4334359	1361.57	878.654	1074.35	3671.65	4484.75	3221.73	-1.779	5.45265e-10	2.65159e-08	Os03g0787300	NC_008396.2	33559109	33562021	+	1550	-	supported by AK061049
novel.21689	1.93268	1.12073	2.9168	45.0363	81.4304	42.702	-4.79551	5.46928e-10	2.65473e-08	-	NC_008401.2	3359786	3372471	+	3893	-	PF00249:Myb-like DNA-binding domain
4333568	590.434	735.201	652.391	237.033	155.568	222.595	1.68076	5.51242e-10	2.67071e-08	Os03g0646200	NC_008396.2	25761973	25763788	-	1816	-	supported by AK063276
novel.20013	36.7209	50.433	37.9184	0	0	0	7.8879	5.60999e-10	2.71295e-08	-	NC_008400.2	15145447	15149438	+	2912	-	-
4325787	52.1823	47.0708	32.0848	0	0	0	7.95993	5.88157e-10	2.83903e-08	Os01g0302100	NC_008394.4	11177476	11179832	+	1869	-	supported by AK100875
4336526	299.565	434.844	349.044	33.9748	83.8611	40.8849	2.78392	5.92342e-10	2.85395e-08	Os04g0538400	NC_008397.2	27330014	27331189	-	1176	protein_coding	supported by AK108230
[truncated: 3,223 more rows]
