# Supplementary material for: Transcriptomic Analysis Reveals Panicle Heterosis in an Elite Hybrid Rice ZZY10 and Its Parental Lines
Source: Plants (Basel). 2023 Mar 14;12(6):1309. doi: 10.3390/plants12061309 (PMC10059593; doi:10.3390/plants12061309)
Supplement: Supplementary file 1 [file plants-12-01309-s001.zip › Table S4. List of novel transcripts.xlsx]

## Sheet: Sheet1
gene_id	gene_name	gene_chr	gene_start	gene_end	gene_strand	gene_length	gene_biotype	gene_description
novel.25688	-	NC_008403.2	13795458	13826767	+	2931	-	PF01053:Cys/Met metabolism PLP-dependent enzyme
novel.25680	-	NC_008403.2	13647059	13649617	-	1054	-	PF03637:Mob1/phocein family
novel.25681	-	NC_008403.2	13651780	13660933	-	3433	-	PF12937:F-box-like
novel.25684	-	NC_008403.2	13734199	13735499	.	1301	-	-
novel.25686	-	NC_008403.2	13794103	13794932	-	786	-	-
novel.25687	-	NC_008403.2	13794103	13794932	+	830	-	-
novel.28022	-	NC_008404.2	23695582	23695787	.	206	-	-
novel.28020	-	NC_008404.2	23662901	23663854	.	954	-	-
novel.28026	-	NC_008404.2	23733094	23734890	+	655	-	PF04410:Gar1/Naf1 RNA binding region
novel.28025	-	NC_008404.2	23725968	23731251	-	1615	-	PF03468:XS domain
novel.28029	-	NC_008404.2	23762848	23765881	-	1211	-	PF02416:mttA/Hcf106 family
novel.23903	-	NC_008402.2	12414662	12420011	+	2273	-	PF00425:chorismate binding enzyme
novel.23904	-	NC_008402.2	12417142	12426136	-	1164	-	PF05254:Uncharacterised protein family (UPF0203)
novel.23909	-	NC_008402.2	12474020	12478962	+	940	-	PF00856:SET domain
novel.25682	-	NC_008403.2	13710504	13714772	-	2199	-	PF02186:TFIIE beta subunit core domain
novel.25533	-	NC_008403.2	11120594	11121978	.	1385	-	-
novel.3049	-	NC_008394.4	34495924	34502534	-	1636	-	PF03478:Protein of unknown function (DUF295)
novel.25531	-	NC_008403.2	11111668	11115306	+	3639	-	PF01058:NADH ubiquinone oxidoreductase, 20 Kd subunit
novel.557	-	NC_008394.4	3929065	3938192	+	1855	-	PF03000:NPH3 family
novel.25535	-	NC_008403.2	11144702	11145770	+	1069	-	PF03947:Ribosomal Proteins L2, C-terminal domain
novel.3043	-	NC_008394.4	34454866	34464766	+	3337	-	PF01532:Glycosyl hydrolase family 47
novel.3042	-	NC_008394.4	34448241	34454131	-	1218	-	-
novel.3041	-	NC_008394.4	34431830	34437293	-	2941	-	PF13621:Cupin-like domain
novel.3040	-	NC_008394.4	34425388	34431928	+	2971	-	PF09742:Dyggve-Melchior-Clausen syndrome protein
novel.3045	-	NC_008394.4	34470600	34472748	+	1202	-	PF00010:Helix-loop-helix DNA-binding domain
novel.24485	-	NC_008402.2	19107322	19108967	+	1505	-	-
novel.24484	-	NC_008402.2	19105320	19106740	+	1421	-	PF00808:Histone-like transcription factor (CBF/NF-Y) and archaeal histone
novel.24487	-	NC_008402.2	19110556	19112393	+	1099	-	PF03181:BURP domain
novel.24486	-	NC_008402.2	19108392	19108967	-	576	-	-
novel.24480	-	NC_008402.2	19084197	19086474	-	645	-	-
novel.24488	-	NC_008402.2	19118038	19122714	+	2314	-	PF03765:CRAL/TRIO, N-terminal domain|PF00650:CRAL/TRIO domain
novel.8745	-	NC_008396.2	7452258	7452958	+	538	-	-
novel.8744	-	NC_008396.2	7429926	7431265	.	1340	-	-
novel.8747	-	NC_008396.2	7455625	7456590	+	630	-	-
novel.8746	-	NC_008396.2	7453768	7456609	-	1327	-	-
novel.8743	-	NC_008396.2	7407417	7418939	-	1960	-	PF07777:G-box binding protein MFMR|PF16596:Disordered region downstream of MFMR|PF00170:bZIP transcription factor
novel.8742	-	NC_008396.2	7402428	7405543	-	1652	-	-
novel.2799	-	NC_008394.4	32494646	32496566	+	1347	-	PF02453:Reticulon
novel.23274	-	NC_008401.2	27561408	27561645	-	238	-	-
novel.23273	-	NC_008401.2	27538449	27547829	-	4693	-	PF05142:Domain of unknown function (DUF702)
novel.23270	-	NC_008401.2	27496984	27498739	+	1068	-	-
novel.2796	-	NC_008394.4	32468243	32473523	+	3222	-	PF00201:UDP-glucoronosyl and UDP-glucosyl transferase
novel.23907	-	NC_008402.2	12448561	12455970	+	3219	-	PF11838:ERAP1-like C-terminal domain|PF01433:Peptidase family M1 domain
novel.23906	-	NC_008402.2	12435722	12436506	-	785	-	-
novel.13339	-	NC_008397.2	29272920	29277349	+	2402	-	PF00403:Heavy-metal-associated domain|PF00080:Copper/zinc superoxide dismutase (SODC)
novel.13338	-	NC_008397.2	29271555	29272571	.	1017	-	-
novel.13330	-	NC_008397.2	29149512	29152889	+	1733	-	PF14299:Phloem protein 2
novel.13333	-	NC_008397.2	29212177	29214100	-	1924	-	PF00847:AP2 domain
novel.13332	-	NC_008397.2	29187026	29189660	+	1129	-	-
novel.13335	-	NC_008397.2	29226239	29245382	+	5553	-	PF04997:RNA polymerase Rpb1, domain 1|PF11523:Protein of unknown function (DUF3223)|PF00623:RNA polymerase Rpb1, domain 2|PF05000:RNA polymerase Rpb1, domain 4|PF04983:RNA polymerase Rpb1, domain 3
novel.13337	-	NC_008397.2	29261096	29267522	+	2822	-	PF03105:SPX domain|PF07690:Major Facilitator Superfamily
novel.13336	-	NC_008397.2	29247643	29253542	+	4415	-	-
novel.21312	-	NC_008400.2	29821487	29822531	-	962	-	-
novel.27599	-	NC_008404.2	15820160	15831224	+	2527	-	PF02225:PA domain|PF04258:Signal peptide peptidase
novel.27597	-	NC_008404.2	15792885	15795069	-	1999	-	-
novel.27594	-	NC_008404.2	15710205	15710984	.	780	-	-
novel.27593	-	NC_008404.2	15680657	15681173	+	347	-	-
novel.27590	-	NC_008404.2	15640630	15645803	+	2649	-	-
novel.27591	-	NC_008404.2	15651137	15654626	+	1069	-	-
novel.9826	-	NC_008396.2	19761406	19761728	.	323	-	-
novel.18768	-	NC_008399.2	28743762	28751360	+	2698	-	PF13662:Toprim domain|PF03796:DnaB-like helicase C terminal domain
novel.9823	-	NC_008396.2	19405067	19406395	+	1034	-	-
novel.9821	-	NC_008396.2	19327597	19329650	-	1019	-	-
novel.18761	-	NC_008399.2	28626074	28633257	+	3166	-	PF03473:MOSC domain|PF03476:MOSC N-terminal beta barrel domain|PF00266:Aminotransferase class-V
novel.18760	-	NC_008399.2	28620195	28624055	+	1213	-	PF02338:OTU-like cysteine protease
novel.18766	-	NC_008399.2	28696967	28704718	+	3459	-	PF02705:K+ potassium transporter
novel.9829	-	NC_008396.2	19845196	19845395	.	200	-	-
novel.9828	-	NC_008396.2	19833578	19839994	-	1840	-	PF05004:Interferon-related developmental regulator (IFRD)
novel.10158	-	NC_008396.2	25644053	25644847	-	723	-	PF00560:Leucine Rich Repeat|PF13855:Leucine rich repeat
novel.10159	-	NC_008396.2	25655092	25658400	+	1513	-	PF03330:Lytic transglycolase|PF01357:Pollen allergen
novel.10150	-	NC_008396.2	25558657	25559276	.	620	-	PF00069:Protein kinase domain
novel.10151	-	NC_008396.2	25570392	25578453	-	1796	-	PF00202:Aminotransferase class-III
novel.10153	-	NC_008396.2	25583001	25583948	-	421	-	-
novel.10154	-	NC_008396.2	25596219	25601180	+	2126	-	PF04111:Autophagy protein Apg6
novel.10155	-	NC_008396.2	25602159	25605924	-	2914	-	PF01535:PPR repeat|PF13041:PPR repeat family
novel.10156	-	NC_008396.2	25610483	25614679	-	2390	-	PF01490:Transmembrane amino acid transporter protein
novel.28813	-	NC_008405.2	3006532	3008823	-	1627	-	-
novel.28810	-	NC_008405.2	2979099	2979728	+	553	-	PF03168:Late embryogenesis abundant protein
novel.28811	-	NC_008405.2	2985054	2992569	-	3294	-	PF03081:Exo70 exocyst complex subunit
novel.28816	-	NC_008405.2	3030742	3032307	+	288	-	-
novel.28817	-	NC_008405.2	3056889	3062766	+	4315	-	PF10551:MULE transposase domain|PF03101:FAR1 DNA-binding domain|PF04434:SWIM zinc finger
novel.28814	-	NC_008405.2	3023110	3028440	+	3732	-	PF14215:bHLH-MYC and R2R3-MYB transcription factors N-terminal
novel.28815	-	NC_008405.2	3028732	3033685	-	3078	-	PF07526:Associated with HOX
novel.14642	-	NC_008398.2	4794696	4794949	+	218	-	-
novel.14643	-	NC_008398.2	4795301	4795903	+	417	-	-
novel.14644	-	NC_008398.2	4812675	4816214	-	2273	-	-
novel.14645	-	NC_008398.2	4818273	4822030	-	1487	-	PF04570:zinc-finger of the FCS-type, C2-C2
novel.14647	-	NC_008398.2	4848772	4850484	+	806	-	-
novel.27428	-	NC_008404.2	8288769	8290459	-	1543	-	-
novel.4421	-	NC_008395.2	637013	645739	-	3944	-	PF08263:Leucine rich repeat N-terminal domain|PF13855:Leucine rich repeat|PF00069:Protein kinase domain
novel.4424	-	NC_008395.2	708712	715746	+	1664	-	PF00067:Cytochrome P450
novel.4425	-	NC_008395.2	717589	748174	+	4219	-	PF07762:Protein of unknown function (DUF1618)
novel.4426	-	NC_008395.2	717846	746320	-	1023	-	-
novel.15068	-	NC_008398.2	14271947	14286686	-	7762	-	-
novel.4428	-	NC_008395.2	739059	741917	-	1227	-	-
novel.4429	-	NC_008395.2	748726	759618	-	7335	-	PF00176:SNF2 family N-terminal domain|PF00271:Helicase conserved C-terminal domain|PF08880:QLQ
novel.15064	-	NC_008398.2	14159207	14175099	+	3215	-	PF00928:Adaptor complexes medium subunit family
novel.15063	-	NC_008398.2	14149267	14156759	+	3847	-	-
novel.15061	-	NC_008398.2	14139131	14143402	+	1715	-	PF00112:Papain family cysteine protease|PF08127:Peptidase family C1 propeptide
novel.15060	-	NC_008398.2	14114985	14128586	+	1540	-	PF01397:Terpene synthase, N-terminal domain|PF03936:Terpene synthase family, metal binding domain
novel.9175	-	NC_008396.2	10904891	10907297	+	1606	-	PF05637:galactosyl transferase GMA12/MNN10 family
novel.9177	-	NC_008396.2	10917149	10934939	-	5829	-	PF00400:WD domain, G-beta repeat
novel.9170	-	NC_008396.2	10890122	10891448	-	1146	-	PF00582:Universal stress protein family
novel.9172	-	NC_008396.2	10899030	10900723	+	1103	-	PF02466:Tim17/Tim22/Tim23/Pmp24 family
novel.8888	-	NC_008396.2	8734226	8738139	-	2059	-	PF03798:TLC domain
novel.8889	-	NC_008396.2	8749086	8753215	+	2477	-	PF00069:Protein kinase domain
novel.8887	-	NC_008396.2	8729827	8733496	+	3562	-	PF14559:Tetratricopeptide repeat|PF13432:Tetratricopeptide repeat
novel.8885	-	NC_008396.2	8718640	8721691	+	707	-	PF10961:Selenoprotein SelK_SelG
novel.8882	-	NC_008396.2	8706905	8710685	+	1981	-	PF00153:Mitochondrial carrier protein
novel.8880	-	NC_008396.2	8680445	8685885	+	2254	-	PF02204:Vacuolar sorting protein 9 (VPS9) domain
novel.15688	-	NC_008398.2	22114300	22119494	+	4134	-	PF01915:Glycosyl hydrolase family 3 C-terminal domain
novel.15683	-	NC_008398.2	22047315	22048642	+	1122	-	-
novel.15682	-	NC_008398.2	22031116	22032176	+	925	-	-
novel.15681	-	NC_008398.2	22015822	22017372	.	1551	-	PF04669:Polysaccharide biosynthesis
novel.15680	-	NC_008398.2	22011011	22011384	+	323	-	-
novel.15687	-	NC_008398.2	22107124	22107416	-	227	-	-
novel.15685	-	NC_008398.2	22079700	22093453	-	4365	-	-
novel.15684	-	NC_008398.2	22076501	22077497	+	914	-	-
novel.7021	-	NC_008395.2	30885187	30889644	-	2576	-	PF00168:C2 domain|PF01412:Putative GTPase activating protein for Arf
novel.7020	-	NC_008395.2	30877781	30885124	+	2343	-	PF01490:Transmembrane amino acid transporter protein
novel.7022	-	NC_008395.2	30897958	30902490	+	1425	-	PF16544:Homodimerisation region of STAR domain protein|PF00013:KH domain
novel.7024	-	NC_008395.2	30931009	30935136	-	1554	-	-
novel.7027	-	NC_008395.2	30951150	30953050	+	1411	-	PF02309:AUX/IAA family
novel.7026	-	NC_008395.2	30940147	30945405	-	1474	-	PF03874:RNA polymerase Rpb4
novel.7029	-	NC_008395.2	30958513	30961694	+	1500	-	PF04855:SNF5 / SMARCB1 / INI1
novel.8969	-	NC_008396.2	9422824	9423639	-	685	-	PF00012:Hsp70 protein
novel.8228	-	NC_008396.2	3381001	3385636	+	2016	-	PF08541:3-Oxoacyl-[acyl-carrier-protein (ACP)] synthase III C terminal|PF08392:FAE1/Type III polyketide synthase-like protein
novel.8229	-	NC_008396.2	3386325	3394898	+	4278	-	PF13041:PPR repeat family|PF01535:PPR repeat
novel.8223	-	NC_008396.2	3320284	3322894	+	1935	-	-
novel.8220	-	NC_008396.2	3299349	3300218	-	870	-	-
novel.4232	-	NC_008394.4	44240718	44242486	+	1387	-	PF00141:Peroxidase
novel.8226	-	NC_008396.2	3358084	3406183	-	1869	-	PF04720:PDDEXK-like family of unknown function
novel.8224	-	NC_008396.2	3333349	3338814	+	3748	-	PF00743:Flavin-binding monooxygenase-like
novel.16080	-	NC_008398.2	25702933	25707637	+	3947	-	PF02358:Trehalose-phosphatase|PF00982:Glycosyltransferase family 20
novel.16083	-	NC_008398.2	25727363	25728700	+	1046	-	PF13563:2'-5' RNA ligase superfamily
novel.16086	-	NC_008398.2	25774577	25783334	+	4032	-	PF00982:Glycosyltransferase family 20|PF02358:Trehalose-phosphatase
novel.16089	-	NC_008398.2	25833076	25837173	+	2875	-	PF07714:Protein tyrosine kinase
novel.17689	-	NC_008399.2	11737654	11741373	-	2857	-	PF07762:Protein of unknown function (DUF1618)
novel.17688	-	NC_008399.2	11703162	11703916	.	755	-	-
novel.3950	-	NC_008394.4	41883262	41888206	+	1984	-	PF05212:Protein of unknown function (DUF707)
novel.17685	-	NC_008399.2	11627576	11628909	+	1237	-	PF00141:Peroxidase
novel.17681	-	NC_008399.2	11551109	11554969	+	2038	-	PF01985:CRS1 / YhbY (CRM) domain
novel.17683	-	NC_008399.2	11574886	11576077	.	1192	-	-
novel.17682	-	NC_008399.2	11554738	11562294	-	2157	-	PF14543:Xylanase inhibitor N-terminal|PF14541:Xylanase inhibitor C-terminal
novel.6048	-	NC_008395.2	21658815	21662257	+	1534	-	PF00096:Zinc finger, C2H2 type
novel.6040	-	NC_008395.2	21586199	21589500	-	1813	-	PF03725:3' exoribonuclease family, domain 2|PF01138:3' exoribonuclease family, domain 1
novel.6041	-	NC_008395.2	21591386	21592546	-	544	-	-
novel.6043	-	NC_008395.2	21593469	21598950	-	2653	-	PF10551:MULE transposase domain|PF04434:SWIM zinc finger|PF03101:FAR1 DNA-binding domain
novel.6047	-	NC_008395.2	21640196	21645710	-	2899	-	PF11961:Domain of unknown function (DUF3475)|PF05003:Protein of unknown function (DUF668)
novel.17357	-	NC_008399.2	6494213	6496798	-	1045	-	PF01202:Shikimate kinase
novel.17356	-	NC_008399.2	6488415	6492821	-	875	-	-
novel.17355	-	NC_008399.2	6483243	6487548	-	2563	-	PF00069:Protein kinase domain
novel.17354	-	NC_008399.2	6481395	6484509	+	1432	-	PF02536:mTERF
novel.17353	-	NC_008399.2	6477781	6479981	-	1545	-	PF02536:mTERF
novel.17352	-	NC_008399.2	6476578	6477639	-	701	-	-
novel.2969	-	NC_008394.4	33863004	33863371	+	298	-	-
novel.2968	-	NC_008394.4	33862473	33865700	-	1967	-	PF03634:TCP family transcription factor
novel.2967	-	NC_008394.4	33850131	33854606	+	1348	-	PF01694:Rhomboid family
novel.2966	-	NC_008394.4	33847565	33849987	-	903	-	PF10217:Uncharacterized conserved protein (DUF2039)
novel.2963	-	NC_008394.4	33823937	33826246	+	2310	-	PF14223:gag-polypeptide of LTR copia-type|PF00098:Zinc knuckle
novel.2962	-	NC_008394.4	33819849	33838192	-	4533	-	PF03031:NLI interacting factor-like phosphatase
novel.2961	-	NC_008394.4	33819363	33819795	-	433	-	-
novel.17358	-	NC_008399.2	6502744	6513455	-	3526	-	PF00004:ATPase family associated with various cellular activities (AAA)
novel.9402	-	NC_008396.2	13083242	13087903	+	2592	-	PF01195:Peptidyl-tRNA hydrolase
novel.5539	-	NC_008395.2	12649370	12654511	+	1085	-	-
novel.5530	-	NC_008395.2	12532753	12536105	-	2150	-	-
novel.5533	-	NC_008395.2	12598801	12618347	+	5255	-	PF04182:B-block binding subunit of TFIIIC
novel.5537	-	NC_008395.2	12638108	12642255	+	892	-	PF01217:Clathrin adaptor complex small chain
novel.1097	-	NC_008394.4	9003442	9007235	-	1713	-	PF03765:CRAL/TRIO, N-terminal domain|PF00650:CRAL/TRIO domain
novel.1094	-	NC_008394.4	8985233	8986045	+	713	-	-
novel.1095	-	NC_008394.4	8987891	8991557	+	978	-	-
novel.1092	-	NC_008394.4	8967435	8968271	+	837	-	-
novel.1093	-	NC_008394.4	8977925	8978348	.	424	-	-
novel.1090	-	NC_008394.4	8930307	8948091	+	4282	-	PF14559:Tetratricopeptide repeat
novel.1091	-	NC_008394.4	8947994	8951677	-	2448	-	PF02701:Dof domain, zinc finger
novel.1098	-	NC_008394.4	9011950	9016001	+	1619	-	PF05700:Breast carcinoma amplified sequence 2 (BCAS2)
novel.7876	-	NC_008396.2	690441	698721	+	5799	-	PF02201:SWIB/MDM2 domain|PF02213:GYF domain|PF03126:Plus-3 domain
novel.7877	-	NC_008396.2	696570	696961	-	293	-	-
novel.7874	-	NC_008396.2	653025	659897	+	4530	-	-
novel.7875	-	NC_008396.2	676403	686953	+	3853	-	PF02296:Alpha adaptin AP2, C-terminal domain|PF01602:Adaptin N terminal region|PF02883:Adaptin C-terminal domain
novel.7872	-	NC_008396.2	640650	645081	-	1897	-	PF12274:Protein of unknown function (DUF3615)|PF07762:Protein of unknown function (DUF1618)
novel.7873	-	NC_008396.2	644614	652308	+	4556	-	PF00133:tRNA synthetases class I (I, L, M and V)|PF08264:Anticodon-binding domain of tRNA
novel.7870	-	NC_008396.2	634883	636174	-	546	-	PF00403:Heavy-metal-associated domain
novel.1320	-	NC_008394.4	11815167	11828063	+	3663	-	PF07714:Protein tyrosine kinase
novel.1321	-	NC_008394.4	11826272	11827314	+	1043	-	-
novel.1322	-	NC_008394.4	11826413	11827341	-	929	-	-
novel.1323	-	NC_008394.4	11828885	11830173	.	1289	-	PF13639:Ring finger domain
novel.744	-	NC_008394.4	5667938	5670447	-	2381	-	PF05687:BES1/BZR1 plant transcription factor, N-terminal
novel.745	-	NC_008394.4	5674486	5678534	-	1699	-	-
novel.742	-	NC_008394.4	5642857	5654711	+	4981	-	PF01161:Phosphatidylethanolamine-binding protein
novel.740	-	NC_008394.4	5638794	5639252	-	344	-	-
novel.25192	-	NC_008403.2	2504898	2506543	-	837	-	-
novel.29235	-	NC_008405.2	10398972	10399654	-	519	-	-
novel.29234	-	NC_008405.2	10319575	10320978	-	1308	-	-
novel.29237	-	NC_008405.2	10404614	10404896	.	283	-	-
novel.29236	-	NC_008405.2	10401278	10401669	.	392	-	-
novel.29233	-	NC_008405.2	10292666	10296964	+	2170	-	PF00118:TCP-1/cpn60 chaperonin family
novel.29239	-	NC_008405.2	10435170	10443089	-	1999	-	PF00642:Zinc finger C-x8-C-x5-C-x3-H type (and similar)
novel.29238	-	NC_008405.2	10416731	10424651	-	1152	-	PF04193:PQ loop repeat
novel.26658	-	NC_008403.2	23347425	23348511	.	1087	-	-
novel.13138	-	NC_008397.2	27302452	27307227	-	2444	-	PF01650:Peptidase C13 family
novel.6560	-	NC_008395.2	26692882	26695695	-	2564	-	-
novel.13136	-	NC_008397.2	27271836	27272101	.	266	-	-
novel.13135	-	NC_008397.2	27258553	27296578	-	3043	-	-
novel.13133	-	NC_008397.2	27203828	27204060	.	233	-	-
novel.13132	-	NC_008397.2	27195782	27201873	-	3084	-	PF07714:Protein tyrosine kinase
novel.13130	-	NC_008397.2	27188659	27191747	+	1508	-	-
novel.13683	-	NC_008397.2	32257272	32265962	+	4827	-	-
novel.13684	-	NC_008397.2	32274277	32278245	-	2184	-	PF08387:FBD
novel.13686	-	NC_008397.2	32293735	32298829	+	2669	-	-
novel.13689	-	NC_008397.2	32334513	32338037	-	1953	-	PF00786:P21-Rho-binding domain
novel.13688	-	NC_008397.2	32320832	32327278	-	2128	-	PF00005:ABC transporter
novel.1848	-	NC_008394.4	22800385	22803184	-	1400	-	-
novel.20199	-	NC_008400.2	18616125	18616970	.	846	-	PF06882:Protein of unknown function (DUF1263)
novel.14487	-	NC_008398.2	2949278	2950421	+	222	-	-
novel.14482	-	NC_008398.2	2906164	2910046	-	2983	-	PF13393:Histidyl-tRNA synthetase|PF03129:Anticodon binding domain|PF00221:Aromatic amino acid lyase
novel.14483	-	NC_008398.2	2910630	2911774	+	1145	-	-
novel.14480	-	NC_008398.2	2894125	2896381	+	1514	-	PF00403:Heavy-metal-associated domain
novel.14481	-	NC_008398.2	2903827	2906128	+	1202	-	PF00763:Tetrahydrofolate dehydrogenase/cyclohydrolase, catalytic domain
novel.26955	-	NC_008404.2	2101836	2113338	-	7659	-	PF08423:Rad51
novel.26954	-	NC_008404.2	2100962	2101703	-	742	-	PF13639:Ring finger domain
novel.26956	-	NC_008404.2	2102214	2102731	+	267	-	-
novel.26950	-	NC_008404.2	2063389	2076373	-	4556	-	PF02493:MORN repeat
novel.26953	-	NC_008404.2	2094154	2100646	-	2303	-	PF07807:RED-like protein C-terminal region|PF07808:RED-like protein N-terminal region
novel.20193	-	NC_008400.2	18507747	18508692	+	297	-	-
novel.26959	-	NC_008404.2	2130654	2133428	-	811	-	-
novel.25344	-	NC_008403.2	5697466	5701000	+	2565	-	PF00069:Protein kinase domain
novel.13808	-	NC_008397.2	33360996	33365573	+	4034	-	PF13855:Leucine rich repeat|PF08263:Leucine rich repeat N-terminal domain|PF13516:Leucine Rich repeat
novel.19166	-	NC_008400.2	65686	66758	-	986	-	-
novel.19167	-	NC_008400.2	71958	81445	+	7865	-	PF13041:PPR repeat family|PF12854:PPR repeat|PF01535:PPR repeat
novel.19164	-	NC_008400.2	47787	52212	-	1641	-	PF01490:Transmembrane amino acid transporter protein
novel.19162	-	NC_008400.2	16520	20392	+	2513	-	PF00534:Glycosyl transferases group 1
novel.19163	-	NC_008400.2	35140	43729	+	7667	-	PF00854:POT family
novel.19169	-	NC_008400.2	87421	89675	+	1175	-	PF04116:Fatty acid hydroxylase superfamily
novel.13681	-	NC_008397.2	32247660	32249396	+	1737	-	-
novel.10109	-	NC_008396.2	24808250	24814131	-	4650	-	-
novel.19418	-	NC_008400.2	2966203	2968462	-	1088	-	-
novel.10565	-	NC_008396.2	30242133	30246884	+	1846	-	PF00149:Calcineurin-like phosphoesterase|PF05011:Lariat debranching enzyme, C-terminal domain
novel.10564	-	NC_008396.2	30229419	30239872	+	5719	-	PF05182:Fip1 motif
novel.10567	-	NC_008396.2	30247952	30248471	-	469	-	PF00400:WD domain, G-beta repeat
novel.10566	-	NC_008396.2	30247886	30252357	+	1399	-	PF00400:WD domain, G-beta repeat
novel.10568	-	NC_008396.2	30278443	30280911	+	2030	-	PF00010:Helix-loop-helix DNA-binding domain
novel.13919	-	NC_008397.2	34384942	34389387	+	2680	-	PF04755:PAP_fibrillin
novel.13913	-	NC_008397.2	34348788	34353638	-	1624	-	PF03492:SAM dependent carboxyl methyltransferase
novel.13914	-	NC_008397.2	34362272	34365278	-	1654	-	PF12327:FtsZ family, C-terminal domain|PF00091:Tubulin/FtsZ family, GTPase domain
novel.13916	-	NC_008397.2	34371307	34374928	-	2536	-	PF00249:Myb-like DNA-binding domain|PF14379:MYB-CC type transfactor, LHEQLE motif
novel.9370	-	NC_008396.2	12781208	12783672	+	1618	-	PF03083:Sugar efflux transporter for intercellular exchange
novel.9376	-	NC_008396.2	12840387	12845386	+	3223	-	PF04615:Utp14 protein
novel.9375	-	NC_008396.2	12818442	12820895	-	1156	-	PF05564:Dormancy/auxin associated protein
novel.9583	-	NC_008396.2	15944397	15955520	-	2403	-	PF00450:Serine carboxypeptidase
novel.11211	-	NC_008396.2	35372547	35376670	+	3170	-	PF14372:Domain of unknown function (DUF4413)
novel.16244	-	NC_008398.2	27104277	27109808	+	2637	-	PF03765:CRAL/TRIO, N-terminal domain|PF00650:CRAL/TRIO domain
novel.11213	-	NC_008396.2	35379938	35382134	+	1041	-	PF01728:FtsJ-like methyltransferase
novel.16242	-	NC_008398.2	27094392	27094871	.	480	-	-
novel.11215	-	NC_008396.2	35385218	35385980	-	684	-	-
novel.16240	-	NC_008398.2	27056987	27060406	-	1847	-	PF12274:Protein of unknown function (DUF3615)
novel.11217	-	NC_008396.2	35390250	35391720	+	975	-	PF00226:DnaJ domain
novel.11218	-	NC_008396.2	35392352	35396042	+	3291	-	PF04937:Protein of unknown function (DUF 659)|PF05699:hAT family C-terminal dimerisation region
novel.16248	-	NC_008398.2	27146475	27161349	+	4082	-	PF00498:FHA domain
novel.16249	-	NC_008398.2	27152116	27154524	+	2409	-	-
novel.229	-	NC_008394.4	1231469	1236478	+	2550	-	PF02485:Core-2/I-Branching enzyme
novel.228	-	NC_008394.4	1222134	1229490	-	3913	-	PF00005:ABC transporter
novel.223	-	NC_008394.4	1182542	1182817	-	252	-	-
novel.225	-	NC_008394.4	1197687	1202502	-	2542	-	-
novel.224	-	NC_008394.4	1185692	1189384	-	1616	-	PF12428:Protein of unknown function (DUF3675)|PF12906:RING-variant domain
novel.227	-	NC_008394.4	1216186	1217122	-	937	-	-
novel.226	-	NC_008394.4	1213442	1215704	.	2263	-	-
novel.20449	-	NC_008400.2	21827351	21828290	-	940	-	PF01657:Salt stress response/antifungal
novel.20445	-	NC_008400.2	21802098	21804799	-	333	-	-
novel.20444	-	NC_008400.2	21800880	21804522	+	2598	-	PF01657:Salt stress response/antifungal|PF00069:Protein kinase domain
novel.20441	-	NC_008400.2	21780471	21781096	+	507	-	-
novel.20440	-	NC_008400.2	21779103	21780364	+	705	-	PF07714:Protein tyrosine kinase|PF12330:Haspin like kinase domain
novel.20443	-	NC_008400.2	21793191	21801304	-	2881	-	PF01657:Salt stress response/antifungal|PF07714:Protein tyrosine kinase
novel.20442	-	NC_008400.2	21783413	21792876	+	3748	-	PF07714:Protein tyrosine kinase|PF01657:Salt stress response/antifungal
novel.28272	-	NC_008404.2	28076671	28076892	.	222	-	-
novel.28273	-	NC_008404.2	28096469	28100222	-	3754	-	-
novel.24562	-	NC_008402.2	19775671	19783770	-	4870	-	PF02365:No apical meristem (NAM) protein
novel.24563	-	NC_008402.2	19802007	19803560	+	1467	-	PF00182:Chitinase class I
novel.24560	-	NC_008402.2	19757867	19762428	+	2360	-	PF04784:Protein of unknown function, DUF547
novel.24561	-	NC_008402.2	19768419	19774918	-	5149	-	PF03152:Ubiquitin fusion degradation protein UFD1
novel.24566	-	NC_008402.2	19820080	19821536	+	1457	-	PF04654:Protein of unknown function, DUF599
novel.24567	-	NC_008402.2	19833941	19836955	+	1249	-	-
novel.24564	-	NC_008402.2	19804206	19809381	-	2460	-	PF07496:CW-type Zinc Finger|PF01429:Methyl-CpG binding domain
novel.24565	-	NC_008402.2	19811592	19813634	-	1767	-	-
novel.24568	-	NC_008402.2	19839565	19841681	-	966	-	-
novel.24569	-	NC_008402.2	19856655	19857495	.	841	-	-
novel.27708	-	NC_008404.2	18563078	18563802	.	725	-	-
novel.17115	-	NC_008399.2	4086971	4091107	+	1619	-	PF00149:Calcineurin-like phosphoesterase
novel.17114	-	NC_008399.2	4065673	4082987	-	6436	-	PF14288:1,3-beta-glucan synthase subunit FKS1, domain-1|PF04652:Vta1 like|PF02364:1,3-beta-glucan synthase component
novel.17117	-	NC_008399.2	4132608	4133558	.	951	-	-
novel.17116	-	NC_008399.2	4092232	4099862	+	2500	-	PF12315:Protein DA1|PF02809:Ubiquitin interaction motif|PF00412:LIM domain
novel.17111	-	NC_008399.2	4032516	4033173	-	563	-	-
novel.17110	-	NC_008399.2	4028213	4028714	+	480	-	PF00122:E1-E2 ATPase
novel.17112	-	NC_008399.2	4050172	4062674	-	2408	-	PF05903:PPPDE putative peptidase domain
novel.17119	-	NC_008399.2	4159960	4165962	-	3281	-	PF03081:Exo70 exocyst complex subunit
novel.3582	-	NC_008394.4	39059312	39063808	+	1645	-	PF01814:Hemerythrin HHE cation binding domain
novel.27140	-	NC_008404.2	4077764	4080506	+	1439	-	PF00106:short chain dehydrogenase
novel.3580	-	NC_008394.4	39034643	39036233	-	1178	-	-
novel.3581	-	NC_008394.4	39055420	39057127	+	1521	-	-
novel.27145	-	NC_008404.2	4117539	4123662	-	2209	-	PF12937:F-box-like
novel.3587	-	NC_008394.4	39071164	39072097	+	843	-	-
novel.27147	-	NC_008404.2	4204142	4212709	+	2636	-	PF04433:SWIRM domain|PF16495:SWIRM-associated region 1|PF00249:Myb-like DNA-binding domain
novel.3585	-	NC_008394.4	39066689	39070523	-	1702	-	-
novel.27148	-	NC_008404.2	4218432	4226546	+	6722	-	PF00514:Armadillo/beta-catenin-like repeat|PF00168:C2 domain
novel.2189	-	NC_008394.4	26727509	26775212	+	4431	-	PF00067:Cytochrome P450
novel.2188	-	NC_008394.4	26723193	26727905	-	250	-	-
novel.2180	-	NC_008394.4	26651589	26660264	+	3165	-	PF01602:Adaptin N terminal region|PF09066:Beta2-adaptin appendage, C-terminal sub-domain
novel.2183	-	NC_008394.4	26675993	26678471	-	2479	-	-
novel.2182	-	NC_008394.4	26666281	26669277	+	1914	-	PF03106:WRKY DNA -binding domain
novel.2185	-	NC_008394.4	26696890	26700749	+	2312	-	PF00067:Cytochrome P450
novel.2186	-	NC_008394.4	26702501	26706231	-	2587	-	PF00067:Cytochrome P450
novel.17809	-	NC_008399.2	13477884	13478342	.	459	-	-
novel.17808	-	NC_008399.2	13475609	13476308	-	391	-	PF00230:Major intrinsic protein
novel.17803	-	NC_008399.2	13413348	13417056	+	1277	-	PF02309:AUX/IAA family
novel.17802	-	NC_008399.2	13395568	13401288	+	2825	-	-
novel.17801	-	NC_008399.2	13382453	13386333	-	1023	-	-
novel.17807	-	NC_008399.2	13475282	13476747	+	1283	-	PF00230:Major intrinsic protein
novel.17806	-	NC_008399.2	13467281	13467642	.	362	-	-
novel.17805	-	NC_008399.2	13451926	13452736	-	781	-	-
novel.17804	-	NC_008399.2	13443645	13458404	+	4883	-	PF00722:Glycosyl hydrolases family 16|PF06955:Xyloglucan endo-transglycosylase (XET) C-terminus
novel.26230	-	NC_008403.2	19904676	19910315	+	2611	-	PF07732:Multicopper oxidase|PF00394:Multicopper oxidase
novel.2232	-	NC_008394.4	27307604	27345008	-	9452	-	PF01327:Polypeptide deformylase
novel.2231	-	NC_008394.4	27303793	27304804	-	519	-	-
novel.26233	-	NC_008403.2	19967855	19972112	+	1611	-	PF00557:Metallopeptidase family M24|PF15801:zf-MYND-like zinc finger, mRNA-binding
novel.2237	-	NC_008394.4	27396567	27403118	-	1466	-	PF01370:NAD dependent epimerase/dehydratase family
novel.2236	-	NC_008394.4	27392796	27396379	+	1611	-	PF00270:DEAD/DEAH box helicase|PF00271:Helicase conserved C-terminal domain
novel.26236	-	NC_008403.2	19985428	19987569	-	2142	-	PF04043:Plant invertase/pectin methylesterase inhibitor
novel.26237	-	NC_008403.2	19996603	20004379	+	2833	-	PF00488:MutS domain V
novel.26238	-	NC_008403.2	20010399	20013787	+	2662	-	-
novel.26239	-	NC_008403.2	20015572	20016720	-	1149	-	-
novel.2239	-	NC_008394.4	27452482	27456242	-	3761	-	-
novel.18359	-	NC_008399.2	24256206	24258133	-	1396	-	PF02458:Transferase family
novel.18356	-	NC_008399.2	24220914	24228272	+	1906	-	PF16113:Enoyl-CoA hydratase/isomerase
novel.18350	-	NC_008399.2	24163843	24169257	+	1828	-	PF00171:Aldehyde dehydrogenase family
novel.18351	-	NC_008399.2	24166831	24167212	-	382	-	PF00171:Aldehyde dehydrogenase family
novel.19409	-	NC_008400.2	2789427	2794056	-	4089	-	PF00069:Protein kinase domain|PF00560:Leucine Rich Repeat|PF08263:Leucine rich repeat N-terminal domain|PF13855:Leucine rich repeat
novel.1528	-	NC_008394.4	15416948	15419959	-	1329	-	PF00724:NADH:flavin oxidoreductase / NADH oxidase family
novel.1529	-	NC_008394.4	15416989	15424969	+	218	-	-
novel.19405	-	NC_008400.2	2743630	2745259	-	886	-	-
novel.1527	-	NC_008394.4	15410221	15410451	.	231	-	-
novel.1524	-	NC_008394.4	15392097	15392659	-	514	-	-
novel.19401	-	NC_008400.2	2675692	2679925	-	1888	-	PF00069:Protein kinase domain|PF03822:NAF domain
novel.1523	-	NC_008394.4	15383944	15388956	-	2879	-	PF02705:K+ potassium transporter
novel.19403	-	NC_008400.2	2718648	2721762	+	1813	-	PF00083:Sugar (and other) transporter
novel.19402	-	NC_008400.2	2695304	2696183	-	709	-	-
novel.5638	-	NC_008395.2	15749038	15752247	+	2185	-	-
novel.5639	-	NC_008395.2	15752708	15756771	+	2011	-	-
novel.5636	-	NC_008395.2	15743112	15748026	+	3198	-	-
novel.5635	-	NC_008395.2	15721485	15740896	-	5418	-	PF00995:Sec1 family
novel.5632	-	NC_008395.2	15563713	15564738	.	1026	-	-
novel.5633	-	NC_008395.2	15614189	15614496	-	308	-	-
novel.5630	-	NC_008395.2	15390770	15391990	.	1221	-	-
novel.20730	-	NC_008400.2	24554161	24560114	-	2342	-	PF03000:NPH3 family
novel.20736	-	NC_008400.2	24595239	24595770	.	532	-	-
novel.20735	-	NC_008400.2	24592386	24594752	-	2189	-	PF01535:PPR repeat|PF14432:DYW family of nucleic acid deaminases|PF13041:PPR repeat family
novel.5180	-	NC_008395.2	7047724	7053198	+	1381	-	PF00153:Mitochondrial carrier protein
novel.5181	-	NC_008395.2	7053837	7054441	.	605	-	PF01466:Skp1 family, dimerisation domain
novel.5183	-	NC_008395.2	7061326	7063864	-	1128	-	PF11712:Endoplasmic reticulum-based factor for assembly of V-ATPase
novel.5184	-	NC_008395.2	7063408	7063749	+	294	-	-
novel.5187	-	NC_008395.2	7112172	7116708	+	1910	-	PF00153:Mitochondrial carrier protein
novel.28503	-	NC_008405.2	349617	354433	+	2549	-	PF01554:MatE
novel.28504	-	NC_008405.2	350755	358336	-	2561	-	-
novel.28507	-	NC_008405.2	410252	412224	+	847	-	PF01187:Macrophage migration inhibitory factor (MIF)
novel.21278	-	NC_008400.2	29561705	29568827	+	3065	-	PF00570:HRDC domain|PF00270:DEAD/DEAH box helicase|PF00271:Helicase conserved C-terminal domain|PF16124:RecQ zinc-binding|PF09382:RQC domain|PF14493:Helix-turn-helix domain
novel.4589	-	NC_008395.2	1859999	1864564	-	2193	-	PF00069:Protein kinase domain
novel.4588	-	NC_008395.2	1850957	1859174	-	2463	-	PF00069:Protein kinase domain
novel.21271	-	NC_008400.2	29516034	29519667	+	2032	-	PF00433:Protein kinase C terminal domain|PF00069:Protein kinase domain
novel.4586	-	NC_008395.2	1837754	1839072	-	789	-	-
novel.4585	-	NC_008395.2	1826656	1829371	-	1371	-	PF04535:Domain of unknown function (DUF588)
novel.4584	-	NC_008395.2	1821731	1826427	+	2713	-	PF02910:Fumarate reductase flavoprotein C-term|PF00890:FAD binding domain
novel.21275	-	NC_008400.2	29542372	29546497	+	4049	-	PF00067:Cytochrome P450
novel.4580	-	NC_008395.2	1793613	1797073	+	925	-	PF01467:Cytidylyltransferase-like
novel.15184	-	NC_008398.2	16321657	16324370	-	1215	-	PF04658:TAFII55 protein conserved region
novel.15186	-	NC_008398.2	16395240	16395821	.	582	-	-
novel.15187	-	NC_008398.2	16398048	16398547	.	500	-	-
novel.15180	-	NC_008398.2	16274887	16278198	-	2486	-	PF00847:AP2 domain
novel.15183	-	NC_008398.2	16290622	16297192	-	2121	-	PF03644:Glycosyl hydrolase family 85
novel.15188	-	NC_008398.2	16399308	16409917	-	1240	-	-
novel.15189	-	NC_008398.2	16420673	16422863	-	1184	-	-
novel.24711	-	NC_008402.2	20879300	20887593	+	2288	-	PF00201:UDP-glucoronosyl and UDP-glucosyl transferase
novel.24712	-	NC_008402.2	20890141	20894186	+	2814	-	PF13857:Ankyrin repeats (many copies)|PF13962:Domain of unknown function|PF12796:Ankyrin repeats (3 copies)
novel.29547	-	NC_008405.2	19211389	19220245	+	1897	-	-
novel.24714	-	NC_008402.2	20897296	20902146	-	1972	-	PF05770:Inositol 1, 3, 4-trisphosphate 5/6-kinase
novel.15238	-	NC_008398.2	17199334	17200243	.	910	-	-
novel.15239	-	NC_008398.2	17204307	17205817	-	1511	-	-
novel.15236	-	NC_008398.2	17155667	17157372	+	1706	-	PF13639:Ring finger domain
novel.23422	-	NC_008402.2	742831	743314	.	484	-	-
novel.15234	-	NC_008398.2	17097331	17099202	-	1175	-	-
novel.15235	-	NC_008398.2	17155667	17157372	-	1706	-	PF13639:Ring finger domain
novel.15232	-	NC_008398.2	17029094	17040536	-	4177	-	PF00614:Phospholipase D Active site motif|PF13091:PLD-like domain
novel.15233	-	NC_008398.2	17057772	17061691	-	2545	-	PF03004:Plant transposase (Ptta/En/Spm family)
novel.15230	-	NC_008398.2	16995803	16999702	-	1597	-	PF00481:Protein phosphatase 2C
novel.15231	-	NC_008398.2	16996493	16997301	+	461	-	PF00481:Protein phosphatase 2C
novel.8925	-	NC_008396.2	8999953	9002745	-	1599	-	PF13561:Enoyl-(Acyl carrier protein) reductase
novel.8924	-	NC_008396.2	8995628	8998631	-	2121	-	PF13561:Enoyl-(Acyl carrier protein) reductase
novel.8927	-	NC_008396.2	9032093	9034841	+	2233	-	PF04646:Protein of unknown function, DUF604
novel.9824	-	NC_008396.2	19518328	19529315	+	2340	-	PF03106:WRKY DNA -binding domain
novel.8921	-	NC_008396.2	8968964	8969978	+	906	-	-
novel.8920	-	NC_008396.2	8959965	8963453	-	2240	-	PF00132:Bacterial transferase hexapeptide (six repeats)|PF00483:Nucleotidyl transferase
novel.24437	-	NC_008402.2	18750224	18752639	+	2416	-	-
novel.3915	-	NC_008394.4	41601238	41602474	+	693	-	PF16851:Stomagen
novel.3919	-	NC_008394.4	41617890	41620596	+	1790	-	-
novel.3918	-	NC_008394.4	41613689	41617129	+	3058	-	PF13839:GDSL/SGNH-like Acyl-Esterase family found in Pmr5 and Cas1p
novel.18765	-	NC_008399.2	28669519	28675512	+	2313	-	PF00160:Cyclophilin type peptidyl-prolyl cis-trans isomerase/CLD
novel.18764	-	NC_008399.2	28659830	28668439	+	2419	-	PF00076:RNA recognition motif. (a.k.a. RRM, RBD, or RNP domain)
novel.16769	-	NC_008399.2	1537838	1541213	+	1696	-	PF00106:short chain dehydrogenase
novel.16764	-	NC_008399.2	1503190	1511212	+	2757	-	PF08159:NUC153 domain
novel.16766	-	NC_008399.2	1519743	1525002	+	1980	-	PF00023:Ankyrin repeat|PF12796:Ankyrin repeats (3 copies)
novel.16761	-	NC_008399.2	1477682	1484767	+	2836	-	PF03141:Putative S-adenosyl-L-methionine-dependent methyltransferase
novel.16760	-	NC_008399.2	1475055	1476407	+	1267	-	PF07837:Formiminotransferase domain, N-terminal subdomain
novel.16763	-	NC_008399.2	1491911	1501584	-	2720	-	PF00664:ABC transporter transmembrane region|PF00005:ABC transporter
novel.29815	-	NC_008405.2	23297920	23298488	.	569	-	-
novel.29814	-	NC_008405.2	23295343	23299389	+	1799	-	PF01553:Acyltransferase
novel.29817	-	NC_008405.2	23300597	23303290	-	1420	-	PF01250:Ribosomal protein S6
novel.29811	-	NC_008405.2	23264441	23272140	+	3570	-	PF07714:Protein tyrosine kinase
novel.29810	-	NC_008405.2	23252335	23257029	+	2356	-	PF00388:Phosphatidylinositol-specific phospholipase C, X domain|PF00168:C2 domain|PF00387:Phosphatidylinositol-specific phospholipase C, Y domain
novel.29812	-	NC_008405.2	23274725	23282345	+	5003	-	PF00664:ABC transporter transmembrane region|PF00005:ABC transporter
novel.29819	-	NC_008405.2	23309847	23315179	+	1880	-	PF05195:Aminopeptidase P, N-terminal domain|PF00557:Metallopeptidase family M24
novel.29818	-	NC_008405.2	23305746	23308910	+	2246	-	PF12368:Rhodanase C-terminal|PF03959:Serine hydrolase (FSH1)
novel.9343	-	NC_008396.2	12544932	12552009	+	3418	-	PF03828:Cid1 family poly A polymerase
novel.17009	-	NC_008399.2	3238516	3239330	-	719	-	-
novel.29098	-	NC_008405.2	7373750	7385270	-	4620	-	-
novel.25015	-	NC_008402.2	23503349	23507078	-	1450	-	PF00657:GDSL-like Lipase/Acylhydrolase
novel.25017	-	NC_008402.2	23514178	23519370	+	3025	-	PF12752:SUZ domain|PF01424:R3H domain
novel.25019	-	NC_008402.2	23521595	23523460	-	1017	-	PF00808:Histone-like transcription factor (CBF/NF-Y) and archaeal histone
novel.25018	-	NC_008402.2	23519696	23521554	+	1121	-	-
novel.24760	-	NC_008402.2	21426060	21426569	+	282	-	-
novel.24761	-	NC_008402.2	21432264	21434645	-	1559	-	PF16363:GDP-mannose 4,6 dehydratase
novel.24763	-	NC_008402.2	21445030	21465170	+	2726	-	PF00076:RNA recognition motif. (a.k.a. RRM, RBD, or RNP domain)
novel.24766	-	NC_008402.2	21486349	21490788	+	3171	-	PF00225:Kinesin motor domain
novel.29065	-	NC_008405.2	6814351	6819427	-	3237	-	PF10551:MULE transposase domain|PF03101:FAR1 DNA-binding domain|PF04434:SWIM zinc finger
novel.29066	-	NC_008405.2	6823393	6824237	-	845	-	-
novel.29067	-	NC_008405.2	6826137	6826398	.	262	-	-
novel.29060	-	NC_008405.2	6742485	6743139	.	655	-	-
novel.29061	-	NC_008405.2	6759158	6762082	-	1352	-	-
novel.29062	-	NC_008405.2	6765673	6769961	+	1879	-	-
novel.29063	-	NC_008405.2	6798674	6806024	-	1872	-	PF05383:La domain
novel.29068	-	NC_008405.2	6868443	6871632	+	1687	-	PF00107:Zinc-binding dehydrogenase|PF16884:N-terminal domain of oxidoreductase
novel.29069	-	NC_008405.2	6910328	6917552	+	4008	-	PF00107:Zinc-binding dehydrogenase
novel.9725	-	NC_008396.2	17984302	17984543	+	230	-	-
novel.9726	-	NC_008396.2	18012619	18022799	-	2430	-	PF04129:Vps52 / Sac2 family
novel.9727	-	NC_008396.2	18045962	18048913	-	1167	-	-
novel.12459	-	NC_008397.2	21303904	21313378	-	2602	-	PF03552:Cellulose synthase
novel.12456	-	NC_008397.2	21286165	21290985	+	3663	-	PF00443:Ubiquitin carboxyl-terminal hydrolase
novel.12455	-	NC_008397.2	21280593	21285183	+	1937	-	PF00856:SET domain
novel.12454	-	NC_008397.2	21254768	21257689	-	1266	-	PF01918:Alba
novel.12452	-	NC_008397.2	21200789	21201220	.	432	-	-
novel.12450	-	NC_008397.2	21023953	21032933	+	2318	-	PF01448:ELM2 domain|PF00628:PHD-finger
novel.9722	-	NC_008396.2	17924045	17928803	-	3514	-	PF01182:Glucosamine-6-phosphate isomerases/6-phosphogluconolactonase
novel.9723	-	NC_008396.2	17976563	17978209	-	1548	-	PF00067:Cytochrome P450
novel.10341	-	NC_008396.2	28043503	28046577	+	870	-	-
novel.10340	-	NC_008396.2	28036851	28042700	-	2579	-	-
novel.10343	-	NC_008396.2	28057650	28064382	+	5104	-	PF09258:Glycosyl transferase family 64 domain
novel.10342	-	NC_008396.2	28048411	28054785	+	1887	-	-
novel.10345	-	NC_008396.2	28070215	28073358	+	1074	-	PF00111:2Fe-2S iron-sulfur cluster binding domain
novel.10349	-	NC_008396.2	28107678	28111645	-	1750	-	PF00400:WD domain, G-beta repeat
novel.14851	-	NC_008398.2	8252771	8253335	.	565	-	-
novel.14850	-	NC_008398.2	8201696	8202390	-	447	-	-
novel.14853	-	NC_008398.2	8323981	8330493	+	2995	-	PF17207:MCM OB domain|PF14551:MCM N-terminal domain|PF00493:MCM2/3/5 family
novel.14852	-	NC_008398.2	8275739	8302024	+	8213	-	PF00454:Phosphatidylinositol 3- and 4-kinase|PF08771:FKBP12-rapamycin binding domain|PF02260:FATC domain|PF02259:FAT domain|PF11865:Domain of unknown function (DUF3385)
novel.14855	-	NC_008398.2	8378409	8381339	+	2110	-	PF02984:Cyclin, C-terminal domain|PF00134:Cyclin, N-terminal domain
novel.14854	-	NC_008398.2	8353942	8354156	.	215	-	-
novel.14859	-	NC_008398.2	8388998	8393484	+	2292	-	PF00069:Protein kinase domain
novel.14858	-	NC_008398.2	8386501	8386877	+	257	-	-
novel.22358	-	NC_008401.2	16408006	16410056	-	2051	-	PF03140:Plant protein of unknown function
novel.22357	-	NC_008401.2	16396650	16420568	+	293	-	-
novel.22355	-	NC_008401.2	16088210	16103806	-	1349	-	-
novel.22354	-	NC_008401.2	16072281	16079649	-	897	-	-
novel.22353	-	NC_008401.2	16061795	16062468	.	674	-	-
novel.22351	-	NC_008401.2	16042483	16043042	.	560	-	-
novel.22350	-	NC_008401.2	15972339	15975250	-	989	-	-
novel.15069	-	NC_008398.2	14293194	14304739	-	2398	-	-
novel.18118	-	NC_008399.2	20876916	20878002	.	1087	-	PF13639:Ring finger domain
novel.18114	-	NC_008399.2	20701511	20706682	-	1631	-	PF01965:DJ-1/PfpI family
novel.18117	-	NC_008399.2	20869716	20870501	.	786	-	-
novel.18110	-	NC_008399.2	20613653	20617950	+	1458	-	PF02681:Divergent PAP2 family
novel.18112	-	NC_008399.2	20660290	20662287	-	1416	-	PF02778:tRNA intron endonuclease, N-terminal domain|PF01974:tRNA intron endonuclease, catalytic C-terminal domain
novel.18113	-	NC_008399.2	20690648	20695933	+	2374	-	PF00332:Glycosyl hydrolases family 17
novel.19643	-	NC_008400.2	5381058	5385839	-	1795	-	-
novel.19642	-	NC_008400.2	5356356	5356692	.	337	-	-
novel.19641	-	NC_008400.2	5355170	5355793	+	624	-	-
novel.19640	-	NC_008400.2	5346183	5353839	-	358	-	PF14368:Probable lipid transfer
novel.19647	-	NC_008400.2	5463546	5468307	+	1775	-	-
novel.19645	-	NC_008400.2	5398034	5398825	-	792	-	-
novel.19644	-	NC_008400.2	5387106	5387678	.	573	-	-
novel.19649	-	NC_008400.2	5472509	5479025	+	3444	-	PF00494:Squalene/phytoene synthase
novel.19648	-	NC_008400.2	5469891	5471444	.	1554	-	-
novel.11430	-	NC_008396.2	36829398	36829893	+	468	-	-
novel.11431	-	NC_008396.2	36830561	36833122	-	1636	-	PF01138:3' exoribonuclease family, domain 1
novel.11436	-	NC_008396.2	36852632	36858264	-	3784	-	PF12174:RCD1-SRO-TAF4 (RST) plant domain
novel.11438	-	NC_008396.2	36895861	36896076	.	216	-	-
novel.11439	-	NC_008396.2	36923961	36925417	+	1457	-	PF00646:F-box domain|PF03478:Protein of unknown function (DUF295)
novel.14923	-	NC_008398.2	9597053	9606558	+	3369	-	PF11721:Di-glucose binding within endoplasmic reticulum|PF00560:Leucine Rich Repeat|PF13516:Leucine Rich repeat|PF07714:Protein tyrosine kinase
novel.849	-	NC_008394.4	6654858	6662161	-	1388	-	-
novel.848	-	NC_008394.4	6652128	6654270	+	1054	-	PF10184:Uncharacterized conserved protein (DUF2358)
novel.841	-	NC_008394.4	6586077	6586969	-	893	-	-
novel.843	-	NC_008394.4	6605466	6606298	+	833	-	-
novel.842	-	NC_008394.4	6605466	6606301	-	836	-	-
novel.845	-	NC_008394.4	6623482	6624510	+	1029	-	PF03321:GH3 auxin-responsive promoter
novel.844	-	NC_008394.4	6623451	6629442	-	2391	-	PF03321:GH3 auxin-responsive promoter
novel.13492	-	NC_008397.2	30693325	30695925	-	1501	-	-
novel.13493	-	NC_008397.2	30696468	30704112	-	2115	-	PF08381:Transcription factor regulating root and shoot growth via Pin3|PF13713:Transcription factor BRX N-terminal domain
novel.13494	-	NC_008397.2	30710176	30714568	-	1811	-	PF12430:Abscisic acid G-protein coupled receptor|PF12537:The Golgi pH Regulator (GPHR) Family N-terminal
novel.13495	-	NC_008397.2	30716179	30720541	-	1961	-	PF08880:QLQ|PF08879:WRC
novel.13497	-	NC_008397.2	30764379	30767400	-	2491	-	-
novel.13498	-	NC_008397.2	30765888	30773026	+	3090	-	-
novel.13499	-	NC_008397.2	30773171	30775652	-	794	-	PF03179:Vacuolar (H+)-ATPase G subunit
novel.27788	-	NC_008404.2	20058957	20059484	.	528	-	-
novel.14147	-	NC_008398.2	79445	82191	-	2021	-	PF00067:Cytochrome P450
novel.19394	-	NC_008400.2	2627908	2629285	-	881	-	PF07983:X8 domain
novel.14145	-	NC_008398.2	73840	74956	-	989	-	-
novel.14144	-	NC_008398.2	69774	73831	+	1893	-	PF04695:Peroxisomal membrane anchor protein (Pex14p) conserved region
novel.14143	-	NC_008398.2	62436	62647	.	212	-	-
novel.14142	-	NC_008398.2	53319	61511	-	2746	-	-
novel.14140	-	NC_008398.2	43129	47884	-	3468	-	PF07714:Protein tyrosine kinase
novel.19398	-	NC_008400.2	2659745	2665921	-	528	-	-
novel.14149	-	NC_008398.2	90638	91062	.	425	-	-
novel.14148	-	NC_008398.2	81380	81788	+	298	-	-
novel.21078	-	NC_008400.2	27731228	27743634	+	7383	-	PF09497:Transcription mediator complex subunit Med12
novel.21077	-	NC_008400.2	27722895	27729227	-	1073	-	-
novel.21075	-	NC_008400.2	27715515	27719205	+	2505	-	PF00270:DEAD/DEAH box helicase
novel.21074	-	NC_008400.2	27710953	27714943	-	1713	-	PF13920:Zinc finger, C3HC4 type (RING finger)|PF12483:E3 Ubiquitin ligase
novel.21073	-	NC_008400.2	27703049	27706318	-	2209	-	PF12776:Myb/SANT-like DNA-binding domain
novel.21071	-	NC_008400.2	27697152	27698741	+	1539	-	PF03909:BSD domain
novel.21070	-	NC_008400.2	27689556	27695482	-	1703	-	PF04280:Tim44-like domain
novel.437	-	NC_008394.4	2970126	2979549	-	2731	-	-
novel.15438	-	NC_008398.2	19638778	19654206	+	1489	-	PF14541:Xylanase inhibitor C-terminal|PF14543:Xylanase inhibitor N-terminal
novel.15434	-	NC_008398.2	19521115	19524229	+	1036	-	-
novel.15435	-	NC_008398.2	19531779	19540201	-	2636	-	PF03171:2OG-Fe(II) oxygenase superfamily
novel.15436	-	NC_008398.2	19613441	19615760	+	1573	-	PF00274:Fructose-bisphosphate aldolase class-I
novel.15437	-	NC_008398.2	19616180	19631679	-	4460	-	PF00122:E1-E2 ATPase|PF13246:Cation transport ATPase (P-type)
novel.15430	-	NC_008398.2	19497772	19504601	+	2429	-	-
novel.15431	-	NC_008398.2	19509922	19513984	+	1340	-	PF00657:GDSL-like Lipase/Acylhydrolase
novel.15433	-	NC_008398.2	19516816	19520951	-	1180	-	PF11317:Protein of unknown function (DUF3119)
novel.9509	-	NC_008396.2	15077489	15081463	+	1684	-	PF10436:Mitochondrial branched-chain alpha-ketoacid dehydrogenase kinase
novel.9500	-	NC_008396.2	14910330	14921734	+	2818	-	PF00254:FKBP-type peptidyl-prolyl cis-trans isomerase
novel.9501	-	NC_008396.2	14932286	14938594	+	1791	-	PF00067:Cytochrome P450
novel.9502	-	NC_008396.2	14947978	14949549	-	1572	-	PF00646:F-box domain
novel.9503	-	NC_008396.2	14975644	14978878	+	757	-	PF04438:HIT zinc finger
novel.9504	-	NC_008396.2	14982856	14986301	+	1654	-	PF01470:Pyroglutamyl peptidase
novel.9506	-	NC_008396.2	15060072	15060784	.	713	-	-
novel.585	-	NC_008394.4	4179669	4180127	+	395	-	-
novel.21929	-	NC_008401.2	6583727	6585247	-	1075	-	-
novel.21928	-	NC_008401.2	6562511	6562820	.	310	-	-
novel.21925	-	NC_008401.2	6525529	6526460	-	932	-	-
novel.21924	-	NC_008401.2	6506068	6506285	.	218	-	-
novel.21927	-	NC_008401.2	6559936	6561698	.	1763	-	-
novel.21926	-	NC_008401.2	6527864	6528289	+	349	-	-
novel.21921	-	NC_008401.2	6332869	6338781	+	3999	-	PF14372:Domain of unknown function (DUF4413)
novel.21920	-	NC_008401.2	6318267	6326257	+	4605	-	PF02992:Transposase family tnp2|PF13963:Transposase-associated domain|PF13960:Domain of unknown function (DUF4218)
novel.21923	-	NC_008401.2	6447754	6448234	.	481	-	-
novel.21922	-	NC_008401.2	6357396	6360663	+	935	-	-
novel.16162	-	NC_008398.2	26467289	26468712	.	1424	-	-
novel.16161	-	NC_008398.2	26464946	26466736	.	1791	-	-
novel.16160	-	NC_008398.2	26458351	26459126	.	776	-	-
novel.11399	-	NC_008396.2	36640776	36646221	+	2063	-	PF00696:Amino acid kinase family
novel.16165	-	NC_008398.2	26479933	26483808	-	1775	-	PF03727:Hexokinase|PF00349:Hexokinase
novel.11397	-	NC_008396.2	36628690	36631723	+	1684	-	PF00067:Cytochrome P450
novel.11391	-	NC_008396.2	36592566	36601007	+	4321	-	PF01535:PPR repeat|PF13041:PPR repeat family
novel.11390	-	NC_008396.2	36586817	36592339	-	2590	-	PF12022:Domain of unknown function (DUF3510)
novel.11393	-	NC_008396.2	36606953	36607224	-	218	-	-
novel.11392	-	NC_008396.2	36604064	36608778	+	1827	-	PF03407:Nucleotide-diphospho-sugar transferase
novel.2888	-	NC_008394.4	33242958	33258787	-	5236	-	-
novel.23566	-	NC_008402.2	4323793	4330203	-	2197	-	PF13646:HEAT repeats|PF02985:HEAT repeat
novel.23565	-	NC_008402.2	4316843	4320894	-	3013	-	PF08572:pre-mRNA processing factor 3 (PRP3)|PF06544:Protein of unknown function (DUF1115)
novel.23564	-	NC_008402.2	4315543	4316358	.	816	-	-
novel.23560	-	NC_008402.2	4288520	4296739	-	2170	-	PF14226:non-haem dioxygenase in morphine synthesis N-terminal
novel.2880	-	NC_008394.4	33164922	33166855	-	1690	-	PF03106:WRKY DNA -binding domain
novel.2881	-	NC_008394.4	33171179	33172835	.	1657	-	-
novel.2882	-	NC_008394.4	33181974	33184516	+	2170	-	PF03552:Cellulose synthase
novel.2883	-	NC_008394.4	33183762	33184065	-	265	-	-
novel.2885	-	NC_008394.4	33209181	33213391	-	2783	-	PF05670:Domain of unknown function (DUF814)
novel.2886	-	NC_008394.4	33229845	33233307	-	2932	-	PF07714:Protein tyrosine kinase
novel.2887	-	NC_008394.4	33241948	33275441	+	1794	-	PF06454:Protein of unknown function (DUF1084)
novel.8678	-	NC_008396.2	6865207	6871199	-	3694	-	-
novel.8672	-	NC_008396.2	6781611	6783925	+	2197	-	-
novel.8675	-	NC_008396.2	6803791	6906152	-	2696	-	PF01554:MatE
novel.8674	-	NC_008396.2	6801527	6905231	+	4039	-	PF01554:MatE
novel.586	-	NC_008394.4	4198283	4199828	-	1468	-	PF04827:Plant transposon protein
novel.3284	-	NC_008394.4	36426441	36429041	+	1939	-	-
novel.3280	-	NC_008394.4	36402993	36406618	-	1653	-	PF00291:Pyridoxal-phosphate dependent enzyme
novel.3283	-	NC_008394.4	36416846	36420749	-	1615	-	-
novel.3282	-	NC_008394.4	36414779	36415718	.	940	-	-
novel.3428	-	NC_008394.4	37716419	37720647	-	3137	-	-
novel.3421	-	NC_008394.4	37658819	37664172	+	1968	-	PF06068:TIP49 C-terminus
novel.3423	-	NC_008394.4	37671823	37677815	-	1731	-	PF01545:Cation efflux family
novel.3422	-	NC_008394.4	37667931	37669088	+	674	-	PF09713:Plant protein 1589 of unknown function (A_thal_3526)
novel.3425	-	NC_008394.4	37694146	37705826	+	3864	-	PF16900:Replication protein A OB domain|PF02721:Domain of unknown function DUF223
novel.18259	-	NC_008399.2	22759933	22763816	+	2242	-	-
novel.18258	-	NC_008399.2	22757891	22759405	.	1515	-	-
novel.18253	-	NC_008399.2	22685661	22692340	+	4331	-	PF16209:Phospholipid-translocating ATPase N-terminal|PF16212:Phospholipid-translocating P-type ATPase C-terminal|PF13246:Cation transport ATPase (P-type)
novel.18252	-	NC_008399.2	22640419	22642047	-	1004	-	-
novel.18250	-	NC_008399.2	22632621	22635567	-	1718	-	PF00067:Cytochrome P450
novel.18257	-	NC_008399.2	22753793	22756615	+	2670	-	-
novel.18256	-	NC_008399.2	22718137	22719516	+	1380	-	PF14364:Domain of unknown function (DUF4408)|PF05553:Cotton fibre expressed protein
novel.18255	-	NC_008399.2	22701356	22703752	+	1689	-	PF02535:ZIP Zinc transporter
novel.18254	-	NC_008399.2	22695219	22699448	+	1986	-	PF00076:RNA recognition motif. (a.k.a. RRM, RBD, or RNP domain)
novel.4810	-	NC_008395.2	3705883	3709880	-	1141	-	PF02338:OTU-like cysteine protease
novel.4812	-	NC_008395.2	3715358	3718242	+	1421	-	PF03900:Porphobilinogen deaminase, C-terminal domain|PF01379:Porphobilinogen deaminase, dipyromethane cofactor binding domain
novel.4815	-	NC_008395.2	3726698	3731214	+	2502	-	PF00162:Phosphoglycerate kinase
novel.4814	-	NC_008395.2	3720871	3733240	-	2587	-	-
novel.4817	-	NC_008395.2	3760833	3830118	+	894	-	PF01597:Glycine cleavage H-protein
novel.4818	-	NC_008395.2	3772106	3776185	+	2126	-	PF01597:Glycine cleavage H-protein
novel.6559	-	NC_008395.2	26684158	26686924	-	1083	-	PF03188:Eukaryotic cytochrome b561
novel.6554	-	NC_008395.2	26646625	26649880	+	1524	-	PF00249:Myb-like DNA-binding domain
novel.6555	-	NC_008395.2	26654068	26661326	+	2534	-	PF00271:Helicase conserved C-terminal domain|PF00270:DEAD/DEAH box helicase
novel.6552	-	NC_008395.2	26626079	26626456	-	378	-	-
novel.6551	-	NC_008395.2	26619836	26623519	+	2084	-	PF00106:short chain dehydrogenase
novel.26007	-	NC_008403.2	17932735	17941408	-	3368	-	PF00271:Helicase conserved C-terminal domain|PF07717:Oligonucleotide/oligosaccharide-binding (OB)-fold|PF04408:Helicase associated domain (HA2)|PF00270:DEAD/DEAH box helicase
novel.26005	-	NC_008403.2	17909920	17912015	-	1480	-	-
novel.26004	-	NC_008403.2	17894202	17896034	-	1833	-	PF05664:Plant family of unknown function (DUF810)
novel.26003	-	NC_008403.2	17888477	17898084	+	8520	-	PF00076:RNA recognition motif. (a.k.a. RRM, RBD, or RNP domain)
novel.26001	-	NC_008403.2	17870322	17870561	.	240	-	-
novel.26008	-	NC_008403.2	17941786	17948017	-	4006	-	PF13181:Tetratricopeptide repeat|PF14559:Tetratricopeptide repeat
novel.9993	-	NC_008396.2	22976400	22978016	-	1418	-	-
novel.9992	-	NC_008396.2	22963794	22967602	+	3255	-	-
novel.9991	-	NC_008396.2	22944331	22961251	-	2372	-	PF03470:XS zinc finger domain|PF03468:XS domain
novel.9990	-	NC_008396.2	22924756	22929083	-	1139	-	PF00550:Phosphopantetheine attachment site
novel.9997	-	NC_008396.2	23014557	23015241	-	685	-	-
novel.9996	-	NC_008396.2	23011230	23014218	-	2238	-	-
novel.9994	-	NC_008396.2	22979380	22987370	-	2692	-	PF08766:DEK C terminal domain
novel.7731	-	NC_008395.2	36547519	36560346	-	6072	-	-
novel.7730	-	NC_008395.2	36543653	36547152	+	3250	-	-
novel.7732	-	NC_008395.2	36558508	36560302	+	692	-	-
novel.7735	-	NC_008395.2	36563681	36564345	+	579	-	PF11267:Domain of unknown function (DUF3067)
novel.7734	-	NC_008395.2	36563342	36565135	-	1613	-	PF11267:Domain of unknown function (DUF3067)
novel.7739	-	NC_008395.2	36576077	36579344	-	2239	-	PF00072:Response regulator receiver domain
novel.5391	-	NC_008395.2	10348637	10349294	+	658	-	-
novel.5393	-	NC_008395.2	10359723	10362838	+	869	-	-
novel.5392	-	NC_008395.2	10348674	10349294	-	621	-	-
novel.5397	-	NC_008395.2	10400125	10407323	+	2769	-	PF00069:Protein kinase domain
novel.5399	-	NC_008395.2	10407455	10409807	-	1502	-	PF00903:Glyoxalase/Bleomycin resistance protein/Dioxygenase superfamily
novel.5398	-	NC_008395.2	10407440	10407762	+	229	-	-
novel.15378	-	NC_008398.2	18898753	18907763	+	3279	-	PF01926:50S ribosome-binding GTPase
novel.15373	-	NC_008398.2	18852691	18856750	-	1627	-	PF03372:Endonuclease/Exonuclease/phosphatase family
novel.15372	-	NC_008398.2	18849568	18852646	+	1831	-	PF03092:BT1 family
novel.15370	-	NC_008398.2	18837018	18838170	.	1153	-	-
novel.15377	-	NC_008398.2	18887681	18894775	-	1821	-	PF01764:Lipase (class 3)
novel.15375	-	NC_008398.2	18875319	18878977	+	1943	-	PF00069:Protein kinase domain
novel.9660	-	NC_008396.2	16775386	16775888	.	503	-	-
novel.4046	-	NC_008394.4	42732735	42733214	-	480	-	-
novel.4047	-	NC_008394.4	42733478	42736346	-	2161	-	-
novel.4044	-	NC_008394.4	42725457	42727912	-	2132	-	-
novel.4045	-	NC_008394.4	42727909	42741822	+	1886	-	-
novel.4042	-	NC_008394.4	42718241	42718985	.	745	-	PF05498:Rapid ALkalinization Factor (RALF)
novel.4040	-	NC_008394.4	42704410	42709052	-	1212	-	-
novel.4041	-	NC_008394.4	42710233	42715593	+	2877	-	PF00651:BTB/POZ domain
novel.4049	-	NC_008394.4	42742006	42744383	-	1777	-	-
novel.817	-	NC_008394.4	6386644	6390405	-	2017	-	PF14416:PMR5 N terminal Domain|PF13839:GDSL/SGNH-like Acyl-Esterase family found in Pmr5 and Cas1p
novel.8580	-	NC_008396.2	5973794	5982783	+	4295	-	-
novel.5809	-	NC_008395.2	18432072	18432720	+	649	-	-
novel.5808	-	NC_008395.2	18392931	18399066	+	5830	-	PF08743:Nse4 C-terminal
novel.5801	-	NC_008395.2	18306410	18318408	+	4686	-	PF07727:Reverse transcriptase (RNA-dependent DNA polymerase)
novel.5800	-	NC_008395.2	18300079	18303622	+	849	-	-
novel.5803	-	NC_008395.2	18329672	18333798	-	662	-	-
novel.5805	-	NC_008395.2	18353920	18361122	+	1328	-	PF00847:AP2 domain
novel.5806	-	NC_008395.2	18375138	18385482	-	1867	-	-
novel.29604	-	NC_008405.2	19801712	19805287	-	840	-	-
novel.29605	-	NC_008405.2	19807713	19812522	+	3468	-	PF00931:NB-ARC domain
novel.29607	-	NC_008405.2	19824563	19826829	+	1230	-	PF00412:LIM domain
novel.29600	-	NC_008405.2	19779424	19783244	+	2558	-	-
novel.29601	-	NC_008405.2	19781003	19786764	-	3722	-	-
novel.29603	-	NC_008405.2	19787351	19794980	+	5112	-	-
novel.29608	-	NC_008405.2	19829598	19832642	-	1868	-	-
novel.9743	-	NC_008396.2	18259471	18261056	-	1478	-	PF03405:Fatty acid desaturase
novel.23046	-	NC_008401.2	25389748	25390366	.	619	-	-
novel.329	-	NC_008394.4	2020452	2021266	+	815	-	PF13947:Wall-associated receptor kinase galacturonan-binding
novel.23047	-	NC_008401.2	25401551	25406575	+	3077	-	PF02705:K+ potassium transporter
novel.23041	-	NC_008401.2	25345336	25346148	.	813	-	-
novel.23043	-	NC_008401.2	25358063	25361633	+	1385	-	PF13821:Domain of unknown function (DUF4187)|PF01585:G-patch domain
novel.327	-	NC_008394.4	2015116	2017912	-	658	-	-
novel.10936	-	NC_008396.2	33342622	33345296	+	2443	-	-
novel.10937	-	NC_008396.2	33364343	33366734	-	1002	-	PF01217:Clathrin adaptor complex small chain
novel.10933	-	NC_008396.2	33293706	33300192	+	2924	-	PF01535:PPR repeat
novel.10931	-	NC_008396.2	33282793	33286534	+	2301	-	PF00010:Helix-loop-helix DNA-binding domain
novel.10939	-	NC_008396.2	33382907	33391638	+	5104	-	PF01593:Flavin containing amine oxidoreductase
novel.678	-	NC_008394.4	5017219	5019085	-	1210	-	-
novel.672	-	NC_008394.4	4977915	4979216	-	1145	-	PF00403:Heavy-metal-associated domain
novel.671	-	NC_008394.4	4974455	4976124	-	1670	-	-
novel.677	-	NC_008394.4	5013077	5014706	+	1466	-	PF02701:Dof domain, zinc finger
novel.20236	-	NC_008400.2	19163409	19167376	-	2091	-	PF15982:N-terminal cysteine-rich region of Transmembrane protein 135|PF02466:Tim17/Tim22/Tim23/Pmp24 family
novel.20237	-	NC_008400.2	19170165	19175303	+	1675	-	PF07883:Cupin domain
novel.20234	-	NC_008400.2	19134211	19136464	.	2254	-	-
novel.20235	-	NC_008400.2	19139311	19141253	.	1943	-	PF07714:Protein tyrosine kinase|PF00069:Protein kinase domain
novel.20232	-	NC_008400.2	19124943	19126597	+	1079	-	-
novel.20233	-	NC_008400.2	19129028	19131206	-	2179	-	-
novel.20230	-	NC_008400.2	19072326	19074361	+	1480	-	-
novel.25607	-	NC_008403.2	12279603	12281804	+	1345	-	-
novel.25608	-	NC_008403.2	12298675	12300238	+	1372	-	PF00046:Homeobox domain|PF02183:Homeobox associated leucine zipper
novel.25609	-	NC_008403.2	12299201	12299612	-	412	-	PF02183:Homeobox associated leucine zipper|PF00046:Homeobox domain
novel.20238	-	NC_008400.2	19179744	19183777	+	1430	-	PF01214:Casein kinase II regulatory subunit
novel.20239	-	NC_008400.2	19192705	19201512	-	932	-	PF02823:ATP synthase, Delta/Epsilon chain, beta-sandwich domain
novel.23767	-	NC_008402.2	9230273	9233584	-	2942	-	-
novel.23766	-	NC_008402.2	9212349	9227797	-	8276	-	PF00270:DEAD/DEAH box helicase|PF00271:Helicase conserved C-terminal domain
novel.23760	-	NC_008402.2	9151749	9155659	+	1762	-	PF04882:Peroxin-3
novel.20503	-	NC_008400.2	22474136	22476340	+	1322	-	PF00010:Helix-loop-helix DNA-binding domain
novel.20504	-	NC_008400.2	22476701	22482513	+	1846	-	PF11698:V-ATPase subunit H|PF03224:V-ATPase subunit H
novel.20505	-	NC_008400.2	22483170	22485381	+	1969	-	-
novel.20507	-	NC_008400.2	22506583	22511448	-	2962	-	PF12398:Receptor serine/threonine kinase|PF08276:PAN-like domain|PF01453:D-mannose binding lectin|PF00954:S-locus glycoprotein domain
novel.20509	-	NC_008400.2	22521514	22524157	+	1387	-	-
novel.12394	-	NC_008397.2	20508096	20509401	-	1306	-	-
novel.2712	-	NC_008394.4	31911287	31913597	+	1820	-	PF06911:Senescence-associated protein
novel.2714	-	NC_008394.4	31921862	31927488	+	2402	-	PF00390:Malic enzyme, N-terminal domain|PF03949:Malic enzyme, NAD binding domain
novel.12391	-	NC_008397.2	20468830	20473451	+	1852	-	PF06258:Mitochondrial fission ELM1
novel.12393	-	NC_008397.2	20506403	20507998	+	1184	-	-
novel.2718	-	NC_008394.4	31945231	31951185	-	4461	-	PF00005:ABC transporter|PF00664:ABC transporter transmembrane region
novel.2719	-	NC_008394.4	31956978	31964739	-	679	-	-
novel.2341	-	NC_008394.4	28727255	28729873	+	1545	-	PF00300:Histidine phosphatase superfamily (branch 1)
novel.12398	-	NC_008397.2	20529128	20531305	-	446	-	-
novel.12399	-	NC_008397.2	20530934	20531875	+	942	-	-
novel.14059	-	NC_008397.2	35322203	35324736	-	1640	-	PF03479:Domain of unknown function (DUF296)
novel.22494	-	NC_008401.2	18995386	18995866	.	481	-	-
novel.22495	-	NC_008401.2	18996297	18996651	.	355	-	-
novel.22490	-	NC_008401.2	18886404	18890766	+	957	-	-
novel.22492	-	NC_008401.2	18964498	18980394	-	5629	-	PF00931:NB-ARC domain
novel.22493	-	NC_008401.2	18994368	18995029	.	662	-	PF07727:Reverse transcriptase (RNA-dependent DNA polymerase)
novel.24261	-	NC_008402.2	17108708	17112334	+	2795	-	PF04607:Region found in RelA / SpoT proteins|PF13328:HD domain
novel.24260	-	NC_008402.2	17097830	17101678	+	2385	-	-
novel.12416	-	NC_008397.2	20662751	20666348	-	2535	-	PF00400:WD domain, G-beta repeat
novel.18099	-	NC_008399.2	20393611	20401768	-	3541	-	PF00271:Helicase conserved C-terminal domain|PF00270:DEAD/DEAH box helicase
novel.22148	-	NC_008401.2	11054452	11061654	-	1571	-	PF00335:Tetraspanin family
novel.18091	-	NC_008399.2	20292284	20295330	+	1956	-	PF13839:GDSL/SGNH-like Acyl-Esterase family found in Pmr5 and Cas1p|PF14416:PMR5 N terminal Domain
novel.22147	-	NC_008401.2	11034644	11050398	-	2255	-	PF00646:F-box domain
novel.22144	-	NC_008401.2	10933759	10935242	+	988	-	-
novel.18092	-	NC_008399.2	20295775	20318383	-	1312	-	-
novel.22142	-	NC_008401.2	10898960	10908663	+	4683	-	PF14008:Iron/zinc purple acid phosphatase-like protein C|PF16656:Purple acid Phosphatase, N-terminal domain|PF00149:Calcineurin-like phosphoesterase
novel.22143	-	NC_008401.2	10921401	10932001	+	4999	-	PF02181:Formin Homology 2 Domain|PF10409:C2 domain of PTEN tumour-suppressor protein
novel.18097	-	NC_008399.2	20371633	20373444	-	1595	-	-
novel.18096	-	NC_008399.2	20356646	20356903	.	258	-	-
novel.27516	-	NC_008404.2	11057514	11067804	+	2984	-	PF04950:40S ribosome biogenesis protein Tsr1 and BMS1 C-terminal|PF08142:AARP2CN (NUC121) domain
novel.28721	-	NC_008405.2	1988693	1993187	-	3004	-	PF02493:MORN repeat|PF01504:Phosphatidylinositol-4-phosphate 5-Kinase
novel.28722	-	NC_008405.2	1994453	1995339	.	887	-	-
novel.27515	-	NC_008404.2	11047278	11051466	+	3147	-	-
novel.27512	-	NC_008404.2	11006873	11007192	.	320	-	PF13963:Transposase-associated domain
novel.27513	-	NC_008404.2	11017350	11023141	+	2633	-	PF14310:Fibronectin type III-like domain|PF01915:Glycosyl hydrolase family 3 C-terminal domain
novel.28726	-	NC_008405.2	2016518	2021872	-	2367	-	PF13365:Trypsin-like peptidase domain
novel.28727	-	NC_008405.2	2086566	2089117	-	1324	-	PF03942:DTW domain
novel.28728	-	NC_008405.2	2089996	2092276	+	1534	-	-
novel.27518	-	NC_008404.2	11247099	11251286	+	833	-	PF13419:Haloacid dehalogenase-like hydrolase
novel.27519	-	NC_008404.2	11257105	11268557	+	2712	-	PF08263:Leucine rich repeat N-terminal domain|PF00069:Protein kinase domain|PF00560:Leucine Rich Repeat|PF13855:Leucine rich repeat
novel.12648	-	NC_008397.2	23304074	23307004	-	920	-	-
novel.12647	-	NC_008397.2	23300845	23304831	+	2249	-	PF01263:Aldose 1-epimerase
novel.12644	-	NC_008397.2	23286812	23291273	+	3674	-	-
novel.12642	-	NC_008397.2	23265861	23271042	-	2449	-	PF08263:Leucine rich repeat N-terminal domain
novel.12643	-	NC_008397.2	23285065	23286438	-	1138	-	-
novel.12641	-	NC_008397.2	23253913	23259538	-	2376	-	PF01019:Gamma-glutamyltranspeptidase
novel.13519	-	NC_008397.2	30880739	30881999	-	1165	-	PF00722:Glycosyl hydrolases family 16
novel.13518	-	NC_008397.2	30876368	30876922	-	555	-	-
novel.13515	-	NC_008397.2	30861115	30873684	+	1841	-	PF00722:Glycosyl hydrolases family 16
novel.13514	-	NC_008397.2	30844267	30849908	-	1913	-	-
novel.13510	-	NC_008397.2	30831722	30836828	+	1493	-	PF01263:Aldose 1-epimerase
novel.13512	-	NC_008397.2	30837882	30841355	-	1622	-	PF13639:Ring finger domain
novel.28898	-	NC_008405.2	3878431	3884380	+	2867	-	PF00249:Myb-like DNA-binding domain|PF04433:SWIRM domain|PF16495:SWIRM-associated region 1
novel.28892	-	NC_008405.2	3854871	3859991	+	2252	-	PF02990:Endomembrane protein 70
novel.28890	-	NC_008405.2	3839947	3841626	+	1462	-	PF00249:Myb-like DNA-binding domain
novel.28897	-	NC_008405.2	3872462	3876356	+	1399	-	PF00004:ATPase family associated with various cellular activities (AAA)|PF08542:Replication factor C C-terminal domain
novel.28895	-	NC_008405.2	3866783	3868855	+	999	-	PF01106:NifU-like domain
novel.4496	-	NC_008395.2	1184426	1186431	-	1567	-	PF13301:Protein of unknown function (DUF4079)
novel.4407	-	NC_008395.2	545700	548752	-	2185	-	PF00657:GDSL-like Lipase/Acylhydrolase
novel.8126	-	NC_008396.2	2559559	2561913	+	1117	-	PF09366:Protein of unknown function (DUF1997)
novel.2265	-	NC_008394.4	27757080	27757991	-	478	-	-
novel.10304	-	NC_008396.2	27439501	27443778	-	3493	-	-
novel.4499	-	NC_008395.2	1193388	1197056	-	2573	-	PF00076:RNA recognition motif. (a.k.a. RRM, RBD, or RNP domain)
novel.26645	-	NC_008403.2	23268145	23268579	.	435	-	PF04569:Protein of unknown function
novel.26644	-	NC_008403.2	23243818	23246813	+	1831	-	-
novel.26641	-	NC_008403.2	23230234	23239680	-	5247	-	PF04981:NMD3 family
novel.26643	-	NC_008403.2	23239181	23239476	+	235	-	-
novel.26642	-	NC_008403.2	23230488	23230834	+	287	-	-
novel.10301	-	NC_008396.2	27384148	27392652	-	3739	-	PF02714:Calcium-dependent channel, 7TM region, putative phosphate|PF13967:Late exocytosis, associated with Golgi transport|PF14703:Cytosolic domain of 10TM putative phosphate transporter
novel.26649	-	NC_008403.2	23284691	23286581	-	1425	-	PF04640:PLATZ transcription factor
novel.26648	-	NC_008403.2	23279802	23281446	-	1645	-	-
novel.28649	-	NC_008405.2	1400081	1407062	+	1472	-	PF06964:Alpha-L-arabinofuranosidase C-terminal domain
novel.28648	-	NC_008405.2	1399594	1400210	-	201	-	-
novel.19053	-	NC_008399.2	31285688	31291526	+	3848	-	PF11961:Domain of unknown function (DUF3475)|PF05003:Protein of unknown function (DUF668)
novel.19051	-	NC_008399.2	31253356	31258309	-	1643	-	PF06113:Brain and reproductive organ-expressed protein (BRE)
novel.19056	-	NC_008399.2	31316426	31316675	.	250	-	-
novel.19057	-	NC_008399.2	31321413	31327467	-	2825	-	PF02518:Histidine kinase-, DNA gyrase B-, and HSP90-like ATPase|PF00183:Hsp90 protein
novel.19054	-	NC_008399.2	31291121	31295078	-	298	-	-
novel.19058	-	NC_008399.2	31329463	31333216	-	1501	-	PF07716:Basic region leucine zipper
novel.11607	-	NC_008397.2	1835925	1838802	-	1876	-	PF07800:Protein of unknown function (DUF1644)
novel.11606	-	NC_008397.2	1830179	1835578	+	2586	-	PF04146:YT521-B-like domain
novel.11605	-	NC_008397.2	1822495	1826703	-	1293	-	PF01612:3'-5' exonuclease
novel.11601	-	NC_008397.2	1762042	1765464	+	1757	-	PF13963:Transposase-associated domain
novel.11600	-	NC_008397.2	1758415	1758953	-	539	-	-
novel.11609	-	NC_008397.2	1853440	1857241	+	1111	-	PF08695:Cytochrome oxidase complex assembly protein 1
novel.25462	-	NC_008403.2	9478447	9479557	.	1111	-	-
novel.1004	-	NC_008394.4	8177994	8182072	-	1238	-	PF05916:GINS complex protein
novel.1006	-	NC_008394.4	8192379	8193814	+	1436	-	-
novel.16556	-	NC_008398.2	29624647	29628219	-	1886	-	PF13359:DDE superfamily endonuclease
novel.16554	-	NC_008398.2	29620043	29623595	-	2157	-	-
novel.16555	-	NC_008398.2	29623066	29623463	+	298	-	-
novel.16551	-	NC_008398.2	29593472	29601529	+	3685	-	PF10433:Mono-functional DNA-alkylating methyl methanesulfonate N-term|PF03178:CPSF A subunit region
novel.20179	-	NC_008400.2	18356818	18357307	.	490	-	-
novel.20178	-	NC_008400.2	18347309	18352654	-	3619	-	PF00168:C2 domain|PF08372:Plant phosphoribosyltransferase C-terminal
novel.20175	-	NC_008400.2	18188379	18188867	.	489	-	-
novel.17350	-	NC_008399.2	6469958	6472642	-	1587	-	PF02536:mTERF
novel.20170	-	NC_008400.2	18150877	18152866	+	1302	-	PF00722:Glycosyl hydrolases family 16|PF06955:Xyloglucan endo-transglycosylase (XET) C-terminus
novel.20173	-	NC_008400.2	18173151	18181002	+	1687	-	-
novel.15602	-	NC_008398.2	21208852	21211695	+	1828	-	PF07946:Protein of unknown function (DUF1682)
novel.15601	-	NC_008398.2	21205360	21205807	-	420	-	-
novel.15607	-	NC_008398.2	21231414	21237962	-	1449	-	PF00069:Protein kinase domain
novel.15606	-	NC_008398.2	21230156	21230790	.	635	-	-
novel.15604	-	NC_008398.2	21214693	21221167	-	1903	-	PF00561:alpha/beta hydrolase fold
novel.15609	-	NC_008398.2	21301797	21308598	+	1085	-	PF06749:Protein of unknown function (DUF1218)
novel.15608	-	NC_008398.2	21240513	21242668	+	2156	-	-
novel.9719	-	NC_008396.2	17897364	17897967	-	380	-	-
novel.9718	-	NC_008396.2	17896757	17897168	-	298	-	PF04833:COBRA-like protein
novel.9713	-	NC_008396.2	17872632	17876754	+	798	-	PF02466:Tim17/Tim22/Tim23/Pmp24 family
novel.9712	-	NC_008396.2	17841716	17846512	-	3244	-	-
novel.9715	-	NC_008396.2	17884248	17890058	+	1884	-	-
novel.9714	-	NC_008396.2	17878363	17878872	+	423	-	-
novel.9717	-	NC_008396.2	17896368	17898384	+	1911	-	PF04833:COBRA-like protein
novel.17605	-	NC_008399.2	10130074	10130756	.	683	-	-
novel.8873	-	NC_008396.2	8615924	8616623	+	700	-	-
novel.17601	-	NC_008399.2	10094991	10096396	-	1406	-	-
novel.8696	-	NC_008396.2	7029867	7038869	-	5109	-	PF00646:F-box domain
novel.8870	-	NC_008396.2	8591323	8591596	.	274	-	-
novel.8693	-	NC_008396.2	6997363	7000120	+	1700	-	PF01063:Amino-transferase class IV
novel.8874	-	NC_008396.2	8619108	8622488	+	1202	-	PF09282:Mago binding
novel.7846	-	NC_008396.2	489785	979566	+	2755	-	PF00069:Protein kinase domain
novel.7844	-	NC_008396.2	484269	487349	+	1619	-	PF00270:DEAD/DEAH box helicase|PF00271:Helicase conserved C-terminal domain
novel.4998	-	NC_008395.2	5339189	5344517	+	3741	-	PF07944:Beta-L-arabinofuranosidase, GH127
novel.4999	-	NC_008395.2	5345595	5347438	-	1074	-	PF01428:AN1-like Zinc finger|PF01754:A20-like zinc finger
novel.4994	-	NC_008395.2	5297665	5306413	-	2546	-	PF07986:Tubulin binding cofactor C
novel.4995	-	NC_008395.2	5314165	5324082	+	1520	-	PF00170:bZIP transcription factor|PF14144:Seed dormancy control
novel.4997	-	NC_008395.2	5331864	5337140	-	2530	-	PF13432:Tetratricopeptide repeat|PF00226:DnaJ domain|PF07719:Tetratricopeptide repeat
novel.4990	-	NC_008395.2	5242604	5249262	-	2070	-	PF00285:Citrate synthase, C-terminal domain
novel.4991	-	NC_008395.2	5251176	5253697	+	1076	-	PF14608:RNA-binding, Nab2-type zinc finger|PF00642:Zinc finger C-x8-C-x5-C-x3-H type (and similar)|PF00013:KH domain
novel.4992	-	NC_008395.2	5254201	5257593	-	1550	-	PF08743:Nse4 C-terminal
novel.27259	-	NC_008404.2	5682846	5684887	-	1609	-	PF00141:Peroxidase
novel.27258	-	NC_008404.2	5662931	5667002	-	1909	-	-
novel.27255	-	NC_008404.2	5614432	5617959	-	1743	-	PF00646:F-box domain
novel.27254	-	NC_008404.2	5608470	5612122	-	1758	-	PF00646:F-box domain
novel.27257	-	NC_008404.2	5636110	5646557	-	4958	-	PF00454:Phosphatidylinositol 3- and 4-kinase
novel.27250	-	NC_008404.2	5569216	5572404	-	3189	-	PF08276:PAN-like domain|PF00069:Protein kinase domain|PF01453:D-mannose binding lectin|PF00954:S-locus glycoprotein domain
novel.27252	-	NC_008404.2	5588180	5589943	+	275	-	-
novel.4666	-	NC_008395.2	2620351	2626389	+	2847	-	PF00046:Homeobox domain
novel.4667	-	NC_008395.2	2638413	2642095	+	2395	-	PF06203:CCT motif
novel.4664	-	NC_008395.2	2593689	2598354	-	2576	-	-
novel.4662	-	NC_008395.2	2572073	2613489	+	802	-	PF07893:Protein of unknown function (DUF1668)
novel.4663	-	NC_008395.2	2576726	2619056	+	2007	-	-
novel.4660	-	NC_008395.2	2563639	2571141	+	3133	-	PF01851:Proteasome/cyclosome repeat
novel.4661	-	NC_008395.2	2572073	2614108	-	2287	-	PF07893:Protein of unknown function (DUF1668)
novel.4669	-	NC_008395.2	2643054	2646358	-	1546	-	PF00069:Protein kinase domain|PF12330:Haspin like kinase domain
novel.6295	-	NC_008395.2	24040277	24044369	-	2759	-	PF00415:Regulator of chromosome condensation (RCC1) repeat
novel.6294	-	NC_008395.2	24035446	24039909	+	1940	-	PF00022:Actin
novel.6297	-	NC_008395.2	24084562	24088258	+	838	-	PF00240:Ubiquitin family
novel.6296	-	NC_008395.2	24067515	24077773	+	3910	-	PF00931:NB-ARC domain
novel.19939	-	NC_008400.2	13118473	13120099	+	543	-	-
novel.6290	-	NC_008395.2	24010561	24012489	-	1854	-	PF00067:Cytochrome P450
novel.6293	-	NC_008395.2	24030915	24031574	-	660	-	-
novel.6292	-	NC_008395.2	24030019	24032936	+	1918	-	PF00651:BTB/POZ domain
novel.1016	-	NC_008394.4	8304676	8305585	-	910	-	PF17352:Male Flower Specific protein 18
novel.19934	-	NC_008400.2	12248381	12255553	-	4104	-	PF00271:Helicase conserved C-terminal domain
novel.19937	-	NC_008400.2	13069734	13070024	.	291	-	-
novel.19936	-	NC_008400.2	13010371	13010610	.	240	-	-
novel.19931	-	NC_008400.2	12205244	12205739	.	496	-	-
novel.1013	-	NC_008394.4	8288947	8289694	.	748	-	-
novel.1010	-	NC_008394.4	8242383	8243544	.	1162	-	-
novel.19932	-	NC_008400.2	12206971	12213177	+	4969	-	PF03547:Membrane transport protein
novel.6748	-	NC_008395.2	28406546	28406929	.	384	-	-
novel.6747	-	NC_008395.2	28391859	28392630	-	663	-	-
novel.6744	-	NC_008395.2	28386425	28387320	.	896	-	-
novel.6742	-	NC_008395.2	28367314	28371348	-	1961	-	-
novel.6741	-	NC_008395.2	28360594	28362597	-	909	-	-
novel.6740	-	NC_008395.2	28321810	28326253	-	4136	-	PF02701:Dof domain, zinc finger
novel.13693	-	NC_008397.2	32362291	32363741	-	1229	-	PF00240:Ubiquitin family
novel.1904	-	NC_008394.4	23630371	23638726	+	3982	-	PF00642:Zinc finger C-x8-C-x5-C-x3-H type (and similar)
novel.1906	-	NC_008394.4	23649717	23652523	-	1704	-	PF00096:Zinc finger, C2H2 type
novel.1907	-	NC_008394.4	23678333	23684160	-	2215	-	PF13202:EF hand|PF13499:EF-hand domain pair
novel.1900	-	NC_008394.4	23606332	23620449	+	6565	-	-
novel.1901	-	NC_008394.4	23606332	23613697	-	1432	-	-
novel.1902	-	NC_008394.4	23621388	23621996	-	609	-	-
novel.5219	-	NC_008395.2	7530363	7542598	+	3806	-	PF07714:Protein tyrosine kinase|PF00560:Leucine Rich Repeat|PF11721:Di-glucose binding within endoplasmic reticulum
novel.5214	-	NC_008395.2	7472501	7473721	.	1221	-	-
novel.5215	-	NC_008395.2	7475681	7481764	+	825	-	-
novel.5217	-	NC_008395.2	7495237	7499926	-	2381	-	PF14634:zinc-RING finger domain
novel.5210	-	NC_008395.2	7354065	7355865	+	841	-	-
novel.5211	-	NC_008395.2	7394201	7395417	.	1217	-	PF00847:AP2 domain
novel.5212	-	NC_008395.2	7457267	7458193	-	824	-	PF02298:Plastocyanin-like domain
novel.6879	-	NC_008395.2	29642052	29645405	+	1114	-	PF00025:ADP-ribosylation factor family
novel.7504	-	NC_008395.2	34887388	34896996	+	5414	-	-
novel.7505	-	NC_008395.2	34894171	34900178	-	4663	-	PF07727:Reverse transcriptase (RNA-dependent DNA polymerase)|PF00665:Integrase core domain
novel.7502	-	NC_008395.2	34869777	34874140	+	270	-	-
novel.7503	-	NC_008395.2	34877945	34883649	-	1917	-	PF13639:Ring finger domain
novel.7500	-	NC_008395.2	34857153	34865223	+	6590	-	PF05060:N-acetylglucosaminyltransferase II (MGAT2)
novel.7501	-	NC_008395.2	34868778	34874570	-	1920	-	-
novel.7509	-	NC_008395.2	34928522	34933124	+	2171	-	-
novel.6878	-	NC_008395.2	29640200	29641469	+	1270	-	-
novel.17878	-	NC_008399.2	14877873	14884046	-	1142	-	-
novel.6363	-	NC_008395.2	24756572	24771502	+	979	-	-
novel.14402	-	NC_008398.2	2224943	2226709	+	1677	-	-
novel.14403	-	NC_008398.2	2228859	2237953	-	1853	-	PF00646:F-box domain
novel.14409	-	NC_008398.2	2309134	2312307	+	1034	-	PF00076:RNA recognition motif. (a.k.a. RRM, RBD, or RNP domain)
novel.17872	-	NC_008399.2	14669900	14673946	-	3714	-	-
novel.14107	-	NC_008397.2	35716732	35724601	+	4311	-	-
novel.17873	-	NC_008399.2	14674236	14675088	-	552	-	-
novel.14106	-	NC_008397.2	35710152	35715478	+	1796	-	PF00515:Tetratricopeptide repeat
novel.17871	-	NC_008399.2	14666022	14667242	-	968	-	-
novel.12710	-	NC_008397.2	23694099	23697002	+	517	-	-
novel.12712	-	NC_008397.2	23704231	23709847	-	3490	-	PF00004:ATPase family associated with various cellular activities (AAA)|PF06480:FtsH Extracellular
novel.13993	-	NC_008397.2	34868617	34887918	+	14802	-	PF13920:Zinc finger, C3HC4 type (RING finger)
novel.13992	-	NC_008397.2	34856706	34863701	-	4409	-	PF05623:Protein of unknown function (DUF789)
novel.13998	-	NC_008397.2	34908481	34913142	-	3107	-	PF13355:Protein of unknown function (DUF4101)
novel.12716	-	NC_008397.2	23751133	23754424	-	1868	-	PF00076:RNA recognition motif. (a.k.a. RRM, RBD, or RNP domain)
novel.12717	-	NC_008397.2	23755555	23760359	-	2550	-	PF04857:CAF1 family ribonuclease
novel.20371	-	NC_008400.2	20922668	20941347	-	673	-	-
novel.20370	-	NC_008400.2	20918375	20929874	-	560	-	-
novel.20377	-	NC_008400.2	20953207	20959564	-	868	-	-
novel.20376	-	NC_008400.2	20947532	20966106	-	356	-	-
novel.20375	-	NC_008400.2	20946123	20947168	-	210	-	-
novel.20374	-	NC_008400.2	20937554	20976607	-	4354	-	PF03151:Triose-phosphate Transporter family
novel.20379	-	NC_008400.2	20982777	20989165	+	1788	-	-
novel.20378	-	NC_008400.2	20965735	20972295	-	410	-	-
novel.28140	-	NC_008404.2	25453358	25455783	+	2086	-	PF13639:Ring finger domain
novel.28142	-	NC_008404.2	25470723	25475123	+	2334	-	PF00587:tRNA synthetase class II core domain (G, H, P, S and T)
novel.28143	-	NC_008404.2	25492398	25494889	+	2492	-	PF00078:Reverse transcriptase (RNA-dependent DNA polymerase)
novel.28144	-	NC_008404.2	25504089	25507110	+	1507	-	-
novel.28145	-	NC_008404.2	25544355	25545133	.	779	-	-
novel.28147	-	NC_008404.2	25687163	25703415	+	3317	-	-
novel.24870	-	NC_008402.2	22369314	22374617	-	1638	-	PF13452:N-terminal half of MaoC dehydratase|PF01575:MaoC like domain
novel.24871	-	NC_008402.2	22375171	22378867	-	3539	-	PF00999:Sodium/hydrogen exchanger family
novel.24873	-	NC_008402.2	22391006	22397046	+	561	-	-
novel.24877	-	NC_008402.2	22400339	22402789	+	1618	-	PF02519:Auxin responsive protein
novel.10872	-	NC_008396.2	32850891	32851336	+	388	-	-
novel.10871	-	NC_008396.2	32848860	32851314	-	1384	-	-
novel.10877	-	NC_008396.2	32885688	32891726	-	2802	-	-
novel.10876	-	NC_008396.2	32877923	32880574	-	2362	-	PF06219:Protein of unknown function (DUF1005)
novel.10879	-	NC_008396.2	32894662	32899089	-	3275	-	PF07714:Protein tyrosine kinase|PF00560:Leucine Rich Repeat
novel.25477	-	NC_008403.2	9922601	9943811	+	1352	-	PF00067:Cytochrome P450
novel.25476	-	NC_008403.2	9912585	9913443	-	752	-	PF14223:gag-polypeptide of LTR copia-type
novel.25475	-	NC_008403.2	9824804	9826213	+	1410	-	-
novel.25473	-	NC_008403.2	9762601	9762960	.	360	-	-
novel.25472	-	NC_008403.2	9749074	9749533	.	460	-	-
novel.25471	-	NC_008403.2	9698945	9701235	+	1119	-	-
novel.25470	-	NC_008403.2	9681217	9681560	.	344	-	-
novel.25479	-	NC_008403.2	9972759	9977697	-	1273	-	PF04178:Got1/Sft2-like family
novel.8021	-	NC_008396.2	1751027	1754161	+	1444	-	PF07714:Protein tyrosine kinase
novel.8022	-	NC_008396.2	1754701	1759805	-	4011	-	PF00564:PB1 domain|PF02042:RWP-RK domain
novel.8024	-	NC_008396.2	1767165	1767434	+	230	-	-
novel.8025	-	NC_008396.2	1767509	1768251	+	634	-	PF00199:Catalase
novel.8029	-	NC_008396.2	1793653	1796114	+	1426	-	PF06244:Coiled-coil domain-containing protein 124
novel.11834	-	NC_008397.2	7957090	7960326	-	585	-	-
novel.3671	-	NC_008394.4	39750414	39757431	+	3733	-	PF02140:Galactose binding lectin domain|PF01301:Glycosyl hydrolases family 35
novel.3672	-	NC_008394.4	39765488	39767749	+	2172	-	PF00226:DnaJ domain
novel.3673	-	NC_008394.4	39773297	39777934	+	2932	-	PF00654:Voltage gated chloride channel|PF00571:CBS domain
novel.11830	-	NC_008397.2	7904586	7906085	+	1063	-	-
novel.3675	-	NC_008394.4	39778463	39780386	-	1924	-	PF00646:F-box domain
novel.11832	-	NC_008397.2	7906934	7907682	-	749	-	-
novel.3677	-	NC_008394.4	39787310	39791592	+	3558	-	PF00076:RNA recognition motif. (a.k.a. RRM, RBD, or RNP domain)
novel.3678	-	NC_008394.4	39793483	39794207	-	629	-	-
novel.3679	-	NC_008394.4	39803849	39810373	+	2444	-	PF00076:RNA recognition motif. (a.k.a. RRM, RBD, or RNP domain)
novel.11838	-	NC_008397.2	8082089	8082679	.	591	-	-
novel.11839	-	NC_008397.2	8109840	8118235	-	3143	-	-
novel.7518	-	NC_008395.2	35052317	35053433	+	1117	-	-
novel.23134	-	NC_008401.2	26226484	26231001	+	2137	-	PF00254:FKBP-type peptidyl-prolyl cis-trans isomerase|PF00515:Tetratricopeptide repeat
novel.23130	-	NC_008401.2	26206002	26207822	-	959	-	PF01419:Jacalin-like lectin domain
novel.23132	-	NC_008401.2	26222093	26222838	-	746	-	PF13041:PPR repeat family|PF01535:PPR repeat
novel.22848	-	NC_008401.2	23534835	23541647	+	3108	-	PF14389:Leucine-zipper of ternary complex factor MIP1
novel.22847	-	NC_008401.2	23513412	23514191	.	780	-	-
novel.22840	-	NC_008401.2	23478718	23490928	+	2772	-	PF04810:Sec23/Sec24 zinc finger|PF04811:Sec23/Sec24 trunk domain|PF04815:Sec23/Sec24 helical domain|PF08033:Sec23/Sec24 beta-sandwich domain|PF00626:Gelsolin repeat
novel.16829	-	NC_008399.2	1972490	1982430	-	3449	-	PF00225:Kinesin motor domain|PF00514:Armadillo/beta-catenin-like repeat
novel.16820	-	NC_008399.2	1899966	1908229	-	2712	-	PF00995:Sec1 family
novel.16826	-	NC_008399.2	1936858	1947666	+	3650	-	PF14746:WASH complex subunit 7, C-terminal|PF14745:WASH complex subunit 7, N-terminal|PF14744:WASH complex subunit 7
novel.16824	-	NC_008399.2	1926257	1929938	+	1541	-	PF03311:Cornichon protein
novel.12569	-	NC_008397.2	22355392	22356985	-	1594	-	-
novel.12568	-	NC_008397.2	22355392	22362107	+	3977	-	PF00254:FKBP-type peptidyl-prolyl cis-trans isomerase
novel.12562	-	NC_008397.2	22316412	22320836	-	1923	-	PF02801:Beta-ketoacyl synthase, C-terminal domain|PF00109:Beta-ketoacyl synthase, N-terminal domain
novel.12567	-	NC_008397.2	22346219	22349244	-	1218	-	PF06703:Microsomal signal peptidase 25 kDa subunit (SPC25)
novel.12566	-	NC_008397.2	22343288	22345910	+	1017	-	-
novel.12565	-	NC_008397.2	22338853	22341732	-	2435	-	PF13041:PPR repeat family
novel.12564	-	NC_008397.2	22329358	22330288	-	931	-	-
novel.2100	-	NC_008394.4	25848362	25849984	-	1528	-	PF03735:ENT domain
novel.2102	-	NC_008394.4	25902609	25906230	-	1975	-	PF00145:C-5 cytosine-specific DNA methylase
novel.2105	-	NC_008394.4	25936649	25942152	-	2462	-	PF07800:Protein of unknown function (DUF1644)
novel.2104	-	NC_008394.4	25933941	25937908	+	1180	-	PF02230:Phospholipase/Carboxylesterase
novel.2107	-	NC_008394.4	25949311	25956346	+	6548	-	-
novel.2106	-	NC_008394.4	25941278	25941641	+	264	-	-
novel.2109	-	NC_008394.4	25969270	25974399	+	2261	-	PF00657:GDSL-like Lipase/Acylhydrolase
novel.2108	-	NC_008394.4	25956990	25957908	+	695	-	-
novel.17883	-	NC_008399.2	14992916	14999429	+	2290	-	-
novel.17882	-	NC_008399.2	14964290	14965624	+	1220	-	-
novel.17881	-	NC_008399.2	14963764	14981447	-	4140	-	-
novel.17880	-	NC_008399.2	14960182	14963346	+	756	-	-
novel.17885	-	NC_008399.2	15018609	15026966	-	7580	-	-
novel.17884	-	NC_008399.2	14999504	15000521	+	937	-	-
novel.22269	-	NC_008401.2	14248108	14249202	-	621	-	-
novel.22263	-	NC_008401.2	14107884	14109321	+	1438	-	-
novel.22262	-	NC_008401.2	14107884	14109488	-	1605	-	-
novel.22261	-	NC_008401.2	14073544	14075766	+	209	-	-
novel.22267	-	NC_008401.2	14193787	14205870	-	2221	-	PF16969:RNA-binding signal recognition particle 68
novel.22265	-	NC_008401.2	14139524	14140459	.	936	-	-
novel.29902	-	NC_008405.2	24027546	24033198	-	2647	-	PF00781:Diacylglycerol kinase catalytic domain|PF00609:Diacylglycerol kinase accessory domain|PF00130:Phorbol esters/diacylglycerol binding domain (C1 domain)
novel.749	-	NC_008394.4	5725651	5734580	-	3333	-	PF00069:Protein kinase domain
novel.29906	-	NC_008405.2	24083566	24088685	+	2236	-	PF07059:Protein of unknown function (DUF1336)
novel.18688	-	NC_008399.2	28021447	28021730	+	256	-	-
novel.18689	-	NC_008399.2	28025695	28027753	+	1739	-	PF14416:PMR5 N terminal Domain
novel.9323	-	NC_008396.2	12377233	12379966	-	1993	-	-
novel.18680	-	NC_008399.2	27940968	27944192	-	2809	-	PF04937:Protein of unknown function (DUF 659)|PF05699:hAT family C-terminal dimerisation region
novel.18682	-	NC_008399.2	27961490	27962842	.	1353	-	-
novel.18683	-	NC_008399.2	27964406	27970425	+	2335	-	PF01040:UbiA prenyltransferase family
novel.18685	-	NC_008399.2	28000572	28007354	-	4244	-	PF01348:Type II intron maturase
novel.18686	-	NC_008399.2	28011187	28011669	.	483	-	-
novel.18687	-	NC_008399.2	28012558	28021861	-	4072	-	PF00626:Gelsolin repeat
novel.29908	-	NC_008405.2	24090734	24091410	+	374	-	-
novel.10059	-	NC_008396.2	23915735	23917735	+	858	-	-
novel.10058	-	NC_008396.2	23895732	23900368	-	920	-	PF14693:Ribosomal protein TL5, C-terminal domain|PF01386:Ribosomal L25p family
novel.10055	-	NC_008396.2	23846044	23850505	+	1983	-	PF00248:Aldo/keto reductase family
novel.10057	-	NC_008396.2	23887014	23891439	+	2102	-	PF03195:Lateral organ boundaries (LOB) domain
novel.10056	-	NC_008396.2	23853386	23856572	-	1133	-	-
novel.10050	-	NC_008396.2	23808334	23828356	+	1441	-	PF00079:Serpin (serine protease inhibitor)
novel.27724	-	NC_008404.2	18854437	18859192	+	1734	-	PF04727:ELMO/CED-12 family
novel.28915	-	NC_008405.2	4072615	4073913	-	254	-	-
novel.27721	-	NC_008404.2	18796000	18796954	-	955	-	-
novel.27720	-	NC_008404.2	18774986	18780182	-	3483	-	-
novel.27723	-	NC_008404.2	18837168	18842676	+	1021	-	PF10172:Det1 complexing ubiquitin ligase|PF02037:SAP domain
novel.27728	-	NC_008404.2	18880474	18887742	+	2789	-	PF00186:Dihydrofolate reductase|PF00303:Thymidylate synthase
novel.21034	-	NC_008400.2	27368657	27371970	-	773	-	-
novel.18532	-	NC_008399.2	26505859	26506462	.	604	-	-
novel.18533	-	NC_008399.2	26518280	26522229	-	2965	-	PF00564:PB1 domain|PF03108:MuDR family transposase|PF10551:MULE transposase domain|PF04434:SWIM zinc finger
novel.18530	-	NC_008399.2	26460154	26462091	+	898	-	-
novel.18531	-	NC_008399.2	26467298	26471491	-	2054	-	PF00291:Pyridoxal-phosphate dependent enzyme
novel.18536	-	NC_008399.2	26567494	26570745	+	1839	-	PF01490:Transmembrane amino acid transporter protein
novel.18537	-	NC_008399.2	26575744	26579862	+	1640	-	-
novel.21764	-	NC_008401.2	4307401	4309618	+	1474	-	-
novel.21763	-	NC_008401.2	4292887	4293746	.	860	-	-
novel.21760	-	NC_008401.2	4236023	4241587	+	1919	-	PF08755:Hemimethylated DNA-binding protein YccV like
novel.19485	-	NC_008400.2	3650489	3652123	.	1635	-	-
novel.19486	-	NC_008400.2	3652429	3662950	-	1406	-	-
novel.19481	-	NC_008400.2	3627899	3631758	+	1707	-	PF01399:PCI domain|PF09440:eIF3 subunit 6 N terminal domain
novel.19480	-	NC_008400.2	3618349	3625981	-	1593	-	PF00179:Ubiquitin-conjugating enzyme
novel.19482	-	NC_008400.2	3632726	3642901	+	3624	-	PF02540:NAD synthase
novel.20629	-	NC_008400.2	23709561	23716652	-	5849	-	-
novel.19489	-	NC_008400.2	3677998	3688906	-	3097	-	PF00013:KH domain|PF00575:S1 RNA binding domain|PF01138:3' exoribonuclease family, domain 1
novel.4507	-	NC_008395.2	1237099	1240160	+	1708	-	PF00759:Glycosyl hydrolase family 9
novel.4506	-	NC_008395.2	1231098	1234484	-	1578	-	PF01066:CDP-alcohol phosphatidyltransferase
novel.4504	-	NC_008395.2	1223319	1227172	-	3201	-	-
novel.4503	-	NC_008395.2	1218691	1222971	+	3161	-	PF01399:PCI domain|PF05470:Eukaryotic translation initiation factor 3 subunit 8 N-terminus
novel.4502	-	NC_008395.2	1214021	1218030	+	1762	-	PF08610:Peroxisomal membrane protein (Pex16)
novel.4501	-	NC_008395.2	1207654	1211091	+	1320	-	PF12330:Haspin like kinase domain|PF00069:Protein kinase domain
novel.4500	-	NC_008395.2	1198024	1202290	-	1825	-	PF00398:Ribosomal RNA adenine dimethylase
novel.15104	-	NC_008398.2	14861417	14861755	.	339	-	-
novel.15105	-	NC_008398.2	14871150	14872313	+	877	-	-
novel.15107	-	NC_008398.2	14881904	14882260	+	297	-	-
novel.15100	-	NC_008398.2	14818332	14821860	+	1793	-	PF07714:Protein tyrosine kinase
novel.15101	-	NC_008398.2	14826250	14830659	-	3275	-	PF00690:Cation transporter/ATPase, N-terminus|PF00702:haloacid dehalogenase-like hydrolase|PF00122:E1-E2 ATPase
novel.4509	-	NC_008395.2	1288998	1292434	-	1780	-	-
novel.4508	-	NC_008395.2	1276749	1288182	+	6361	-	PF12894:Anaphase-promoting complex subunit 4 WD40 domain|PF12816:Golgi CORVET complex core vacuolar protein 8
novel.20626	-	NC_008400.2	23670734	23670997	.	264	-	-
novel.21189	-	NC_008400.2	28866409	28870913	+	2315	-	PF00069:Protein kinase domain
novel.21188	-	NC_008400.2	28850040	28852952	-	1600	-	-
novel.19898	-	NC_008400.2	10986250	10988024	-	1689	-	PF07723:Leucine Rich Repeat|PF00646:F-box domain
novel.21183	-	NC_008400.2	28806615	28809759	-	1328	-	PF07765:KIP1-like protein
novel.21182	-	NC_008400.2	28800909	28803936	-	1215	-	PF13365:Trypsin-like peptidase domain
novel.21181	-	NC_008400.2	28795922	28800846	+	1338	-	-
novel.21180	-	NC_008400.2	28778525	28780850	-	1980	-	-
novel.21184	-	NC_008400.2	28824608	28829471	+	2334	-	PF00999:Sodium/hydrogen exchanger family
novel.19897	-	NC_008400.2	10961433	10965656	+	3061	-	-
novel.7344	-	NC_008395.2	33474050	33478483	+	2327	-	PF00467:KOW motif
novel.7347	-	NC_008395.2	33484287	33487150	+	1371	-	PF00583:Acetyltransferase (GNAT) family
novel.7343	-	NC_008395.2	33462137	33467410	-	2712	-	-
novel.7348	-	NC_008395.2	33488987	33498561	+	4863	-	PF08424:NRDE-2, necessary for RNA interference
novel.7349	-	NC_008395.2	33497988	33501286	-	1744	-	-
novel.16455	-	NC_008398.2	28861665	28864299	+	1186	-	PF04695:Peroxisomal membrane anchor protein (Pex14p) conserved region
novel.16454	-	NC_008398.2	28848656	28855659	-	1878	-	-
novel.16458	-	NC_008398.2	28877150	28882817	+	1423	-	PF01073:3-beta hydroxysteroid dehydrogenase/isomerase family
novel.17261	-	NC_008399.2	5613110	5615998	+	1508	-	PF00892:EamA-like transporter family
novel.9038	-	NC_008396.2	9849783	9872730	-	2989	-	PF13041:PPR repeat family|PF13812:Pentatricopeptide repeat domain
novel.9030	-	NC_008396.2	9794475	9801892	+	3581	-	PF00566:Rab-GTPase-TBC domain
novel.9031	-	NC_008396.2	9807440	9811326	+	2495	-	PF09807:Elongation complex protein 6
novel.9032	-	NC_008396.2	9810116	9819384	-	4133	-	PF00072:Response regulator receiver domain|PF06203:CCT motif
novel.9033	-	NC_008396.2	9829193	9833187	-	2126	-	PF00466:Ribosomal protein L10
novel.9036	-	NC_008396.2	9844900	9846766	+	1207	-	PF01657:Salt stress response/antifungal
novel.15812	-	NC_008398.2	23250363	23258940	+	1469	-	PF02535:ZIP Zinc transporter
novel.8348	-	NC_008396.2	4315027	4317282	-	1413	-	PF00318:Ribosomal protein S2
novel.15810	-	NC_008398.2	23236413	23241078	-	2770	-	PF03141:Putative S-adenosyl-L-methionine-dependent methyltransferase
novel.15816	-	NC_008398.2	23300722	23303724	-	3003	-	PF03081:Exo70 exocyst complex subunit
novel.15817	-	NC_008398.2	23301638	23551746	+	356	-	-
novel.15815	-	NC_008398.2	23296948	23300248	+	2957	-	PF00999:Sodium/hydrogen exchanger family
novel.8343	-	NC_008396.2	4261982	4262390	.	409	-	PF00005:ABC transporter
novel.8345	-	NC_008396.2	4277004	4281142	+	3094	-	PF14214:Helitron helicase-like domain at N-terminus
novel.8347	-	NC_008396.2	4306109	4314561	+	4663	-	PF02383:SacI homology domain
novel.3999	-	NC_008394.4	42405586	42405933	+	224	-	-
novel.3995	-	NC_008394.4	42384456	42385837	+	316	-	-
novel.3994	-	NC_008394.4	42380412	42386149	-	1954	-	PF00069:Protein kinase domain
novel.3997	-	NC_008394.4	42402406	42405158	+	1044	-	PF12678:RING-H2 zinc finger domain
novel.3993	-	NC_008394.4	42379230	42380314	+	918	-	-
novel.18417	-	NC_008399.2	24990060	24990807	.	748	-	PF04094:Protein of unknown function (DUF390)
novel.18410	-	NC_008399.2	24946283	24949356	-	2283	-	-
novel.23857	-	NC_008402.2	11315269	11315737	+	436	-	-
novel.23855	-	NC_008402.2	11272223	11272454	+	232	-	-
novel.10481	-	NC_008396.2	29415941	29417573	-	1168	-	PF08718:Glycolipid transfer protein (GLTP)
novel.23853	-	NC_008402.2	11056969	11059106	+	683	-	-
novel.23852	-	NC_008402.2	11053422	11054814	+	708	-	PF13962:Domain of unknown function
novel.23851	-	NC_008402.2	11007504	11007874	.	371	-	-
novel.23850	-	NC_008402.2	10940983	10943143	+	2161	-	-
novel.18412	-	NC_008399.2	24959534	24961028	-	1403	-	-
novel.23859	-	NC_008402.2	11328963	11333815	+	2149	-	PF01925:Sulfite exporter TauE/SafE
novel.6402	-	NC_008395.2	25081110	25086697	+	1276	-	PF00156:Phosphoribosyl transferase domain
novel.10620	-	NC_008396.2	30797501	30798123	+	392	-	-
novel.10621	-	NC_008396.2	30802278	30805972	-	3090	-	PF14372:Domain of unknown function (DUF4413)|PF02892:BED zinc finger|PF05699:hAT family C-terminal dimerisation region
novel.6129	-	NC_008395.2	22383966	22384524	-	298	-	-
novel.6127	-	NC_008395.2	22376619	22377399	-	781	-	-
novel.3330	-	NC_008394.4	36877273	36878836	-	1564	-	PF13639:Ring finger domain
novel.3332	-	NC_008394.4	36894593	36895641	-	1049	-	-
novel.3335	-	NC_008394.4	36909573	36911481	+	642	-	-
novel.3334	-	NC_008394.4	36904551	36908915	+	2141	-	PF03151:Triose-phosphate Transporter family
novel.6121	-	NC_008395.2	22325808	22326857	+	1050	-	-
novel.3336	-	NC_008394.4	36911960	36915083	+	1877	-	-
novel.17415	-	NC_008399.2	7106856	7112000	-	491	-	-
novel.17416	-	NC_008399.2	7117784	7121523	+	1420	-	PF02390:Putative methyltransferase
novel.17417	-	NC_008399.2	7119634	7124785	-	1704	-	PF12796:Ankyrin repeats (3 copies)
novel.17410	-	NC_008399.2	7066048	7067256	.	1209	-	PF05843:Suppressor of forked protein (Suf)
novel.17411	-	NC_008399.2	7075181	7076444	-	1108	-	-
novel.17412	-	NC_008399.2	7076840	7078601	+	1670	-	-
novel.17413	-	NC_008399.2	7085625	7087499	-	329	-	-
novel.17419	-	NC_008399.2	7127102	7132471	-	1894	-	PF10391:Fingers domain of DNA polymerase lambda|PF14716:Helix-hairpin-helix domain
novel.27011	-	NC_008404.2	2588945	2597406	-	5270	-	PF00664:ABC transporter transmembrane region|PF00005:ABC transporter
novel.5479	-	NC_008395.2	11621263	11621606	+	291	-	-
novel.5474	-	NC_008395.2	11513100	11517298	-	1950	-	PF00561:alpha/beta hydrolase fold
novel.5472	-	NC_008395.2	11476827	11492652	-	454	-	-
novel.5473	-	NC_008395.2	11507632	11512972	+	1384	-	PF00612:IQ calmodulin-binding motif
novel.18948	-	NC_008399.2	30457012	30458187	-	1176	-	PF02519:Auxin responsive protein
novel.18942	-	NC_008399.2	30393349	30401035	-	3416	-	PF03109:ABC1 family|PF00144:Beta-lactamase
novel.18941	-	NC_008399.2	30385899	30392167	-	2565	-	PF01704:UTP--glucose-1-phosphate uridylyltransferase
novel.18946	-	NC_008399.2	30436574	30437098	+	525	-	-
novel.1209	-	NC_008394.4	10241500	10244718	+	1253	-	PF00160:Cyclophilin type peptidyl-prolyl cis-trans isomerase/CLD
novel.1208	-	NC_008394.4	10228145	10228421	.	277	-	-
novel.1207	-	NC_008394.4	10218590	10218810	.	221	-	-
novel.1204	-	NC_008394.4	10193574	10199652	-	322	-	-
novel.1200	-	NC_008394.4	10182353	10183084	-	696	-	-
novel.21599	-	NC_008401.2	2158505	2163020	-	1822	-	PF07714:Protein tyrosine kinase
novel.1255	-	NC_008394.4	10959211	10959483	-	222	-	-
novel.29579	-	NC_008405.2	19585537	19588472	+	1352	-	PF03987:Autophagocytosis associated protein, active-site domain
novel.29572	-	NC_008405.2	19412336	19412672	.	337	-	-
novel.29573	-	NC_008405.2	19453363	19453608	.	246	-	-
novel.29570	-	NC_008405.2	19371262	19371825	+	564	-	-
novel.29571	-	NC_008405.2	19400461	19400907	-	447	-	-
novel.29576	-	NC_008405.2	19569545	19575988	+	3925	-	PF03311:Cornichon protein
novel.29574	-	NC_008405.2	19461157	19461600	.	444	-	-
novel.29575	-	NC_008405.2	19527997	19529225	.	1229	-	-
novel.18202	-	NC_008399.2	22030172	22039849	-	2186	-	-
novel.6468	-	NC_008395.2	25840012	25846943	+	2878	-	-
novel.6462	-	NC_008395.2	25798270	25799495	-	1226	-	-
novel.6463	-	NC_008395.2	25802369	25808999	+	3076	-	PF00875:DNA photolyase|PF03441:FAD binding domain of DNA photolyase
novel.6461	-	NC_008395.2	25793448	25795846	-	2399	-	-
novel.6466	-	NC_008395.2	25822030	25822473	-	363	-	PF00069:Protein kinase domain
novel.6465	-	NC_008395.2	25821840	25823329	+	1373	-	PF00069:Protein kinase domain
novel.15524	-	NC_008398.2	20512106	20513330	+	1225	-	-
novel.6764	-	NC_008395.2	28626188	28628503	+	2316	-	PF13639:Ring finger domain
novel.23057	-	NC_008401.2	25476350	25480416	-	1856	-	PF01546:Peptidase family M20/M25/M40
novel.13767	-	NC_008397.2	32998938	33007184	+	4309	-	-
novel.13764	-	NC_008397.2	32972942	32980936	+	3412	-	-
novel.13765	-	NC_008397.2	32980173	32984302	-	2734	-	PF01202:Shikimate kinase
novel.13763	-	NC_008397.2	32955411	32963961	-	1766	-	-
novel.13761	-	NC_008397.2	32881626	32942609	-	1794	-	-
novel.13769	-	NC_008397.2	33018063	33018527	.	465	-	-
novel.30243	-	NC_011033.1	233010	233641	.	632	-	-
novel.14235	-	NC_008398.2	716236	717128	+	814	-	PF00125:Core histone H2A/H2B/H3/H4|PF16211:C-terminus of histone H2A
novel.14234	-	NC_008398.2	697176	699910	-	1697	-	-
novel.14237	-	NC_008398.2	736646	742857	-	2536	-	PF03372:Endonuclease/Exonuclease/phosphatase family
novel.14236	-	NC_008398.2	717706	719777	-	1210	-	PF00719:Inorganic pyrophosphatase
novel.14231	-	NC_008398.2	679646	683350	+	2270	-	PF01842:ACT domain
novel.14233	-	NC_008398.2	694337	696840	+	705	-	PF00241:Cofilin/tropomyosin-type actin-binding protein
novel.14232	-	NC_008398.2	689665	693936	+	2791	-	PF00999:Sodium/hydrogen exchanger family
novel.14239	-	NC_008398.2	755428	756199	.	772	-	-
novel.14238	-	NC_008398.2	753131	754487	+	1151	-	-
novel.12968	-	NC_008397.2	25748293	25759622	-	5563	-	PF12348:CLASP N terminal
novel.12967	-	NC_008397.2	25738789	25740624	-	1517	-	PF11998:Protein of unknown function (DUF3493)
novel.12965	-	NC_008397.2	25712746	25719177	-	3825	-	PF14383:DUF761-associated sequence motif|PF14309:Domain of unknown function (DUF4378)|PF12552:Protein of unknown function (DUF3741)
novel.12963	-	NC_008397.2	25652453	25657314	-	4023	-	PF08263:Leucine rich repeat N-terminal domain|PF00069:Protein kinase domain
novel.12962	-	NC_008397.2	25651628	25652364	+	651	-	-
novel.12960	-	NC_008397.2	25644241	25645151	+	836	-	PF12937:F-box-like
novel.10446	-	NC_008396.2	29061701	29063631	+	854	-	PF00416:Ribosomal protein S13/S18
novel.10444	-	NC_008396.2	29049692	29050778	+	1087	-	-
novel.10443	-	NC_008396.2	29030037	29036139	-	2601	-	-
novel.10440	-	NC_008396.2	29014837	29020389	-	2618	-	PF08263:Leucine rich repeat N-terminal domain|PF00069:Protein kinase domain
novel.10441	-	NC_008396.2	29019003	29020146	+	275	-	-
novel.10448	-	NC_008396.2	29068724	29072596	-	1888	-	PF00856:SET domain
novel.10449	-	NC_008396.2	29072753	29080337	+	3998	-	PF00069:Protein kinase domain
novel.9238	-	NC_008396.2	11520466	11526395	-	2343	-	PF00479:Glucose-6-phosphate dehydrogenase, NAD binding domain|PF02781:Glucose-6-phosphate dehydrogenase, C-terminal domain
novel.9239	-	NC_008396.2	11526895	11531916	-	1716	-	PF00170:bZIP transcription factor|PF14144:Seed dormancy control
novel.9236	-	NC_008396.2	11453312	11458750	+	2958	-	PF04146:YT521-B-like domain
novel.9235	-	NC_008396.2	11446600	11450396	+	2111	-	PF00005:ABC transporter
novel.9233	-	NC_008396.2	11402071	11406450	-	1626	-	PF00575:S1 RNA binding domain
novel.9231	-	NC_008396.2	11364811	11366417	-	1434	-	PF13976:GAG-pre-integrase domain
novel.6643	-	NC_008395.2	27471998	27473676	-	1378	-	PF08458:Plant pleckstrin homology-like region|PF05703:Auxin canalisation
novel.8188	-	NC_008396.2	3054367	3064325	-	2907	-	PF01061:ABC-2 type transporter|PF00005:ABC transporter
novel.8187	-	NC_008396.2	3047305	3052359	+	2191	-	PF04749:PLAC8 family
novel.8186	-	NC_008396.2	3043934	3044732	.	799	-	-
novel.8184	-	NC_008396.2	3026953	3030078	-	1399	-	PF13386:Cytochrome C biogenesis protein transmembrane region
novel.8183	-	NC_008396.2	3018100	3023668	+	2177	-	PF05383:La domain
novel.8182	-	NC_008396.2	2976743	2978639	+	1645	-	PF03330:Lytic transglycolase|PF01357:Pollen allergen
novel.8181	-	NC_008396.2	2973007	2973742	+	646	-	PF01494:FAD binding domain
novel.11315	-	NC_008396.2	35998043	36000467	-	853	-	-
novel.11311	-	NC_008396.2	35976290	35980145	-	1777	-	PF00022:Actin
novel.11313	-	NC_008396.2	35984858	35987999	-	1920	-	PF00098:Zinc knuckle|PF00076:RNA recognition motif. (a.k.a. RRM, RBD, or RNP domain)
novel.11318	-	NC_008396.2	36019383	36024820	-	1872	-	PF06058:Dcp1-like decapping family
novel.9580	-	NC_008396.2	15882301	15885552	+	1534	-	PF00400:WD domain, G-beta repeat
novel.9581	-	NC_008396.2	15932753	15935230	+	1704	-	PF02358:Trehalose-phosphatase
novel.9582	-	NC_008396.2	15934562	15934922	-	298	-	-
novel.349	-	NC_008394.4	2130433	2136293	+	2489	-	PF12819:Carbohydrate-binding protein of the ER
novel.9585	-	NC_008396.2	15961103	15970533	+	5561	-	PF13087:AAA domain|PF16399:Intron-binding protein aquarius N-terminus|PF13086:AAA domain
novel.9588	-	NC_008396.2	16004220	16008515	+	1708	-	-
novel.343	-	NC_008394.4	2085549	2085882	+	298	-	-
novel.347	-	NC_008394.4	2110996	2111494	.	499	-	-
novel.28336	-	NC_008404.2	28851074	28852294	+	747	-	PF00069:Protein kinase domain
novel.28335	-	NC_008404.2	28826419	28829185	-	1497	-	PF07887:Calmodulin binding protein-like
novel.28334	-	NC_008404.2	28810124	28820560	+	2236	-	PF07887:Calmodulin binding protein-like
novel.28330	-	NC_008404.2	28767558	28774403	+	341	-	-
novel.20654	-	NC_008400.2	23873737	23874283	.	547	-	PF11976:Ubiquitin-2 like Rad60 SUMO-like
novel.20655	-	NC_008400.2	23877254	23881095	+	1150	-	-
novel.20650	-	NC_008400.2	23854411	23859280	-	1951	-	PF01243:Pyridoxamine 5'-phosphate oxidase
novel.20651	-	NC_008400.2	23858605	23858987	+	241	-	-
novel.20653	-	NC_008400.2	23864809	23868011	+	1819	-	-
novel.17258	-	NC_008399.2	5574898	5584245	-	4869	-	PF13832:PHD-zinc-finger like domain|PF13831:PHD-finger
novel.17252	-	NC_008399.2	5522840	5529611	-	3311	-	PF11942:Spt5 transcription elongation factor, acidic N-terminal|PF00467:KOW motif|PF03439:Early transcription elongation factor of RNA pol II, NGN section
novel.17253	-	NC_008399.2	5539173	5540242	.	1070	-	-
novel.17250	-	NC_008399.2	5500182	5500585	+	368	-	-
novel.17251	-	NC_008399.2	5521276	5522475	+	993	-	-
novel.17256	-	NC_008399.2	5558942	5561931	+	1393	-	PF01476:LysM domain
novel.17255	-	NC_008399.2	5558912	5559680	-	769	-	PF01476:LysM domain
novel.2800	-	NC_008394.4	32509067	32517055	+	1937	-	PF00645:Poly(ADP-ribose) polymerase and DNA-Ligase Zn-finger region|PF08645:Polynucleotide kinase 3 phosphatase
novel.2801	-	NC_008394.4	32517482	32519358	-	1877	-	-
novel.2802	-	NC_008394.4	32517482	32519358	+	1877	-	-
novel.2803	-	NC_008394.4	32520044	32522339	+	1529	-	PF11744:Aluminium activated malate transporter
novel.2804	-	NC_008394.4	32524319	32528883	+	663	-	PF01612:3'-5' exonuclease
novel.2805	-	NC_008394.4	32530986	32535084	-	2062	-	-
novel.2807	-	NC_008394.4	32542036	32543812	+	577	-	-
novel.2808	-	NC_008394.4	32544629	32552583	-	2241	-	PF02902:Ulp1 protease family, C-terminal catalytic domain
novel.27906	-	NC_008404.2	21894713	21898210	+	1259	-	PF00808:Histone-like transcription factor (CBF/NF-Y) and archaeal histone
novel.27027	-	NC_008404.2	2772223	2776940	+	2490	-	PF00072:Response regulator receiver domain|PF06203:CCT motif
novel.27024	-	NC_008404.2	2721775	2722534	+	718	-	-
novel.27025	-	NC_008404.2	2727694	2732982	-	1753	-	PF03168:Late embryogenesis abundant protein
novel.27022	-	NC_008404.2	2713336	2719851	+	2142	-	PF00134:Cyclin, N-terminal domain
novel.27903	-	NC_008404.2	21868697	21874052	-	3006	-	PF11955:Plant organelle RNA recognition domain
novel.27021	-	NC_008404.2	2699572	2700428	-	600	-	-
novel.27902	-	NC_008404.2	21860721	21865669	-	4949	-	-
novel.27028	-	NC_008404.2	2777027	2778294	.	1268	-	-
novel.12159	-	NC_008397.2	17234473	17235213	.	741	-	-
novel.12156	-	NC_008397.2	17114221	17114522	.	302	-	-
novel.12154	-	NC_008397.2	17105175	17105671	.	497	-	-
novel.12155	-	NC_008397.2	17108480	17113383	+	1296	-	-
novel.12153	-	NC_008397.2	17098697	17099974	+	1278	-	-
novel.12150	-	NC_008397.2	17036468	17037536	.	1069	-	-
novel.12151	-	NC_008397.2	17086865	17092514	+	5357	-	PF14214:Helitron helicase-like domain at N-terminus
novel.3503	-	NC_008394.4	38287068	38288726	+	1659	-	-
novel.23303	-	NC_008401.2	27737001	27749065	-	6789	-	PF03087:Arabidopsis protein of unknown function
novel.23300	-	NC_008401.2	27730359	27736431	-	2710	-	PF03087:Arabidopsis protein of unknown function
novel.22658	-	NC_008401.2	21113931	21115549	-	766	-	PF02365:No apical meristem (NAM) protein
novel.22654	-	NC_008401.2	21088082	21091941	-	1185	-	PF01169:Uncharacterized protein family UPF0016
novel.22655	-	NC_008401.2	21098688	21101642	+	1417	-	-
novel.22652	-	NC_008401.2	21083113	21084123	+	897	-	-
novel.22653	-	NC_008401.2	21086468	21087711	+	1244	-	-
novel.22651	-	NC_008401.2	21073968	21074494	.	527	-	-
novel.27682	-	NC_008404.2	17533321	17564712	+	2476	-	PF00450:Serine carboxypeptidase
novel.27683	-	NC_008404.2	17535737	17536566	.	830	-	-
novel.27681	-	NC_008404.2	17494081	17495949	+	1273	-	-
novel.27685	-	NC_008404.2	17610508	17616754	+	2166	-	PF00931:NB-ARC domain
novel.17928	-	NC_008399.2	16762083	16762283	.	201	-	-
novel.17921	-	NC_008399.2	16658371	16662822	-	1427	-	-
novel.17922	-	NC_008399.2	16688011	16698878	-	2368	-	PF00069:Protein kinase domain
novel.17923	-	NC_008399.2	16708653	16714420	+	4918	-	-
novel.17924	-	NC_008399.2	16717860	16721061	+	1728	-	-
novel.17926	-	NC_008399.2	16724814	16726498	+	1437	-	-
novel.17927	-	NC_008399.2	16740301	16749639	-	1272	-	PF17098:WTAP/Mum2p family
novel.26374	-	NC_008403.2	21135855	21144505	+	6792	-	PF01593:Flavin containing amine oxidoreductase|PF04433:SWIRM domain
novel.26376	-	NC_008403.2	21157476	21158806	-	907	-	PF00403:Heavy-metal-associated domain
novel.2373	-	NC_008394.4	29013165	29022112	+	2889	-	PF04841:Vps16, N-terminal region|PF04840:Vps16, C-terminal region
novel.2370	-	NC_008394.4	28998589	29001891	-	1639	-	-
novel.26372	-	NC_008403.2	21115927	21118731	-	1759	-	PF00170:bZIP transcription factor
novel.26379	-	NC_008403.2	21180332	21186235	+	3764	-	PF02826:D-isomer specific 2-hydroxyacid dehydrogenase, NAD binding domain
novel.2378	-	NC_008394.4	29044424	29048485	-	1989	-	PF00046:Homeobox domain
novel.13209	-	NC_008397.2	27921563	27939369	+	1335	-	PF00847:AP2 domain
novel.13208	-	NC_008397.2	27921535	27924726	-	1513	-	PF00847:AP2 domain
novel.13206	-	NC_008397.2	27904002	27908498	+	1622	-	PF00226:DnaJ domain|PF00684:DnaJ central domain|PF01556:DnaJ C terminal domain
novel.13201	-	NC_008397.2	27860733	27863751	-	1787	-	PF00069:Protein kinase domain
novel.13200	-	NC_008397.2	27844081	27859965	+	7549	-	PF08146:BP28CT (NUC211) domain|PF12397:U3 small nucleolar RNA-associated protein 10
novel.13203	-	NC_008397.2	27892981	27896472	-	1473	-	PF01112:Asparaginase
novel.13202	-	NC_008397.2	27877488	27879593	-	1649	-	PF00046:Homeobox domain|PF02183:Homeobox associated leucine zipper
novel.19562	-	NC_008400.2	4428381	4430106	.	1726	-	PF03478:Protein of unknown function (DUF295)
novel.19563	-	NC_008400.2	4451534	4453204	.	1671	-	-
novel.27976	-	NC_008404.2	22727665	22730499	+	1361	-	-
novel.19561	-	NC_008400.2	4413295	4424076	+	5111	-	PF12047:Cytosine specific DNA methyltransferase replication foci domain|PF00145:C-5 cytosine-specific DNA methylase|PF01426:BAH domain
novel.19566	-	NC_008400.2	4515599	4516908	+	1177	-	PF00538:linker histone H1 and H5 family
novel.19567	-	NC_008400.2	4516109	4516442	-	241	-	-
novel.19564	-	NC_008400.2	4492761	4494892	-	875	-	PF00203:Ribosomal protein S19
novel.19565	-	NC_008400.2	4499527	4500918	+	1351	-	-
novel.19569	-	NC_008400.2	4531259	4534063	-	2481	-	-
novel.27978	-	NC_008404.2	22805652	22808860	-	2286	-	-
novel.27979	-	NC_008404.2	22893641	22898725	-	1410	-	PF05773:RWD domain|PF13445:RING-type zinc-finger
novel.26089	-	NC_008403.2	18865823	18867124	-	1302	-	-
novel.26087	-	NC_008403.2	18843692	18849598	+	5037	-	-
novel.26086	-	NC_008403.2	18832604	18835343	-	1452	-	-
novel.26085	-	NC_008403.2	18821981	18830037	+	4089	-	PF00271:Helicase conserved C-terminal domain|PF02170:PAZ domain|PF00636:Ribonuclease III domain|PF03368:Dicer dimerisation domain
novel.26083	-	NC_008403.2	18800194	18809228	+	3033	-	PF12014:Domain of unknown function (DUF3506)
novel.26082	-	NC_008403.2	18794807	18797150	-	1304	-	-
novel.26080	-	NC_008403.2	18778325	18788974	-	3439	-	PF01846:FF domain
novel.3830	-	NC_008394.4	40892261	40895834	+	880	-	-
novel.7131	-	NC_008395.2	31665136	31665682	.	547	-	-
novel.1776	-	NC_008394.4	21619787	21626938	-	2399	-	PF00481:Protein phosphatase 2C|PF00069:Protein kinase domain
novel.1774	-	NC_008394.4	21611484	21611887	+	300	-	-
novel.1772	-	NC_008394.4	21588517	21588935	.	419	-	-
novel.1771	-	NC_008394.4	21581415	21581682	.	268	-	-
novel.1779	-	NC_008394.4	21645424	21646785	.	1362	-	-
novel.1778	-	NC_008394.4	21628985	21629346	-	218	-	-
novel.5065	-	NC_008395.2	5862795	5863225	-	431	-	-
novel.5064	-	NC_008395.2	5841786	5850248	+	5068	-	PF03735:ENT domain|PF05641:Agenet domain
novel.5062	-	NC_008395.2	5826259	5834374	+	3315	-	PF00160:Cyclophilin type peptidyl-prolyl cis-trans isomerase/CLD
novel.5061	-	NC_008395.2	5816440	5819331	-	1147	-	-
novel.15326	-	NC_008398.2	18165919	18168030	+	966	-	PF00004:ATPase family associated with various cellular activities (AAA)
novel.9913	-	NC_008396.2	21853588	21857208	+	2251	-	PF13520:Amino acid permease
novel.5069	-	NC_008395.2	5912643	5914192	-	1393	-	PF04862:Protein of unknown function (DUF642)
novel.5068	-	NC_008395.2	5910514	5911978	+	357	-	-
novel.21684	-	NC_008401.2	3317040	3317693	+	654	-	-
novel.21686	-	NC_008401.2	3333986	3334368	.	383	-	-
novel.21683	-	NC_008401.2	3311903	3317844	-	3173	-	PF03985:Paf1
novel.21688	-	NC_008401.2	3336994	3339499	+	762	-	PF00891:O-methyltransferase
novel.21689	-	NC_008401.2	3359786	3372471	+	3893	-	PF00249:Myb-like DNA-binding domain
novel.13985	-	NC_008397.2	34815989	34823154	-	2665	-	PF03000:NPH3 family
novel.13983	-	NC_008397.2	34810181	34813069	-	1188	-	-
novel.13980	-	NC_008397.2	34799875	34801401	-	1527	-	-
novel.13981	-	NC_008397.2	34800718	34801197	+	432	-	-
novel.21533	-	NC_008401.2	1566556	1573542	-	3426	-	PF17035:Bromodomain extra-terminal - transcription regulation|PF00439:Bromodomain
novel.21530	-	NC_008401.2	1535588	1539379	+	2876	-	PF00076:RNA recognition motif. (a.k.a. RRM, RBD, or RNP domain)|PF00642:Zinc finger C-x8-C-x5-C-x3-H type (and similar)|PF12872:OST-HTH/LOTUS domain
novel.17505	-	NC_008399.2	8229427	8231205	-	1779	-	PF00268:Ribonucleotide reductase, small chain
novel.4334	-	NC_008395.2	14095	18477	+	1836	-	-
novel.23714	-	NC_008402.2	7805652	7810989	+	2932	-	PF00365:Phosphofructokinase
novel.4330	-	NC_008395.2	366	2499	.	2134	-	-
novel.4331	-	NC_008395.2	3634	8377	-	2510	-	PF13848:Thioredoxin-like domain|PF00085:Thioredoxin
novel.4338	-	NC_008395.2	48393	48913	.	521	-	-
novel.4339	-	NC_008395.2	50261	55858	-	2263	-	PF01490:Transmembrane amino acid transporter protein
novel.29289	-	NC_008405.2	11319470	11321566	+	904	-	PF00101:Ribulose bisphosphate carboxylase, small chain|PF12338:Ribulose-1,5-bisphosphate carboxylase small subunit
novel.469	-	NC_008394.4	3256600	3257137	-	290	-	-
novel.18602	-	NC_008399.2	27173695	27180248	+	2735	-	PF12796:Ankyrin repeats (3 copies)|PF01529:DHHC palmitoyltransferase
novel.23624	-	NC_008402.2	5607352	5607557	.	206	-	-
novel.462	-	NC_008394.4	3128060	3129649	+	1197	-	PF00010:Helix-loop-helix DNA-binding domain
novel.460	-	NC_008394.4	3121975	3122845	-	296	-	-
novel.467	-	NC_008394.4	3237033	3237928	+	896	-	-
novel.27010	-	NC_008404.2	2579737	2585977	+	2939	-	PF13906:C-terminus of AA_permease
novel.3818	-	NC_008394.4	40772051	40773771	+	1721	-	PF02181:Formin Homology 2 Domain
novel.3819	-	NC_008394.4	40781200	40790889	-	4305	-	PF04824:Conserved region of Rad21 / Rec8 like protein
novel.16646	-	NC_008399.2	475814	478157	+	1677	-	PF00892:EamA-like transporter family
novel.16644	-	NC_008399.2	453393	456223	+	1673	-	PF05684:Protein of unknown function (DUF819)
novel.16645	-	NC_008399.2	461853	467480	-	3247	-	-
novel.3810	-	NC_008394.4	40737149	40739971	-	1200	-	PF00069:Protein kinase domain
novel.3811	-	NC_008394.4	40742593	40746335	+	2181	-	-
novel.3812	-	NC_008394.4	40746679	40749706	-	1442	-	PF00445:Ribonuclease T2 family
novel.3813	-	NC_008394.4	40750259	40753750	-	2373	-	PF00445:Ribonuclease T2 family
novel.3814	-	NC_008394.4	40756340	40760309	+	2690	-	PF13041:PPR repeat family|PF01535:PPR repeat
novel.3815	-	NC_008394.4	40756520	40757971	-	1452	-	PF01535:PPR repeat|PF13041:PPR repeat family
novel.3816	-	NC_008394.4	40760835	40766776	+	2516	-	PF00232:Glycosyl hydrolase family 1
novel.3817	-	NC_008394.4	40769673	40773809	-	3367	-	PF02181:Formin Homology 2 Domain
novel.22571	-	NC_008401.2	20039613	20043652	+	215	-	-
novel.5881	-	NC_008395.2	19740339	19741749	+	675	-	-
novel.5880	-	NC_008395.2	19730093	19736183	-	2711	-	PF02705:K+ potassium transporter
novel.5882	-	NC_008395.2	19747844	19754857	-	1749	-	-
novel.5884	-	NC_008395.2	19768683	19770978	+	844	-	-
novel.5886	-	NC_008395.2	19794270	19797378	-	1330	-	PF00293:NUDIX domain
novel.5889	-	NC_008395.2	19830723	19834281	-	1777	-	PF03016:Exostosin family
novel.5888	-	NC_008395.2	19814378	19815589	+	826	-	-
novel.328	-	NC_008394.4	2020434	2021266	-	833	-	PF13947:Wall-associated receptor kinase galacturonan-binding
novel.29688	-	NC_008405.2	21468138	21476703	+	1286	-	-
novel.29689	-	NC_008405.2	21477359	21481244	-	1101	-	-
novel.29686	-	NC_008405.2	21431956	21434574	+	1420	-	-
novel.29687	-	NC_008405.2	21438367	21441716	+	1310	-	-
novel.29681	-	NC_008405.2	21410152	21413747	-	1596	-	PF00153:Mitochondrial carrier protein
novel.29683	-	NC_008405.2	21414497	21419495	-	2067	-	PF08501:Shikimate dehydrogenase substrate binding domain|PF01488:Shikimate / quinate 5-dehydrogenase|PF01487:Type I 3-dehydroquinase
novel.20364	-	NC_008400.2	20865578	20878847	+	4663	-	PF08370:Plant PDR ABC transporter associated|PF00005:ABC transporter|PF14510:ABC-transporter extracellular N-terminal|PF01061:ABC-2 type transporter
novel.17706	-	NC_008399.2	12016337	12017096	+	669	-	-
novel.28176	-	NC_008404.2	26061723	26066964	-	3255	-	PF07173:Glycine-rich domain-containing protein-like
novel.23197	-	NC_008401.2	26865987	26871299	+	1631	-	PF02780:Transketolase, C-terminal domain|PF02779:Transketolase, pyrimidine binding domain
novel.28179	-	NC_008404.2	26103069	26103735	+	439	-	-
novel.23194	-	NC_008401.2	26842254	26843451	-	1111	-	-
novel.23193	-	NC_008401.2	26839539	26842614	+	1598	-	PF03009:Glycerophosphoryl diester phosphodiesterase family
novel.23190	-	NC_008401.2	26815051	26815289	+	215	-	-
novel.7909	-	NC_008396.2	913476	917542	-	2442	-	PF10602:26S proteasome subunit RPN7
novel.189	-	NC_008394.4	926341	928256	-	999	-	-
novel.7902	-	NC_008396.2	849195	854840	+	3921	-	PF00400:WD domain, G-beta repeat
novel.185	-	NC_008394.4	911472	935730	+	545	-	PF07714:Protein tyrosine kinase
novel.187	-	NC_008394.4	915245	919677	-	788	-	-
novel.7906	-	NC_008396.2	884376	888352	+	1692	-	PF02096:60Kd inner membrane protein
novel.7907	-	NC_008396.2	901023	906541	+	1456	-	PF00561:alpha/beta hydrolase fold
novel.7904	-	NC_008396.2	863053	865290	-	1475	-	PF13561:Enoyl-(Acyl carrier protein) reductase
novel.1438	-	NC_008394.4	13724948	13727381	-	784	-	-
novel.1436	-	NC_008394.4	13703552	13709644	+	2261	-	PF01749:Importin beta binding domain|PF00514:Armadillo/beta-catenin-like repeat
novel.1430	-	NC_008394.4	13595652	13600776	+	2723	-	-
novel.1431	-	NC_008394.4	13603937	13604332	.	396	-	-
novel.1433	-	NC_008394.4	13665168	13665781	+	614	-	-
novel.29309	-	NC_008405.2	12357575	12359142	-	707	-	-
novel.24159	-	NC_008402.2	15921831	15923056	+	1226	-	-
novel.29301	-	NC_008405.2	11865937	11870741	-	2212	-	PF02984:Cyclin, C-terminal domain|PF00134:Cyclin, N-terminal domain
novel.24156	-	NC_008402.2	15889051	15891618	-	1430	-	-
novel.24154	-	NC_008402.2	15876363	15880152	-	2850	-	PF00614:Phospholipase D Active site motif|PF00168:C2 domain
novel.24153	-	NC_008402.2	15862143	15869178	-	3362	-	-
novel.29304	-	NC_008405.2	12237966	12238913	-	870	-	-
novel.29307	-	NC_008405.2	12343325	12351004	+	3198	-	PF00642:Zinc finger C-x8-C-x5-C-x3-H type (and similar)
novel.3251	-	NC_008394.4	36213994	36219185	+	442	-	-
novel.12318	-	NC_008397.2	19907543	19913500	+	3292	-	PF02705:K+ potassium transporter
novel.12319	-	NC_008397.2	19910649	19913119	-	2338	-	PF02705:K+ potassium transporter
novel.12315	-	NC_008397.2	19856295	19857194	+	840	-	-
novel.12317	-	NC_008397.2	19871888	19879670	-	1840	-	PF16561:Glycogen recognition site of AMP-activated protein kinase|PF00571:CBS domain
novel.12311	-	NC_008397.2	19817605	19819376	-	697	-	-
novel.12313	-	NC_008397.2	19840590	19857976	-	1377	-	-
novel.10224	-	NC_008396.2	26399554	26402491	-	2938	-	PF04564:U-box domain
novel.10223	-	NC_008396.2	26394921	26399337	+	2098	-	PF00352:Transcription factor TFIID (or TATA-binding protein, TBP)
novel.25468	-	NC_008403.2	9583137	9592859	-	1388	-	PF00201:UDP-glucoronosyl and UDP-glucosyl transferase
novel.10229	-	NC_008396.2	26606590	26609642	-	1476	-	-
novel.22414	-	NC_008401.2	17776960	17777323	.	364	-	-
novel.22415	-	NC_008401.2	17818164	17822706	-	2308	-	PF00929:Exonuclease
novel.22417	-	NC_008401.2	17824518	17903733	+	231	-	-
novel.22412	-	NC_008401.2	17768623	17768968	.	346	-	-
novel.22413	-	NC_008401.2	17770137	17775489	-	5353	-	-
novel.17537	-	NC_008399.2	8846926	8847838	-	809	-	PF02704:Gibberellin regulated protein
novel.17536	-	NC_008399.2	8835323	8840217	-	1477	-	PF02298:Plastocyanin-like domain
novel.17535	-	NC_008399.2	8825991	8831588	-	1377	-	-
novel.13043	-	NC_008397.2	26502198	26504625	+	866	-	-
novel.18010	-	NC_008399.2	18356104	18356715	.	612	-	-
novel.13041	-	NC_008397.2	26489245	26497283	+	5256	-	PF12854:PPR repeat|PF13041:PPR repeat family|PF01535:PPR repeat
novel.18012	-	NC_008399.2	18385030	18388893	+	2139	-	PF03914:CBF/Mak21 family
novel.18015	-	NC_008399.2	18432757	18439715	+	2534	-	-
novel.13046	-	NC_008397.2	26513297	26516826	+	1478	-	PF07687:Peptidase dimerisation domain|PF01546:Peptidase family M20/M25/M40
novel.18017	-	NC_008399.2	18442189	18443134	+	946	-	-
novel.18016	-	NC_008399.2	18442189	18443111	-	923	-	-
novel.18019	-	NC_008399.2	18461434	18463592	+	2159	-	PF00931:NB-ARC domain
novel.18018	-	NC_008399.2	18450246	18455928	-	4448	-	PF12854:PPR repeat|PF13041:PPR repeat family
novel.13049	-	NC_008397.2	26540227	26540748	-	522	-	-
novel.17532	-	NC_008399.2	8820895	8823611	+	2034	-	PF11955:Plant organelle RNA recognition domain
novel.19760	-	NC_008400.2	7577703	7583035	+	2965	-	PF00847:AP2 domain
novel.19763	-	NC_008400.2	7636263	7638587	-	2018	-	PF02701:Dof domain, zinc finger
novel.19764	-	NC_008400.2	7653654	7658816	+	1114	-	PF03357:Snf7
novel.19765	-	NC_008400.2	7659420	7670827	-	2550	-	PF00076:RNA recognition motif. (a.k.a. RRM, RBD, or RNP domain)
novel.19767	-	NC_008400.2	7740802	7743477	+	428	-	-
novel.19768	-	NC_008400.2	7745609	7755969	+	6512	-	PF10536:Plant mobile domain
novel.19769	-	NC_008400.2	7756166	7764076	-	5754	-	PF03108:MuDR family transposase
novel.17530	-	NC_008399.2	8757983	8764702	-	2239	-	PF13537:Glutamine amidotransferase domain|PF00733:Asparagine synthase
novel.11575	-	NC_008397.2	1116998	1121022	-	2910	-	-
novel.11574	-	NC_008397.2	1115853	1122367	+	1450	-	PF09348:Domain of unknown function (DUF1990)
novel.11570	-	NC_008397.2	1087372	1089432	-	705	-	PF00639:PPIC-type PPIASE domain
novel.11572	-	NC_008397.2	1107803	1112128	-	1781	-	PF00076:RNA recognition motif. (a.k.a. RRM, RBD, or RNP domain)
novel.11578	-	NC_008397.2	1163910	1190164	+	2105	-	PF00082:Subtilase family
novel.962	-	NC_008394.4	7676160	7677825	-	656	-	-
novel.964	-	NC_008394.4	7685881	7692761	-	2376	-	PF00249:Myb-like DNA-binding domain
novel.13595	-	NC_008397.2	31541635	31543706	+	1058	-	PF00319:SRF-type transcription factor (DNA-binding and dimerisation domain)|PF01486:K-box region
novel.13597	-	NC_008397.2	31564716	31573262	+	1733	-	PF00202:Aminotransferase class-III
novel.13596	-	NC_008397.2	31559438	31562186	+	1304	-	-
novel.13591	-	NC_008397.2	31525668	31526246	+	579	-	-
novel.13590	-	NC_008397.2	31517783	31522495	-	1957	-	PF01429:Methyl-CpG binding domain
novel.13593	-	NC_008397.2	31526849	31531950	-	3226	-	PF02705:K+ potassium transporter
novel.13592	-	NC_008397.2	31525678	31526246	-	569	-	-
novel.17538	-	NC_008399.2	8867034	8868887	-	1452	-	-
novel.13599	-	NC_008397.2	31585881	31594829	+	6242	-	-
novel.14064	-	NC_008397.2	35375439	35377689	+	1016	-	PF00179:Ubiquitin-conjugating enzyme
novel.14065	-	NC_008397.2	35380464	35381698	+	1235	-	PF04857:CAF1 family ribonuclease
novel.14061	-	NC_008397.2	35329295	35332056	-	1723	-	-
novel.14062	-	NC_008397.2	35342901	35349502	+	2148	-	PF07714:Protein tyrosine kinase
novel.11688	-	NC_008397.2	4438187	4441661	-	472	-	-
novel.11686	-	NC_008397.2	4428635	4433372	+	1658	-	-
novel.11685	-	NC_008397.2	4414258	4415188	-	931	-	-
novel.14068	-	NC_008397.2	35396874	35398724	+	1851	-	PF14541:Xylanase inhibitor C-terminal|PF14543:Xylanase inhibitor N-terminal
novel.14069	-	NC_008397.2	35396962	35397452	-	491	-	PF00026:Eukaryotic aspartyl protease
novel.11681	-	NC_008397.2	4373771	4377472	+	2909	-	-
novel.11680	-	NC_008397.2	4360504	4361253	.	750	-	-
novel.15324	-	NC_008398.2	18142345	18144347	.	2003	-	PF14543:Xylanase inhibitor N-terminal|PF14541:Xylanase inhibitor C-terminal
novel.15325	-	NC_008398.2	18151975	18153521	+	988	-	-
novel.15327	-	NC_008398.2	18168155	18175896	-	4010	-	PF13878:zinc-finger of acetyl-transferase ESCO
novel.15320	-	NC_008398.2	18051370	18063416	+	5412	-	PF00226:DnaJ domain
novel.24979	-	NC_008402.2	23115901	23117533	-	1464	-	PF07983:X8 domain
novel.24978	-	NC_008402.2	23111044	23115807	+	1792	-	PF03476:MOSC N-terminal beta barrel domain|PF03473:MOSC domain
novel.5483	-	NC_008395.2	11714079	11715654	.	1576	-	-
novel.24970	-	NC_008402.2	23075509	23080602	+	2531	-	PF08263:Leucine rich repeat N-terminal domain|PF07714:Protein tyrosine kinase|PF13855:Leucine rich repeat
novel.24973	-	NC_008402.2	23087696	23093755	+	4148	-	PF00004:ATPase family associated with various cellular activities (AAA)
novel.24972	-	NC_008402.2	23086590	23086865	.	276	-	-
novel.24975	-	NC_008402.2	23097220	23100547	-	966	-	-
novel.24977	-	NC_008402.2	23104602	23109506	+	3076	-	PF03381:LEM3 (ligand-effect modulator 3) family / CDC50 family
novel.24976	-	NC_008402.2	23100752	23104333	+	1933	-	PF00415:Regulator of chromosome condensation (RCC1) repeat
novel.12887	-	NC_008397.2	25115572	25116174	+	603	-	-
novel.12880	-	NC_008397.2	25042746	25046410	+	2712	-	PF01985:CRS1 / YhbY (CRM) domain
novel.12881	-	NC_008397.2	25046570	25047780	-	1082	-	PF00643:B-box zinc finger
novel.12882	-	NC_008397.2	25053725	25058614	-	1177	-	-
novel.21334	-	NC_008400.2	29983528	29983918	-	289	-	-
novel.21335	-	NC_008400.2	29988835	29990004	+	900	-	-
novel.21337	-	NC_008400.2	30002177	30009852	-	6311	-	PF12738:twin BRCT domain
novel.12888	-	NC_008397.2	25116685	25121252	-	1884	-	-
novel.12889	-	NC_008397.2	25120831	25121160	+	238	-	-
novel.21332	-	NC_008400.2	29963800	29969532	+	3283	-	-
novel.3841	-	NC_008394.4	41013674	41017459	+	2353	-	PF00501:AMP-binding enzyme
novel.3847	-	NC_008394.4	41045223	41052478	+	2456	-	PF01432:Peptidase family M3
novel.10763	-	NC_008396.2	31985166	31990381	+	2096	-	PF00400:WD domain, G-beta repeat
novel.10762	-	NC_008396.2	31980897	31984348	+	2451	-	PF00153:Mitochondrial carrier protein
novel.10761	-	NC_008396.2	31975213	31978214	-	1759	-	PF04833:COBRA-like protein
novel.10760	-	NC_008396.2	31845792	31850063	-	3932	-	PF00385:Chromo (CHRromatin Organisation MOdifier) domain
novel.10767	-	NC_008396.2	32027216	32030051	+	2543	-	-
novel.10766	-	NC_008396.2	32009724	32015532	+	348	-	-
novel.10765	-	NC_008396.2	32000426	32006024	+	2603	-	PF00005:ABC transporter|PF00664:ABC transporter transmembrane region
novel.10769	-	NC_008396.2	32041376	32056088	+	1108	-	PF00572:Ribosomal protein L13
novel.10768	-	NC_008396.2	32031317	32041510	-	676	-	-
novel.9791	-	NC_008396.2	18961179	18968484	-	1290	-	PF00141:Peroxidase
novel.9792	-	NC_008396.2	18991593	19001574	+	7327	-	PF13041:PPR repeat family|PF01535:PPR repeat
novel.9796	-	NC_008396.2	19033078	19037297	+	1741	-	PF07887:Calmodulin binding protein-like
novel.21802	-	NC_008401.2	4711557	4716849	+	2970	-	PF05699:hAT family C-terminal dimerisation region|PF14372:Domain of unknown function (DUF4413)
novel.21800	-	NC_008401.2	4699449	4707412	+	4134	-	PF00176:SNF2 family N-terminal domain|PF13923:Zinc finger, C3HC4 type (RING finger)|PF00271:Helicase conserved C-terminal domain
novel.21801	-	NC_008401.2	4708169	4710978	+	1398	-	-
novel.21806	-	NC_008401.2	4896767	4899068	-	1688	-	PF01370:NAD dependent epimerase/dehydratase family
novel.21807	-	NC_008401.2	4965560	4966465	-	772	-	-
novel.21804	-	NC_008401.2	4847872	4849115	-	774	-	-
novel.21805	-	NC_008401.2	4856502	4857658	-	1060	-	-
novel.21809	-	NC_008401.2	5004973	5005355	.	383	-	-
novel.13869	-	NC_008397.2	33928820	33932265	+	1857	-	PF01764:Lipase (class 3)
novel.13865	-	NC_008397.2	33898331	33904677	-	1571	-	PF00141:Peroxidase
novel.13864	-	NC_008397.2	33896549	33897871	-	1323	-	-
novel.13867	-	NC_008397.2	33920853	33922201	+	1248	-	-
novel.13866	-	NC_008397.2	33915760	33918583	-	1913	-	PF00348:Polyprenyl synthetase
novel.13860	-	NC_008397.2	33835529	33836591	-	913	-	PF00847:AP2 domain
novel.13863	-	NC_008397.2	33896549	33897871	+	1323	-	-
novel.25367	-	NC_008403.2	6379632	6397665	+	2609	-	PF00067:Cytochrome P450
novel.25366	-	NC_008403.2	6320391	6325897	+	2158	-	PF02458:Transferase family
novel.25365	-	NC_008403.2	6254870	6262566	+	2455	-	PF01554:MatE
novel.25364	-	NC_008403.2	6232808	6235707	+	2900	-	PF05266:Protein of unknown function (DUF724)|PF10536:Plant mobile domain
novel.25363	-	NC_008403.2	6221385	6224728	+	1689	-	PF08240:Alcohol dehydrogenase GroES-like domain|PF00107:Zinc-binding dehydrogenase
novel.25360	-	NC_008403.2	6032226	6036682	-	3471	-	-
novel.25369	-	NC_008403.2	6401340	6402437	.	1098	-	-
novel.25368	-	NC_008403.2	6382361	6397472	-	654	-	PF00067:Cytochrome P450
novel.23404	-	NC_008402.2	96545	99580	-	1465	-	PF04504:Protein of unknown function, DUF573
novel.4091	-	NC_008394.4	43022231	43024661	-	2035	-	-
novel.23406	-	NC_008402.2	232966	244083	-	3481	-	PF05965:F/Y rich C-terminus
novel.23400	-	NC_008401.2	28488895	28496918	-	1396	-	PF00076:RNA recognition motif. (a.k.a. RRM, RBD, or RNP domain)
novel.23401	-	NC_008401.2	28525819	28530027	-	2386	-	-
novel.23402	-	NC_008402.2	90241	92813	-	1005	-	-
novel.4090	-	NC_008394.4	43012531	43022246	+	4982	-	PF00689:Cation transporting ATPase, C-terminus|PF00122:E1-E2 ATPase|PF12515:Ca2+-ATPase N terminal autoinhibitory domain|PF00690:Cation transporter/ATPase, N-terminus|PF00702:haloacid dehalogenase-like hydrolase
novel.23408	-	NC_008402.2	357266	365961	+	2688	-	PF04083:Partial alpha/beta-hydrolase lipase region
novel.23409	-	NC_008402.2	363133	363553	-	296	-	-
novel.16339	-	NC_008398.2	27968193	27970902	-	1924	-	PF07714:Protein tyrosine kinase
novel.16332	-	NC_008398.2	27942129	27946643	+	2398	-	PF03360:Glycosyltransferase family 43
novel.16333	-	NC_008398.2	27945954	27946376	-	303	-	-
novel.16330	-	NC_008398.2	27920470	27922290	-	1821	-	-
novel.16335	-	NC_008398.2	27950033	27959174	-	4030	-	PF12325:TATA element modulatory factor 1 TATA binding|PF12329:TATA element modulatory factor 1 DNA binding
novel.4099	-	NC_008394.4	43103552	43105483	+	429	-	-
novel.4098	-	NC_008394.4	43100565	43109106	-	1641	-	PF00349:Hexokinase|PF03727:Hexokinase
novel.8447	-	NC_008396.2	4966465	4968726	+	1903	-	PF00155:Aminotransferase class I and II
novel.8440	-	NC_008396.2	4915079	4919843	+	2542	-	-
novel.8441	-	NC_008396.2	4921873	4924352	-	1560	-	PF00168:C2 domain
novel.25265	-	NC_008403.2	3668955	3669509	+	287	-	-
novel.8449	-	NC_008396.2	4973696	4986784	-	8183	-	PF01740:STAS domain|PF00916:Sulfate permease family
novel.22759	-	NC_008401.2	22422477	22424165	+	1496	-	PF16891:Serine-threonine protein phosphatase N-terminal domain|PF00149:Calcineurin-like phosphoesterase
novel.22758	-	NC_008401.2	22383733	22384499	+	767	-	-
novel.22753	-	NC_008401.2	22307520	22315447	-	1870	-	PF00069:Protein kinase domain
novel.22752	-	NC_008401.2	22298454	22308059	+	3714	-	PF08414:Respiratory burst NADPH oxidase|PF01794:Ferric reductase like transmembrane component|PF08030:Ferric reductase NAD binding domain|PF08022:FAD-binding domain
novel.22751	-	NC_008401.2	22280942	22282033	.	1092	-	-
novel.22750	-	NC_008401.2	22278142	22279755	+	1056	-	PF05564:Dormancy/auxin associated protein
novel.22757	-	NC_008401.2	22373419	22384499	-	1485	-	-
novel.22755	-	NC_008401.2	22364652	22364955	-	224	-	-
novel.22754	-	NC_008401.2	22364371	22365450	+	994	-	-
novel.3748	-	NC_008394.4	40264970	40269314	+	2436	-	PF00013:KH domain
novel.3749	-	NC_008394.4	40271224	40272742	-	909	-	-
novel.3747	-	NC_008394.4	40256797	40260933	+	2123	-	PF01486:K-box region|PF00319:SRF-type transcription factor (DNA-binding and dimerisation domain)
novel.3741	-	NC_008394.4	40219120	40220456	-	819	-	-
novel.3742	-	NC_008394.4	40227255	40231028	-	2027	-	-
novel.3743	-	NC_008394.4	40231494	40236524	+	1599	-	PF12697:Alpha/beta hydrolase family
novel.23695	-	NC_008402.2	7323672	7324351	.	680	-	-
novel.12059	-	NC_008397.2	14788244	14788886	-	643	-	-
novel.12058	-	NC_008397.2	14788244	14792646	+	850	-	-
novel.12053	-	NC_008397.2	14748604	14753869	-	2061	-	-
novel.12052	-	NC_008397.2	14725389	14729262	+	1989	-	PF08704:tRNA methyltransferase complex GCD14 subunit
novel.12051	-	NC_008397.2	14719819	14720143	.	325	-	-
novel.12057	-	NC_008397.2	14783727	14785004	.	1278	-	-
novel.12056	-	NC_008397.2	14775203	14778132	-	966	-	-
novel.12054	-	NC_008397.2	14761451	14766789	+	2118	-	PF04422:Coenzyme F420 hydrogenase/dehydrogenase, beta subunit N-term|PF04432:Coenzyme F420 hydrogenase/dehydrogenase, beta subunit C terminus
novel.4916	-	NC_008395.2	4667308	4669420	-	2072	-	-
novel.4917	-	NC_008395.2	4681381	4689634	-	2541	-	PF01529:DHHC palmitoyltransferase|PF12796:Ankyrin repeats (3 copies)|PF00023:Ankyrin repeat
novel.4910	-	NC_008395.2	4603979	4608026	-	2504	-	PF00069:Protein kinase domain
novel.4912	-	NC_008395.2	4625360	4628829	+	1561	-	PF03791:KNOX2 domain|PF03790:KNOX1 domain|PF03789:ELK domain|PF05920:Homeobox KN domain
novel.4913	-	NC_008395.2	4629574	4635228	-	2763	-	PF02148:Zn-finger in ubiquitin-hydrolases and other protein|PF07576:BRCA1-associated protein 2|PF13639:Ring finger domain
novel.4919	-	NC_008395.2	4693994	4699365	-	2537	-	PF03030:Inorganic H+ pyrophosphatase
novel.6219	-	NC_008395.2	23273099	23286834	+	6497	-	PF02775:Thiamine pyrophosphate enzyme, C-terminal TPP binding domain|PF12697:Alpha/beta hydrolase family|PF16582:Middle domain of thiamine pyrophosphate|PF02776:Thiamine pyrophosphate enzyme, N-terminal TPP binding domain|PF13378:Enolase C-terminal domain-like
novel.6215	-	NC_008395.2	23238783	23248078	+	3859	-	PF01663:Type I phosphodiesterase / nucleotide pyrophosphatase|PF04987:Phosphatidylinositolglycan class N (PIG-N)
novel.6214	-	NC_008395.2	23227816	23239022	-	2144	-	PF00854:POT family
novel.6211	-	NC_008395.2	23207722	23209971	+	1960	-	PF00743:Flavin-binding monooxygenase-like
novel.26041	-	NC_008403.2	18363081	18367988	-	1472	-	PF11833:Protein CHAPERONE-LIKE PROTEIN OF POR1-like
novel.6213	-	NC_008395.2	23221410	23225269	-	3460	-	PF14570:RING/Ubox like zinc-binding domain
novel.26124	-	NC_008403.2	19144829	19150779	-	2281	-	PF16940:Chloroplast envelope transporter
novel.26125	-	NC_008403.2	19154348	19157637	+	3290	-	PF07714:Protein tyrosine kinase
novel.26120	-	NC_008403.2	19121338	19121963	.	626	-	-
novel.26122	-	NC_008403.2	19126835	19136217	-	3605	-	PF16940:Chloroplast envelope transporter
novel.26123	-	NC_008403.2	19139730	19142971	-	3014	-	PF04577:Protein of unknown function (DUF563)
novel.26128	-	NC_008403.2	19160321	19163734	-	1848	-	PF00149:Calcineurin-like phosphoesterase
novel.26129	-	NC_008403.2	19164988	19168644	+	1377	-	PF17450:Alpha galactosidase A C-terminal beta sandwich domain|PF16499:Alpha galactosidase A
novel.1632	-	NC_008394.4	19217605	19221733	+	2200	-	PF02775:Thiamine pyrophosphate enzyme, C-terminal TPP binding domain|PF02776:Thiamine pyrophosphate enzyme, N-terminal TPP binding domain|PF00205:Thiamine pyrophosphate enzyme, central domain
novel.1633	-	NC_008394.4	19217807	19218438	-	571	-	PF02776:Thiamine pyrophosphate enzyme, N-terminal TPP binding domain
novel.1631	-	NC_008394.4	19201945	19202999	.	1055	-	-
novel.1636	-	NC_008394.4	19240489	19243131	+	1141	-	-
novel.1637	-	NC_008394.4	19262016	19265281	+	2520	-	PF01535:PPR repeat|PF13812:Pentatricopeptide repeat domain|PF13041:PPR repeat family
novel.1638	-	NC_008394.4	19269235	19283798	-	2007	-	PF16669:Tetratricopeptide repeat protein 5 OB fold domain
novel.5742	-	NC_008395.2	17224574	17226217	+	773	-	-
novel.5740	-	NC_008395.2	17205025	17209456	+	1319	-	-
novel.5746	-	NC_008395.2	17254698	17262975	+	1064	-	-
novel.5747	-	NC_008395.2	17266499	17281202	-	4400	-	-
novel.5744	-	NC_008395.2	17232952	17234868	+	1511	-	PF05078:Protein of unknown function (DUF679)
novel.13918	-	NC_008397.2	34381515	34384759	+	1287	-	PF00013:KH domain|PF00642:Zinc finger C-x8-C-x5-C-x3-H type (and similar)|PF14608:RNA-binding, Nab2-type zinc finger
novel.5748	-	NC_008395.2	17280541	17281081	+	541	-	-
novel.5749	-	NC_008395.2	17298832	17311220	+	1374	-	-
novel.9897	-	NC_008396.2	21628513	21635863	-	2580	-	PF01554:MatE
novel.9894	-	NC_008396.2	21553335	21560009	-	2043	-	PF01554:MatE
novel.9895	-	NC_008396.2	21598123	21607034	-	1690	-	PF07200:Modifier of rudimentary (Mod(r)) protein
novel.9892	-	NC_008396.2	21510583	21511271	.	689	-	-
novel.9893	-	NC_008396.2	21532859	21542700	-	1724	-	PF01554:MatE
novel.9898	-	NC_008396.2	21672556	21673955	+	496	-	-
novel.7675	-	NC_008395.2	36180281	36183315	+	1446	-	PF01088:Ubiquitin carboxyl-terminal hydrolase, family 1
novel.7676	-	NC_008395.2	36184035	36189103	+	1828	-	PF00013:KH domain
novel.7677	-	NC_008395.2	36190064	36194090	+	3164	-	PF02365:No apical meristem (NAM) protein
novel.7670	-	NC_008395.2	36154444	36157478	+	2105	-	PF01554:MatE
novel.7671	-	NC_008395.2	36158477	36161687	+	1221	-	PF01269:Fibrillarin
novel.7672	-	NC_008395.2	36162219	36165084	+	1257	-	-
novel.7673	-	NC_008395.2	36167416	36171359	+	2335	-	-
novel.7678	-	NC_008395.2	36194260	36200475	-	3473	-	PF02493:MORN repeat|PF01504:Phosphatidylinositol-4-phosphate 5-Kinase
novel.7679	-	NC_008395.2	36194314	36194923	+	500	-	-
novel.1984	-	NC_008394.4	24737092	24737630	+	539	-	-
novel.1985	-	NC_008394.4	24744151	24746223	-	339	-	-
novel.1986	-	NC_008394.4	24747624	24752007	+	2595	-	PF00069:Protein kinase domain
novel.1987	-	NC_008394.4	24754160	24763097	+	1782	-	PF00171:Aldehyde dehydrogenase family
novel.1980	-	NC_008394.4	24660946	24665818	-	3495	-	PF14432:DYW family of nucleic acid deaminases|PF13041:PPR repeat family|PF01535:PPR repeat
novel.1981	-	NC_008394.4	24669813	24680497	+	696	-	-
novel.1982	-	NC_008394.4	24670603	24682962	-	1167	-	-
novel.1983	-	NC_008394.4	24730441	24736786	+	2937	-	PF01434:Peptidase family M41
novel.22853	-	NC_008401.2	23633522	23636631	-	1546	-	PF01734:Patatin-like phospholipase
novel.1989	-	NC_008394.4	24776031	24777362	-	313	-	-
novel.5295	-	NC_008395.2	8582858	8587161	-	2236	-	PF00076:RNA recognition motif. (a.k.a. RRM, RBD, or RNP domain)
novel.5296	-	NC_008395.2	8625891	8630699	-	3532	-	PF01063:Amino-transferase class IV
novel.5297	-	NC_008395.2	8716826	8718578	-	411	-	-
novel.5292	-	NC_008395.2	8565373	8567451	+	1568	-	-
novel.5298	-	NC_008395.2	8718888	8719165	.	278	-	-
novel.5299	-	NC_008395.2	8729426	8732155	-	2252	-	PF05699:hAT family C-terminal dimerisation region|PF02892:BED zinc finger|PF14372:Domain of unknown function (DUF4413)
novel.21479	-	NC_008401.2	714643	719168	+	1156	-	PF04564:U-box domain
novel.21478	-	NC_008401.2	703588	712878	-	3193	-	PF00076:RNA recognition motif. (a.k.a. RRM, RBD, or RNP domain)
novel.30011	-	NC_008405.2	25462460	25467143	+	1867	-	PF12796:Ankyrin repeats (3 copies)
novel.21473	-	NC_008401.2	678228	681231	+	1820	-	PF01486:K-box region|PF00319:SRF-type transcription factor (DNA-binding and dimerisation domain)
novel.21475	-	NC_008401.2	685295	692863	+	1553	-	PF00657:GDSL-like Lipase/Acylhydrolase
novel.11803	-	NC_008397.2	7042641	7077130	+	1724	-	-
novel.13050	-	NC_008397.2	26552093	26554855	+	688	-	-
novel.11804	-	NC_008397.2	7074067	7075925	-	1759	-	PF02458:Transferase family
novel.11807	-	NC_008397.2	7113985	7158746	+	4555	-	PF08246:Cathepsin propeptide inhibitor domain (I29)|PF00112:Papain family cysteine protease
novel.22532	-	NC_008401.2	19515121	19520696	+	2931	-	PF00916:Sulfate permease family|PF01740:STAS domain
novel.6984	-	NC_008395.2	30623067	30628535	-	3080	-	PF00854:POT family
novel.6981	-	NC_008395.2	30602601	30605710	-	2032	-	-
novel.6989	-	NC_008395.2	30669910	30672902	+	2021	-	-
novel.4165	-	NC_008394.4	43780764	43783726	.	2963	-	PF13855:Leucine rich repeat|PF00931:NB-ARC domain
novel.8858	-	NC_008396.2	8456651	8457123	+	473	-	-
novel.4167	-	NC_008394.4	43795216	43798061	-	2165	-	-
novel.4166	-	NC_008394.4	43792333	43795706	+	3374	-	-
novel.15526	-	NC_008398.2	20513626	20514258	.	633	-	-
novel.4160	-	NC_008394.4	43759000	43764955	+	2355	-	PF07969:Amidohydrolase family
novel.4163	-	NC_008394.4	43776556	43779229	-	2578	-	PF13968:Domain of unknown function (DUF4220)|PF04578:Protein of unknown function, DUF594
novel.15525	-	NC_008398.2	20512210	20513330	-	1121	-	-
novel.7586	-	NC_008395.2	35524748	35527881	+	1297	-	-
novel.8850	-	NC_008396.2	8380035	8382373	-	1786	-	PF03398:Regulator of Vps4 activity in the MVB pathway
novel.7584	-	NC_008395.2	35506767	35510905	-	2591	-	PF11904:GPCR-chaperone
novel.7585	-	NC_008395.2	35518978	35523473	+	3135	-	PF00225:Kinesin motor domain
novel.7582	-	NC_008395.2	35496564	35501946	+	3168	-	PF03105:SPX domain|PF03124:EXS family
novel.7583	-	NC_008395.2	35501965	35505655	-	3337	-	-
novel.7580	-	NC_008395.2	35482800	35486931	+	2554	-	-
novel.9373	-	NC_008396.2	12812240	12813107	.	868	-	-
novel.16245	-	NC_008398.2	27118638	27124452	-	3778	-	PF13713:Transcription factor BRX N-terminal domain|PF00415:Regulator of chromosome condensation (RCC1) repeat|PF01363:FYVE zinc finger|PF08381:Transcription factor regulating root and shoot growth via Pin3
novel.16241	-	NC_008398.2	27085966	27088378	.	2413	-	PF13968:Domain of unknown function (DUF4220)|PF04578:Protein of unknown function, DUF594
novel.23799	-	NC_008402.2	10079763	10083111	-	3245	-	-
novel.222	-	NC_008394.4	1182413	1185728	+	1390	-	PF13847:Methyltransferase domain
novel.25165	-	NC_008403.2	1990020	1990858	+	839	-	-
novel.25164	-	NC_008403.2	1989875	1990858	-	984	-	-
novel.25167	-	NC_008403.2	2036874	2039040	-	706	-	-
novel.25161	-	NC_008403.2	1916144	1918220	-	2023	-	-
novel.25163	-	NC_008403.2	1977846	1978768	-	923	-	-
novel.25162	-	NC_008403.2	1928368	1935878	-	3480	-	PF00931:NB-ARC domain
novel.25168	-	NC_008403.2	2064944	2065380	.	437	-	-
novel.445	-	NC_008394.4	3043371	3046185	+	1307	-	PF04749:PLAC8 family
novel.446	-	NC_008394.4	3046432	3051194	+	1988	-	PF00514:Armadillo/beta-catenin-like repeat
novel.24690	-	NC_008402.2	20724281	20727292	-	1400	-	PF14953:Domain of unknown function (DUF4504)
novel.24691	-	NC_008402.2	20727457	20730442	+	1596	-	-
novel.24692	-	NC_008402.2	20731835	20736275	+	2708	-	PF00009:Elongation factor Tu GTP binding domain|PF11987:Translation-initiation factor 2
novel.449	-	NC_008394.4	3057565	3058606	-	828	-	PF14299:Phloem protein 2
novel.7966	-	NC_008396.2	1381135	1383368	+	2054	-	PF04646:Protein of unknown function, DUF604
novel.22271	-	NC_008401.2	14255795	14266854	-	3737	-	PF10150:Ribonuclease E/G family
novel.7269	-	NC_008395.2	32893783	32903762	+	4411	-	-
novel.7268	-	NC_008395.2	32888470	32890773	-	917	-	PF00226:DnaJ domain
novel.12573	-	NC_008397.2	22705948	22714961	-	1928	-	PF00282:Pyridoxal-dependent decarboxylase conserved domain
novel.7263	-	NC_008395.2	32854666	32868862	+	4149	-	PF12854:PPR repeat|PF13041:PPR repeat family|PF01535:PPR repeat|PF13812:Pentatricopeptide repeat domain
novel.24698	-	NC_008402.2	20771209	20775350	-	2000	-	PF02453:Reticulon|PF01073:3-beta hydroxysteroid dehydrogenase/isomerase family
novel.7262	-	NC_008395.2	32850196	32850877	.	682	-	-
novel.23649	-	NC_008402.2	6208983	6211223	-	2143	-	PF00067:Cytochrome P450
novel.23642	-	NC_008402.2	6112679	6118792	-	1067	-	-
novel.23641	-	NC_008402.2	6044660	6046201	-	1542	-	-
novel.23646	-	NC_008402.2	6123912	6124266	+	355	-	-
novel.20448	-	NC_008400.2	21815526	21818902	-	2871	-	PF01657:Salt stress response/antifungal
novel.22599	-	NC_008401.2	20348701	20350264	+	1564	-	-
novel.22598	-	NC_008401.2	20342900	20348069	+	2101	-	-
novel.22591	-	NC_008401.2	20283787	20285513	-	1727	-	PF04564:U-box domain|PF00514:Armadillo/beta-catenin-like repeat
novel.22590	-	NC_008401.2	20274849	20280442	-	2898	-	PF00069:Protein kinase domain
novel.22593	-	NC_008401.2	20296672	20306837	+	2505	-	-
novel.22592	-	NC_008401.2	20292750	20296303	+	1448	-	PF00628:PHD-finger|PF01426:BAH domain
novel.22595	-	NC_008401.2	20311789	20314545	+	884	-	-
novel.22597	-	NC_008401.2	20336882	20342589	-	1371	-	-
novel.22596	-	NC_008401.2	20318572	20319075	.	504	-	-
novel.23153	-	NC_008401.2	26399569	26401931	-	1645	-	-
novel.12299	-	NC_008397.2	19631520	19634092	+	1978	-	-
novel.12298	-	NC_008397.2	19622475	19628879	-	3314	-	PF00004:ATPase family associated with various cellular activities (AAA)|PF02151:UvrB/uvrC motif|PF10431:C-terminal, D2-small domain, of ClpB protein|PF07724:AAA domain (Cdc48 subfamily)|PF02861:Clp amino terminal domain, pathogenicity island component
novel.24348	-	NC_008402.2	17962766	17966271	+	2594	-	PF05701:Weak chloroplast movement under blue light
novel.29111	-	NC_008405.2	7493450	7493894	.	445	-	-
novel.12293	-	NC_008397.2	19542844	19585955	-	973	-	-
novel.12292	-	NC_008397.2	19519792	19525738	-	2608	-	PF12627:Probable RNA and SrmB- binding site of polymerase A|PF01743:Poly A polymerase head domain
novel.24342	-	NC_008402.2	17905744	17909042	-	2284	-	PF00067:Cytochrome P450
novel.12294	-	NC_008397.2	19584981	19597503	+	1988	-	-
novel.29117	-	NC_008405.2	7545772	7553178	+	1747	-	-
novel.10289	-	NC_008396.2	27279999	27280734	+	657	-	PF13359:DDE superfamily endonuclease
novel.28445	-	NC_008404.2	30704816	30713215	-	5139	-	PF03514:GRAS domain family
novel.28444	-	NC_008404.2	30703955	30704542	-	420	-	-
novel.28446	-	NC_008404.2	30727227	30728376	-	1067	-	PF00314:Thaumatin family
novel.28443	-	NC_008404.2	30703749	30709374	+	1804	-	PF03514:GRAS domain family
novel.28442	-	NC_008404.2	30702119	30703750	-	786	-	-
novel.28449	-	NC_008404.2	30743036	30744254	+	890	-	PF00004:ATPase family associated with various cellular activities (AAA)
novel.28448	-	NC_008404.2	30741433	30744684	-	1916	-	PF00004:ATPase family associated with various cellular activities (AAA)
novel.28278	-	NC_008404.2	28118643	28133985	-	4738	-	PF14223:gag-polypeptide of LTR copia-type|PF00665:Integrase core domain|PF07727:Reverse transcriptase (RNA-dependent DNA polymerase)|PF00098:Zinc knuckle|PF13976:GAG-pre-integrase domain
novel.18600	-	NC_008399.2	27156353	27170517	+	8043	-	PF00931:NB-ARC domain
novel.13650	-	NC_008397.2	31987315	31988522	+	1208	-	-
novel.13651	-	NC_008397.2	31985385	31996544	-	450	-	-
novel.13656	-	NC_008397.2	32050405	32052251	+	1731	-	-
novel.13654	-	NC_008397.2	32008338	32063949	-	3531	-	PF17035:Bromodomain extra-terminal - transcription regulation|PF00439:Bromodomain
novel.18607	-	NC_008399.2	27209909	27222253	+	3972	-	PF08264:Anticodon-binding domain of tRNA|PF00133:tRNA synthetases class I (I, L, M and V)
novel.18609	-	NC_008399.2	27232518	27236088	-	1990	-	-
novel.13658	-	NC_008397.2	32067792	32073134	-	4240	-	PF01593:Flavin containing amine oxidoreductase
novel.13659	-	NC_008397.2	32078623	32082459	-	2244	-	PF00929:Exonuclease
novel.28997	-	NC_008405.2	5467004	5468549	+	214	-	-
novel.28996	-	NC_008405.2	5454747	5456135	+	1283	-	PF04669:Polysaccharide biosynthesis
novel.28994	-	NC_008405.2	5435330	5438058	+	657	-	PF00230:Major intrinsic protein
novel.28993	-	NC_008405.2	5390960	5393825	-	1456	-	PF08241:Methyltransferase domain
novel.28992	-	NC_008405.2	5383985	5390658	+	5300	-	PF00069:Protein kinase domain
novel.14924	-	NC_008398.2	9782520	9782886	.	367	-	-
novel.14927	-	NC_008398.2	10277589	10280369	-	1101	-	-
novel.14926	-	NC_008398.2	10026209	10033323	-	221	-	-
novel.14920	-	NC_008398.2	9528482	9538794	+	3415	-	PF07714:Protein tyrosine kinase|PF11721:Di-glucose binding within endoplasmic reticulum
novel.14922	-	NC_008398.2	9592524	9593215	.	692	-	-
novel.14929	-	NC_008398.2	10428260	10431730	-	1662	-	-
novel.29456	-	NC_008405.2	16847566	16851621	+	2462	-	PF00520:Ion transport protein
novel.29450	-	NC_008405.2	16744288	16748664	+	1308	-	-
novel.25907	-	NC_008403.2	16770114	16770711	.	598	-	-
novel.25906	-	NC_008403.2	16758187	16758509	.	323	-	-
novel.25905	-	NC_008403.2	16696760	16697739	-	916	-	-
novel.25904	-	NC_008403.2	16691862	16696055	+	2978	-	PF03600:Citrate transporter
novel.25903	-	NC_008403.2	16658129	16665068	+	4540	-	PF05063:MT-A70
novel.693	-	NC_008394.4	5142933	5143420	+	488	-	-
novel.25909	-	NC_008403.2	16883181	16884199	-	1019	-	-
novel.25908	-	NC_008403.2	16842373	16844009	+	1637	-	PF03140:Plant protein of unknown function
novel.11724	-	NC_008397.2	5260256	5261484	.	1229	-	-
novel.11725	-	NC_008397.2	5283256	5298890	-	2495	-	PF00022:Actin
novel.11726	-	NC_008397.2	5309203	5309498	.	296	-	-
novel.26459	-	NC_008403.2	21795692	21803380	+	4152	-	-
novel.26455	-	NC_008403.2	21782113	21782609	-	376	-	PF13639:Ring finger domain
novel.26457	-	NC_008403.2	21786772	21788094	+	942	-	PF03100:CcmE
novel.26450	-	NC_008403.2	21757242	21759315	+	1038	-	PF12646:Domain of unknown function (DUF3783)
novel.11729	-	NC_008397.2	5372479	5379577	-	1105	-	PF13561:Enoyl-(Acyl carrier protein) reductase
novel.26452	-	NC_008403.2	21767018	21770656	-	1903	-	PF00098:Zinc knuckle
novel.26453	-	NC_008403.2	21771565	21775005	+	1403	-	-
novel.21123	-	NC_008400.2	28360097	28361476	+	1248	-	-
novel.19261	-	NC_008400.2	1022860	1025406	+	784	-	-
novel.19265	-	NC_008400.2	1084612	1100733	-	8276	-	-
novel.19264	-	NC_008400.2	1081492	1083591	-	1688	-	PF12937:F-box-like
novel.19267	-	NC_008400.2	1104853	1111293	+	2522	-	PF08224:Domain of unknown function (DUF1719)
novel.19266	-	NC_008400.2	1100803	1104404	+	2798	-	PF08224:Domain of unknown function (DUF1719)
novel.20856	-	NC_008400.2	25699394	25703889	+	1835	-	PF04757:Pex2 / Pex12 amino terminal region
novel.20857	-	NC_008400.2	25705510	25712664	+	5861	-	PF07876:Stress responsive A/B Barrel Domain
novel.20855	-	NC_008400.2	25696817	25699236	-	582	-	-
novel.20853	-	NC_008400.2	25678423	25679278	.	856	-	-
novel.20851	-	NC_008400.2	25667379	25672803	+	1679	-	PF00326:Prolyl oligopeptidase family
novel.10040	-	NC_008396.2	23690503	23697341	+	5189	-	-
novel.27733	-	NC_008404.2	18944052	18948846	-	2256	-	PF00069:Protein kinase domain
novel.10048	-	NC_008396.2	23791029	23793097	+	2069	-	-
novel.10041	-	NC_008396.2	23701301	23702074	.	774	-	-
novel.27735	-	NC_008404.2	18953594	18960738	-	6825	-	PF00931:NB-ARC domain
novel.4246	-	NC_008394.4	44362661	44367955	+	1752	-	PF00628:PHD-finger|PF00856:SET domain
novel.21102	-	NC_008400.2	28205444	28210709	+	2666	-	PF00651:BTB/POZ domain
novel.21101	-	NC_008400.2	28190696	28195485	-	3938	-	-
novel.21100	-	NC_008400.2	28166345	28175463	-	267	-	-
novel.21107	-	NC_008400.2	28250670	28254347	-	2277	-	PF04515:Plasma-membrane choline transporter
novel.21106	-	NC_008400.2	28246091	28247296	+	312	-	PF13839:GDSL/SGNH-like Acyl-Esterase family found in Pmr5 and Cas1p
novel.21104	-	NC_008400.2	28216005	28227140	+	5311	-	PF00855:PWWP domain|PF04818:RNA polymerase II-binding domain.
novel.21109	-	NC_008400.2	28278838	28280927	-	1250	-	-
novel.21108	-	NC_008400.2	28275432	28278751	+	2198	-	PF00232:Glycosyl hydrolase family 1
novel.10047	-	NC_008396.2	23789507	23790291	.	785	-	-
novel.15721	-	NC_008398.2	22486374	22491176	-	1929	-	PF00415:Regulator of chromosome condensation (RCC1) repeat
novel.15722	-	NC_008398.2	22496537	22498227	-	1411	-	PF00481:Protein phosphatase 2C
novel.15723	-	NC_008398.2	22499015	22499989	.	975	-	-
novel.15724	-	NC_008398.2	22510200	22512063	.	1864	-	PF05003:Protein of unknown function (DUF668)|PF11961:Domain of unknown function (DUF3475)
novel.15725	-	NC_008398.2	22513905	22517868	-	1690	-	-
novel.15727	-	NC_008398.2	22534340	22537981	+	1655	-	PF01529:DHHC palmitoyltransferase
novel.15729	-	NC_008398.2	22564096	22569975	+	2959	-	PF06480:FtsH Extracellular|PF00004:ATPase family associated with various cellular activities (AAA)|PF01434:Peptidase family M41
novel.17768	-	NC_008399.2	12862299	12868356	+	2557	-	PF00365:Phosphofructokinase
novel.9614	-	NC_008396.2	16219525	16219836	.	312	-	PF13639:Ring finger domain
novel.17763	-	NC_008399.2	12776113	12781102	+	1799	-	PF01937:Protein of unknown function DUF89
novel.17760	-	NC_008399.2	12756446	12756969	.	524	-	-
novel.9617	-	NC_008396.2	16236803	16240131	-	2186	-	-
novel.17767	-	NC_008399.2	12849451	12850506	.	1056	-	-
novel.9612	-	NC_008396.2	16199875	16202845	+	1121	-	PF00576:HIUase/Transthyretin family
novel.9613	-	NC_008396.2	16212934	16216654	+	2111	-	PF03416:Peptidase family C54
novel.15898	-	NC_008398.2	24047069	24049928	-	2363	-	-
novel.17498	-	NC_008399.2	8122302	8128276	+	3336	-	PF12719:Nuclear condensing complex subunits, C-term domain
novel.17499	-	NC_008399.2	8128581	8133454	-	1848	-	PF13865:C-terminal duplication domain of Friend of PRMT1
novel.17494	-	NC_008399.2	8042557	8066384	+	13659	-	PF14619:Snf2-ATP coupling, chromatin remodelling complex|PF00176:SNF2 family N-terminal domain|PF00271:Helicase conserved C-terminal domain
novel.17496	-	NC_008399.2	8096303	8103473	+	3687	-	PF00271:Helicase conserved C-terminal domain|PF00176:SNF2 family N-terminal domain
novel.17497	-	NC_008399.2	8115256	8118849	+	2197	-	PF03081:Exo70 exocyst complex subunit
novel.17491	-	NC_008399.2	7982974	8003843	-	2276	-	PF05042:Caleosin related protein
novel.17493	-	NC_008399.2	8029085	8040259	-	2536	-	PF03171:2OG-Fe(II) oxygenase superfamily|PF14226:non-haem dioxygenase in morphine synthesis N-terminal
novel.15702	-	NC_008398.2	22284805	22287442	-	2383	-	-
novel.15703	-	NC_008398.2	22309034	22312596	-	2291	-	PF09778:Guanylylate cyclase
novel.5963	-	NC_008395.2	20581513	20582953	+	1362	-	PF01190:Pollen proteins Ole e I like
novel.5960	-	NC_008395.2	20540408	20545111	+	3688	-	PF08244:Glycosyl hydrolases family 32 C terminal|PF00251:Glycosyl hydrolases family 32 N-terminal domain
novel.5961	-	NC_008395.2	20568289	20571310	-	931	-	-
novel.5967	-	NC_008395.2	20639635	20641424	+	718	-	-
novel.5964	-	NC_008395.2	20584951	20587832	-	1319	-	PF04968:CHORD
novel.5965	-	NC_008395.2	20608037	20612862	+	1731	-	PF06258:Mitochondrial fission ELM1
novel.5968	-	NC_008395.2	20644582	20649051	+	2057	-	-
novel.5969	-	NC_008395.2	20649229	20653985	+	2708	-	PF00076:RNA recognition motif. (a.k.a. RRM, RBD, or RNP domain)
novel.18548	-	NC_008399.2	26709716	26713859	+	1315	-	PF05627:Cleavage site for pathogenic type III effector avirulence factor Avr
novel.2464	-	NC_008394.4	29873916	29879635	-	3409	-	PF04114:Gaa1-like, GPI transamidase component
novel.2465	-	NC_008394.4	29882407	29886310	+	1744	-	-
novel.2462	-	NC_008394.4	29847010	29857264	-	6690	-	PF14691:Dihydroprymidine dehydrogenase domain II, 4Fe-4S cluster|PF07992:Pyridine nucleotide-disulphide oxidoreductase|PF00310:Glutamine amidotransferases class-II|PF01493:GXGXG motif|PF01645:Conserved region in glutamate synthase|PF04898:Glutamate synthase central domain
novel.2463	-	NC_008394.4	29857146	29857473	+	238	-	-
novel.2469	-	NC_008394.4	29917403	29922060	+	1777	-	PF13191:AAA ATPase domain|PF14629:Origin recognition complex (ORC) subunit 4 C-terminus
novel.27141	-	NC_008404.2	4080830	4084665	+	1420	-	PF00106:short chain dehydrogenase
novel.27146	-	NC_008404.2	4151357	4158449	-	2136	-	PF13962:Domain of unknown function|PF12796:Ankyrin repeats (3 copies)|PF13857:Ankyrin repeats (many copies)
novel.27192	-	NC_008404.2	4902080	4906935	+	2717	-	PF04765:Protein of unknown function (DUF616)
novel.27193	-	NC_008404.2	4907057	4908904	-	1848	-	-
novel.27191	-	NC_008404.2	4877948	4883072	-	2136	-	PF02362:B3 DNA binding domain
novel.27196	-	NC_008404.2	4976106	4996831	+	664	-	-
novel.27197	-	NC_008404.2	4976955	4989510	-	2389	-	PF03127:GAT domain|PF00790:VHS domain
novel.27199	-	NC_008404.2	4993585	4996831	-	1478	-	-
novel.4705	-	NC_008395.2	2940943	2941588	+	364	-	-
novel.6399	-	NC_008395.2	25021299	25032008	-	4731	-	PF03016:Exostosin family
novel.4701	-	NC_008395.2	2927289	2932165	+	2725	-	PF04784:Protein of unknown function, DUF547|PF14389:Leucine-zipper of ternary complex factor MIP1
novel.4700	-	NC_008395.2	2922459	2925064	-	1106	-	-
novel.4703	-	NC_008395.2	2937279	2938410	+	293	-	-
novel.6390	-	NC_008395.2	24948594	24952238	+	1640	-	PF01025:GrpE
novel.6392	-	NC_008395.2	24958019	24961331	-	1423	-	PF00076:RNA recognition motif. (a.k.a. RRM, RBD, or RNP domain)
novel.6393	-	NC_008395.2	24963814	24964749	.	936	-	-
novel.6394	-	NC_008395.2	24968556	24978327	-	1927	-	-
novel.4708	-	NC_008395.2	2951823	2957394	+	1073	-	-
novel.6396	-	NC_008395.2	24997783	25004566	-	3254	-	-
novel.27444	-	NC_008404.2	8838872	8839616	.	745	-	-
novel.27445	-	NC_008404.2	8878182	8879161	.	980	-	-
novel.27442	-	NC_008404.2	8791714	8798792	-	2419	-	PF00082:Subtilase family
novel.17708	-	NC_008399.2	12020052	12020902	.	851	-	-
novel.27448	-	NC_008404.2	9014620	9021949	-	4456	-	-
novel.27449	-	NC_008404.2	9044980	9049526	+	1374	-	-
novel.9670	-	NC_008396.2	17036498	17037189	.	692	-	-
novel.1286	-	NC_008394.4	11236670	11237131	.	462	-	-
novel.1285	-	NC_008394.4	11215006	11222149	+	1444	-	PF03790:KNOX1 domain
novel.1283	-	NC_008394.4	11177338	11179811	+	1020	-	-
novel.1282	-	NC_008394.4	11166644	11167294	+	527	-	-
novel.1280	-	NC_008394.4	11137030	11141882	-	2072	-	PF01535:PPR repeat
novel.17703	-	NC_008399.2	11892164	11895724	+	1729	-	-
novel.26719	-	NC_008404.2	165137	168332	-	1404	-	-
novel.26712	-	NC_008404.2	115779	124727	-	4976	-	PF00069:Protein kinase domain|PF12819:Carbohydrate-binding protein of the ER
novel.26711	-	NC_008404.2	109133	115974	+	4138	-	PF00076:RNA recognition motif. (a.k.a. RRM, RBD, or RNP domain)|PF14570:RING/Ubox like zinc-binding domain
novel.26710	-	NC_008404.2	103134	107207	-	4074	-	PF02902:Ulp1 protease family, C-terminal catalytic domain
novel.26717	-	NC_008404.2	151128	154481	+	1512	-	-
novel.26714	-	NC_008404.2	128770	135545	-	4810	-	-
novel.30169	-	NC_008405.2	27211713	27212721	+	926	-	-
novel.1863	-	NC_008394.4	22994818	22997798	-	2453	-	-
novel.1866	-	NC_008394.4	23071965	23098118	+	1115	-	PF00254:FKBP-type peptidyl-prolyl cis-trans isomerase
novel.1864	-	NC_008394.4	23009724	23016732	+	3287	-	PF00254:FKBP-type peptidyl-prolyl cis-trans isomerase
novel.1869	-	NC_008394.4	23280728	23284841	-	1128	-	-
novel.5153	-	NC_008395.2	6747908	6753271	-	235	-	-
novel.5152	-	NC_008395.2	6745992	6755015	+	2618	-	PF00647:Elongation factor 1 gamma, conserved domain|PF00043:Glutathione S-transferase, C-terminal domain|PF02798:Glutathione S-transferase, N-terminal domain
novel.5151	-	NC_008395.2	6740059	6745613	-	1656	-	-
novel.5150	-	NC_008395.2	6734753	6739936	-	1722	-	PF00320:GATA zinc finger
novel.5157	-	NC_008395.2	6773349	6778884	-	2798	-	PF00010:Helix-loop-helix DNA-binding domain
novel.5156	-	NC_008395.2	6761337	6762610	+	1274	-	PF14381:Ethylene-responsive protein kinase Le-CTR1
novel.5155	-	NC_008395.2	6755349	6762414	-	2578	-	PF07714:Protein tyrosine kinase|PF14381:Ethylene-responsive protein kinase Le-CTR1
novel.5154	-	NC_008395.2	6748876	6754778	-	298	-	-
novel.7425	-	NC_008395.2	34259214	34267690	+	4051	-	PF07064:RIC1
novel.7424	-	NC_008395.2	34248763	34258855	+	3271	-	PF12894:Anaphase-promoting complex subunit 4 WD40 domain|PF12896:Anaphase-promoting complex, cyclosome, subunit 4
novel.7426	-	NC_008395.2	34273010	34279495	+	4545	-	PF07714:Protein tyrosine kinase|PF00564:PB1 domain
novel.7421	-	NC_008395.2	34202416	34206108	-	1573	-	PF00004:ATPase family associated with various cellular activities (AAA)
novel.7420	-	NC_008395.2	34186367	34190215	+	1661	-	-
novel.7429	-	NC_008395.2	34316683	34320614	+	1868	-	PF05057:Putative serine esterase (DUF676)
novel.15549	-	NC_008398.2	20722386	20732804	-	3920	-	PF00400:WD domain, G-beta repeat|PF13445:RING-type zinc-finger
novel.2184	-	NC_008394.4	26686675	26690086	-	2117	-	-
novel.29730	-	NC_008405.2	22073449	22075502	+	1646	-	PF01266:FAD dependent oxidoreductase
novel.20829	-	NC_008400.2	25454991	25460403	-	5087	-	PF13976:GAG-pre-integrase domain|PF00665:Integrase core domain
novel.25734	-	NC_008403.2	14613315	14618265	+	2451	-	PF00149:Calcineurin-like phosphoesterase
novel.25735	-	NC_008403.2	14618620	14621272	-	1519	-	-
novel.25736	-	NC_008403.2	14630797	14635218	+	2264	-	PF00069:Protein kinase domain
novel.25737	-	NC_008403.2	14639176	14640560	+	246	-	-
novel.25731	-	NC_008403.2	14452495	14464390	+	3681	-	-
novel.25738	-	NC_008403.2	14646356	14651046	-	1515	-	PF04788:Protein of unknown function (DUF620)
novel.26232	-	NC_008403.2	19926286	19930514	-	1215	-	PF04690:YABBY protein
novel.26234	-	NC_008403.2	19972140	19980906	-	4338	-	PF12612:Tubulin folding cofactor D C terminal
novel.8107	-	NC_008396.2	2428791	2433650	-	3329	-	PF14868:Domain of unknown function (DUF4487)
novel.8104	-	NC_008396.2	2411008	2427547	+	4439	-	PF07159:Protein of unknown function (DUF1394)|PF05994:Cytoplasmic Fragile-X interacting family
novel.8103	-	NC_008396.2	2393670	2397948	+	3214	-	PF12552:Protein of unknown function (DUF3741)|PF14309:Domain of unknown function (DUF4378)
novel.8102	-	NC_008396.2	2388225	2391767	+	2197	-	PF12998:Inhibitor of growth proteins N-terminal histone-binding
novel.8100	-	NC_008396.2	2375104	2378887	-	1976	-	PF01406:tRNA synthetases class I (C) catalytic domain
novel.8109	-	NC_008396.2	2447633	2448199	.	567	-	-
novel.8108	-	NC_008396.2	2434259	2440515	+	5204	-	-
novel.3135	-	NC_008394.4	35234831	35240104	-	3188	-	PF13812:Pentatricopeptide repeat domain|PF13041:PPR repeat family|PF01535:PPR repeat
novel.20528	-	NC_008400.2	22767950	22770348	+	1664	-	-
novel.20526	-	NC_008400.2	22742762	22746784	+	1558	-	PF12937:F-box-like
novel.7351	-	NC_008395.2	33531862	33535314	-	1485	-	PF00291:Pyridoxal-phosphate dependent enzyme
novel.20524	-	NC_008400.2	22716613	22719859	-	1253	-	PF04749:PLAC8 family
novel.7357	-	NC_008395.2	33570986	33572948	+	898	-	PF00085:Thioredoxin
novel.24061	-	NC_008402.2	14703964	14707292	-	1610	-	PF00085:Thioredoxin
novel.24067	-	NC_008402.2	14775249	14775848	.	600	-	-
novel.24066	-	NC_008402.2	14763758	14772424	-	5775	-	PF01504:Phosphatidylinositol-4-phosphate 5-Kinase|PF00118:TCP-1/cpn60 chaperonin family
novel.24064	-	NC_008402.2	14749499	14753566	+	1402	-	-
novel.22965	-	NC_008401.2	24647984	24654123	+	3047	-	PF03765:CRAL/TRIO, N-terminal domain|PF00650:CRAL/TRIO domain
novel.22966	-	NC_008401.2	24663575	24667210	+	1938	-	PF00400:WD domain, G-beta repeat
novel.22967	-	NC_008401.2	24669340	24671700	-	1703	-	-
novel.22962	-	NC_008401.2	24607805	24610043	-	1537	-	-
novel.22963	-	NC_008401.2	24621266	24622893	+	1453	-	PF03181:BURP domain
novel.12488	-	NC_008397.2	21561677	21565767	-	2561	-	PF05003:Protein of unknown function (DUF668)|PF11961:Domain of unknown function (DUF3475)
novel.12489	-	NC_008397.2	21569176	21572144	-	1460	-	PF09382:RQC domain|PF00570:HRDC domain
novel.23381	-	NC_008401.2	28352268	28357479	+	3850	-	PF00005:ABC transporter|PF00664:ABC transporter transmembrane region
novel.23387	-	NC_008401.2	28399334	28403149	+	1848	-	-
novel.23384	-	NC_008401.2	28378257	28381877	-	2393	-	PF07714:Protein tyrosine kinase
novel.12480	-	NC_008397.2	21470066	21471676	+	1422	-	PF00852:Glycosyltransferase family 10 (fucosyltransferase) C-term
novel.23389	-	NC_008401.2	28423849	28431117	-	4258	-	PF02182:SAD/SRA domain|PF00856:SET domain|PF05033:Pre-SET motif
novel.23388	-	NC_008401.2	28403544	28406190	-	1414	-	-
novel.12484	-	NC_008397.2	21517778	21520685	+	2283	-	-
novel.12485	-	NC_008397.2	21535690	21541139	+	1531	-	PF07264:Etoposide-induced protein 2.4 (EI24)
novel.12487	-	NC_008397.2	21558805	21559586	.	782	-	-
novel.2660	-	NC_008394.4	31492037	31495437	-	2099	-	PF00098:Zinc knuckle
novel.2661	-	NC_008394.4	31516610	31525866	+	3286	-	PF07821:Alpha-amylase C-terminal beta-sheet domain|PF00128:Alpha amylase, catalytic domain
novel.2662	-	NC_008394.4	31525928	31529207	-	1469	-	PF01459:Eukaryotic porin
novel.2663	-	NC_008394.4	31529826	31531592	-	1767	-	PF05687:BES1/BZR1 plant transcription factor, N-terminal
novel.2668	-	NC_008394.4	31557054	31562408	-	2153	-	PF00612:IQ calmodulin-binding motif|PF13178:Protein of unknown function (DUF4005)
novel.2669	-	NC_008394.4	31566318	31568427	-	1359	-	PF15749:MRN-interacting protein
novel.12733	-	NC_008397.2	23895497	23897897	-	935	-	PF01423:LSM domain
novel.12730	-	NC_008397.2	23878945	23879202	.	258	-	-
novel.12731	-	NC_008397.2	23891481	23893840	+	1127	-	PF00071:Ras family
novel.12736	-	NC_008397.2	23911400	23921512	-	2270	-	PF01490:Transmembrane amino acid transporter protein
novel.12737	-	NC_008397.2	23942637	23950204	-	1466	-	-
novel.12734	-	NC_008397.2	23898572	23901149	-	930	-	PF03647:Transmembrane proteins 14C
novel.12735	-	NC_008397.2	23909020	23910571	-	1362	-	PF00249:Myb-like DNA-binding domain
novel.12738	-	NC_008397.2	23951673	23959475	-	6471	-	-
novel.12739	-	NC_008397.2	23978224	23983442	-	3488	-	PF03106:WRKY DNA -binding domain
novel.19400	-	NC_008400.2	2666587	2672633	-	3362	-	-
novel.22382	-	NC_008401.2	17076432	17079450	+	1301	-	PF07011:Protein of unknown function (DUF1313)
novel.22383	-	NC_008401.2	17082322	17082989	.	668	-	PF07011:Protein of unknown function (DUF1313)
novel.22384	-	NC_008401.2	17125415	17125819	.	405	-	-
novel.22385	-	NC_008401.2	17133725	17155171	+	457	-	-
novel.22387	-	NC_008401.2	17148273	17153861	+	3415	-	PF03004:Plant transposase (Ptta/En/Spm family)
novel.13284	-	NC_008397.2	28596052	28598612	+	1909	-	PF00646:F-box domain
novel.13286	-	NC_008397.2	28609807	28610528	.	722	-	PF13966:zinc-binding in reverse transcriptase
novel.13281	-	NC_008397.2	28568373	28574223	+	4432	-	PF04783:Protein of unknown function (DUF630)|PF04782:Protein of unknown function (DUF632)
novel.13280	-	NC_008397.2	28564366	28574223	-	2184	-	-
novel.13283	-	NC_008397.2	28590617	28594541	-	2078	-	PF03619:Organic solute transporter Ostalpha
novel.13282	-	NC_008397.2	28579799	28583604	-	2095	-	PF10250:GDP-fucose protein O-fucosyltransferase
novel.13289	-	NC_008397.2	28622914	28639472	-	4532	-	PF16414:Niemann-Pick C1 N terminus|PF02460:Patched family
novel.13288	-	NC_008397.2	28617349	28617698	+	293	-	-
novel.22031	-	NC_008401.2	8667962	8671920	-	1517	-	-
novel.22038	-	NC_008401.2	8788398	8790198	-	1660	-	PF00271:Helicase conserved C-terminal domain
novel.10390	-	NC_008396.2	28572621	28576085	+	1933	-	PF00860:Permease family
novel.10391	-	NC_008396.2	28574421	28577945	-	3525	-	-
novel.10396	-	NC_008396.2	28607136	28611768	+	1683	-	-
novel.10397	-	NC_008396.2	28613236	28614021	.	786	-	PF13456:Reverse transcriptase-like
novel.10394	-	NC_008396.2	28587296	28595764	+	4050	-	PF08264:Anticodon-binding domain of tRNA|PF00133:tRNA synthetases class I (I, L, M and V)
novel.10395	-	NC_008396.2	28605460	28606522	+	1063	-	-
novel.27602	-	NC_008404.2	15838432	15839390	-	959	-	PF04811:Sec23/Sec24 trunk domain|PF04810:Sec23/Sec24 zinc finger
novel.27603	-	NC_008404.2	15851436	15853559	+	2067	-	PF01535:PPR repeat|PF12854:PPR repeat|PF13812:Pentatricopeptide repeat domain|PF13041:PPR repeat family
novel.10398	-	NC_008396.2	28615230	28619005	+	2071	-	PF07466:Protein of unknown function (DUF1517)
novel.27601	-	NC_008404.2	15838426	15846105	+	2806	-	PF08033:Sec23/Sec24 beta-sandwich domain|PF04811:Sec23/Sec24 trunk domain|PF00626:Gelsolin repeat|PF04815:Sec23/Sec24 helical domain|PF04810:Sec23/Sec24 zinc finger
novel.27607	-	NC_008404.2	15940075	15940789	.	715	-	-
novel.14882	-	NC_008398.2	8777802	8785445	-	2146	-	PF00150:Cellulase (glycosyl hydrolase family 5)
novel.19872	-	NC_008400.2	10205314	10212516	+	6676	-	PF00931:NB-ARC domain
novel.14881	-	NC_008398.2	8725783	8726402	.	620	-	-
novel.14886	-	NC_008398.2	8855965	8856957	.	993	-	-
novel.19875	-	NC_008400.2	10264037	10264970	+	655	-	PF06522:NADH-ubiquinone reductase complex 1 MLRQ subunit
novel.19876	-	NC_008400.2	10279882	10284813	+	2665	-	PF01603:Protein phosphatase 2A regulatory B subunit (B56 family)
novel.14885	-	NC_008398.2	8850094	8851436	.	1343	-	PF08711:TFIIS helical bundle-like domain
novel.19878	-	NC_008400.2	10294205	10297767	+	1374	-	PF01789:PsbP
novel.19879	-	NC_008400.2	10306386	10310052	+	1187	-	-
novel.14888	-	NC_008398.2	8890144	8896941	+	3856	-	PF13855:Leucine rich repeat|PF07714:Protein tyrosine kinase|PF12819:Carbohydrate-binding protein of the ER
novel.2444	-	NC_008394.4	29739534	29746193	+	3702	-	PF04146:YT521-B-like domain
novel.18477	-	NC_008399.2	25696851	25707150	+	830	-	-
novel.18476	-	NC_008399.2	25690489	25694725	-	2247	-	PF14736:Protein N-terminal asparagine amidohydrolase
novel.18475	-	NC_008399.2	25685757	25688963	-	1401	-	PF00013:KH domain|PF00642:Zinc finger C-x8-C-x5-C-x3-H type (and similar)
novel.18473	-	NC_008399.2	25666504	25670214	-	1700	-	PF13793:N-terminal domain of ribose phosphate pyrophosphokinase|PF14572:Phosphoribosyl synthetase-associated domain
novel.18472	-	NC_008399.2	25606488	25607953	.	1466	-	-
novel.18470	-	NC_008399.2	25438326	25445617	-	1894	-	PF14144:Seed dormancy control|PF00170:bZIP transcription factor
novel.21605	-	NC_008401.2	2234534	2235689	.	1156	-	-
novel.21606	-	NC_008401.2	2237201	2238471	+	1271	-	PF03140:Plant protein of unknown function
novel.2447	-	NC_008394.4	29764862	29767732	+	1057	-	PF04719:hTAFII28-like protein conserved region
novel.18479	-	NC_008399.2	25708686	25716897	+	2553	-	-
novel.18478	-	NC_008399.2	25704209	25706587	-	2146	-	PF14223:gag-polypeptide of LTR copia-type
novel.10645	-	NC_008396.2	30961926	30963684	-	1471	-	PF02893:GRAM domain
novel.10647	-	NC_008396.2	30969689	30973594	-	1143	-	PF00571:CBS domain
novel.10640	-	NC_008396.2	30946284	30946644	+	282	-	-
novel.10641	-	NC_008396.2	30951369	30954726	-	1474	-	PF03602:Conserved hypothetical protein 95
novel.10642	-	NC_008396.2	30956011	30957436	-	1426	-	PF00804:Syntaxin|PF05739:SNARE domain
novel.10643	-	NC_008396.2	30957773	30958447	.	675	-	-
novel.10648	-	NC_008396.2	30971258	30973558	+	250	-	-
novel.10649	-	NC_008396.2	30978596	30986809	-	3760	-	PF13934:Nuclear pore complex assembly
novel.14770	-	NC_008398.2	6689743	6690343	-	601	-	-
[truncated: 16,504 more rows]
